# Supplementary material for: Combined Metabolomics and Network Pharmacology Analysis Reveal the Effect of Rootstocks on Anthocyanins, Lipids, and Potential Pharmacological Ingredients of Tarroco Blood Orange (Citrus sinensis L. Osbeck)
Source: Plants (Basel). 2024 Aug 14;13(16):2259. doi: 10.3390/plants13162259 (PMC11358934; doi:10.3390/plants13162259)
Supplement: Supplementary file 1 [file plants-13-02259-s001.zip]

Archive with 14 entries (14 files):
- supplementary materials.pdf
- Table S1 Correlation coefficients between TPC, TFC, TAC and antioxidant capacity.xlsx
- Table S10 differentially accumulated lipids.xlsx
- Table S11 potential active ingredients.xlsx
- Table S12 Information on potential active ingredient targets.xlsx
- Table S13 core metabolites.xlsx
- Table S2 widely-targeted metabolomic data.xlsx
- Table S3 DAMs of widely-targeted metabolomic data.xlsx
- Table S4  targeted-anthocyanin metabolomic data.xlsx
- Table S5 cos2 of variables to Dim1 and Dim2.xlsx
- Table S6 DAMs of targeted-anthocyanin metabolomic data.xlsx
- Table S7 total lipids of targeted lipidomic data.xlsx
- Table S8 total content of each subclass.xlsx
- Table S9 unsaturation levels of FFAs.xlsx
