# Supplementary material for: Combined Metabolomics and Network Pharmacology Analysis Reveal the Effect of Rootstocks on Anthocyanins, Lipids, and Potential Pharmacological Ingredients of Tarroco Blood Orange (Citrus sinensis L. Osbeck)
Source: Plants (Basel). 2024 Aug 14;13(16):2259. doi: 10.3390/plants13162259 (PMC11358934; doi:10.3390/plants13162259)
Supplement: Supplementary file 1 [file plants-13-02259-s001.zip › Table S1 Correlation coefficients between TPC, TFC, TAC and antioxidant capacity.xlsx]

## Sheet: Sheet1
Correlation coefficients between TPC, TFC, TAC and antioxidant capacity
	FRAP	ABTS	DPPH	TPC	TFC	TAC
FRAP	1	0.9742**	0.9440**	0.9150**	0.9255**	0.9232**
ABTS		1	0.9232**	0.9029**	0.9082**	0.9272**
DPPH			1	0.8812**	0.9067**	0.9507**
TPC				1	0.9715**	0.9257**
TFC					1	0.9558**
TAC						1
** Correlation is significant at the 0.01 level.
