# Supplementary material for: Combined Metabolomics and Network Pharmacology Analysis Reveal the Effect of Rootstocks on Anthocyanins, Lipids, and Potential Pharmacological Ingredients of Tarroco Blood Orange (Citrus sinensis L. Osbeck)
Source: Plants (Basel). 2024 Aug 14;13(16):2259. doi: 10.3390/plants13162259 (PMC11358934; doi:10.3390/plants13162259)
Supplement: Supplementary file 1 [file plants-13-02259-s001.zip › Table S10 differentially accumulated lipids.xlsx]

## Sheet: Sheet1
Table S9. differentially accumulated lipids
	Z-1	Z-2	Z-3	ZC-1	ZC-2	ZC-3	H-1	H-2	H-3	X-1	X-2	X-3
Cer(d18:0/16:0)	0.148184495	0.133066533	0.145682586	0.116624041	0.113948919	0.0849925706	0.150733434	0.160038797	0.187314172	0.083496144	0.0847847848	0.0689305626
Cer(d18:0/22:1(2OH))	0.00233562316	0.00277138569	0.00367583213	0.0029258312	0.0044302554	0.0033085686	0.00821446636	0.00656644035	0.0057086224	0.00241645244	0.00348348348	0.002392296
Cer(t18:1/26:0)	0.980372915	0.955477739	1.11915099	1.16624041	1.09037328	1.07974245	2.11431462	2.14354995	2.11100099	1.31619537	1.7017017	1.29751647
DG(18:0_18:3)	0.0569185476	0.0459729865	0.0578871201	0.0675191816	0.0441060904	0.0484893512	0.0768841679	0.0688651794	0.0673934589	0.0308997429	0.0348848849	0.0374556513
DG(18:2_22:1)	0.0356722277	0.0383691846	0.0325132658	0.0372890026	0.0338899804	0.0328875681	0.0591805766	0.0620756547	0.053518335	0.0246272494	0.0230730731	0.0297516472
DG(18:3_24:0)	0.0197742885	0.0178589295	0.0145682586	0.0188235294	0.0247053045	0.0104011887	0.0291350531	0.0348205626	0.0275024777	0.0125449871	0.0145145145	0.00709579321
DG(16:0_20:4)	0.00893032385	0.00715357679	0.00757356488	0.00833759591	0.00879174853	0.00648836057	0.0173495195	0.0146459748	0.0162041625	0.0070437018	0.00575575576	0.00998479473
DG(18:2_18:2)	7.6545633	6.90345173	5.64399421	9.25831202	8.79174853	8.56859832	17.3495195	16.585839	17.1456888	7.0437018	7.45745746	7.50126711
DG(16:1_20:3)	0.0396957802	0.0392196098	0.0318379161	0.0490025575	0.0384086444	0.0335809807	0.0784016186	0.0805043647	0.0817641229	0.0409254499	0.0335335335	0.0391282311
DG(17:1_18:1)	0.0209028459	0.0196598299	0.0142305837	0.0167263427	0.0167485265	0.01401684	0.0256954982	0.027885548	0.0258671952	0.0101285347	0.0133133133	0.0161682717
DG(17:0_18:2)	0.041952895	0.0351175588	0.0376266281	0.0516624041	0.0472003929	0.0549777117	0.0799190693	0.0708050436	0.0787908821	0.0274550129	0.024974975	0.0338570705
DG(18:0_18:2)	0.210991168	0.194597299	0.15918958	0.20511509	0.239194499	0.171867261	0.380374305	0.365664403	0.353815659	0.119280206	0.14964965	0.159148505
DG(18:1_18:1)	0.883218842	0.762881441	0.709117221	0.823529412	0.849705305	0.846953938	1.06221548	1.09602328	1.16204163	0.491002571	0.513013013	0.537252914
DG(18:1_20:1)	0.0218351325	0.0176088044	0.0232030873	0.0135038363	0.0111001965	0.0135710748	0.0193727871	0.0211445199	0.0172447968	0.00868894602	0.00960960961	0.0057273188
DG(18:2_22:0)	0.0437684004	0.0458729365	0.0347322721	0.0387723785	0.0468074656	0.0648836057	0.107233182	0.0887487876	0.0703666997	0.0438560411	0.0387887888	0.0598073999
DG(18:2_23:0)	0.0290971541	0.0256128064	0.0141823444	0.00864450128	0.0194499018	0.0133234274	0.0366717248	0.037342386	0.0271555996	0.0177892031	0.0141641642	0.017739483
DG(18:2_24:0)	0.076545633	0.0620310155	0.0607814761	0.0900255754	0.0707269155	0.0678553739	0.115326252	0.123666343	0.10703667	0.0430848329	0.0465465465	0.061327927
DG(16:0_18:2)	5.93719333	4.93246623	4.65026532	6.80306905	6.48330059	6.9341258	11.4820435	12.3666343	11.7443013	4.42673522	4.64464464	5.11910796
DG(16:1_18:2)	0.40922473	0.389194597	0.310660878	0.461892583	0.404223969	0.425458148	0.794132524	0.790494665	0.738354807	0.375835476	0.428928929	0.419158642
DG(16:1_20:2)	0.0115309127	0.00830415208	0.0111432706	0.00895140665	0.0111001965	0.00822189203	0.0201820941	0.0208535403	0.0207135778	0.00832904884	0.0111111111	0.00881905727
DG(18:1_18:2)	3.67517174	3.1965983	2.5132658	4	3.6935167	3.52154532	6.52503794	6.20756547	6.09514371	2.81748072	2.97297297	2.97516472
DG(14:1_22:2)	0.0124631992	0.0134067034	0.0141341052	0.0140153453	0.0166994106	0.0161466072	0.0258472433	0.0320077595	0.0205153617	0.0121336761	0.00890890891	0.00927521541
DG(15:0_18:3)	0.010107949	0.00875437719	0.0126386879	0.00905370844	0.016453831	0.0121842496	0.0168942843	0.0122211445	0.0174925669	0.00750642674	0.00685685686	0.00892042575
DG(19:1_18:2)	0.00454857704	0.00477238619	0.00511336228	0.00777493606	0.0045481336	0.00354631005	0.0118361153	0.0136760427	0.0115460852	0.00524421594	0.00585585586	0.00537252914
DG(15:0_18:2)	0.0315505397	0.0322661331	0.0171249397	0.0275191816	0.0364440079	0.0275879148	0.0581689428	0.064985451	0.0493062438	0.0257069409	0.0238238238	0.0241256969
DG(16:0_17:1)	0.0130520118	0.0100550275	0.00998552822	0.0119693095	0.0160609037	0.0156513125	0.0257460799	0.0173132881	0.021506442	0.00951156812	0.00935935936	0.0129751647
DG(16:0_18:1)	0.917566241	0.855427714	0.704293295	1.00767263	0.879174853	0.871718673	1.42134547	1.40155189	1.52130823	0.544987147	0.640640641	0.628484541
DG(14:0_18:2)	0.018155054	0.00965482741	0.0117703811	0.0218414322	0.0185166994	0.0173353145	0.038442084	0.0290979631	0.0342418236	0.02	0.0155155155	0.0155600608
DGCC(16:0_18:5)	0.0490677134	0.0348174087	0.0457308249	0.0664961637	0.0469548134	0.0332838039	0.0811330298	0.0595538312	0.0634291378	0.0398971722	0.015995996	0.0344652813
DGDG(16:0_16:2)	0.0041609421	0.00826413207	0.00563434636	0.00771355499	0.00459724951	0.00840019812	0.0194233687	0.0225024248	0.0143310208	0.0186323907	0.00930930931	0.013623923
DGDG(18:2_18:2)	0.0516192345	0.0422211106	0.0358900145	0.0646547315	0.0713163065	0.0701337296	0.168133536	0.157904947	0.186521308	0.0921336761	0.0752752753	0.105220476
DGDG(18:1_18:3)	0.219823356	0.220110055	0.169995176	0.280306905	0.237721022	0.261515602	0.556398584	0.543161979	0.584737364	0.228277635	0.212212212	0.326406488
DGDG(18:1_18:2)	0.135819431	0.102651326	0.104775687	0.150588235	0.13497053	0.107974245	0.350025291	0.285160039	0.342913776	0.213881748	0.208208208	0.220983274
DGDG(18:1_16:2)	0.0110696762	0.0056028014	0.00991799325	0.0106803069	0.0130451866	0.00937097573	0.0289327264	0.0238603298	0.0153815659	0.0255012853	0.012992993	0.0176989356
DGDG(16:1_18:2)	0.0210009814	0.0174087044	0.0144910757	0.0265984655	0.0249508841	0.0183060921	0.0546282246	0.0669253152	0.0614469772	0.0361953728	0.0264264264	0.0393309681
DGDG(16:1_18:1)	0.167222767	0.138869435	0.115195369	0.144450128	0.166601179	0.128776622	0.337885685	0.310378274	0.32111001	0.215938303	0.152952953	0.167257983
DGDG(16:0_18:2)	0.357212954	0.27813907	0.283646889	0.425575448	0.365422397	0.368499257	0.906423875	0.969932105	1.01288404	0.544987147	0.504504505	0.612265585
DGDG(16:1_16:1)	0.0254170756	0.0196098049	0.0150506512	0.0206649616	0.0198428291	0.0143635463	0.0396560445	0.0401551891	0.0518334985	0.0258097686	0.0186186186	0.0311201216
DGDG(18:2_18:3)	0.0683022571	0.0658329165	0.0468885673	0.0675191816	0.0776031434	0.077662209	0.134547294	0.159650824	0.177799802	0.106323907	0.0808808809	0.104004055
DGDG(18:3_18:3)	0.245338567	0.181690845	0.130053063	0.156521739	0.168958743	0.160079247	0.441072332	0.333656644	0.348860258	0.159794344	0.107907908	0.210846427
DGDG(16:0_18:1)	0.0802747792	0.0690345173	0.0582730342	0.0861381074	0.0721021611	0.0778603269	0.183510369	0.184093113	0.198216056	0.0983033419	0.0808808809	0.101368474
DGGA(16:0_18:2)	0.40235525	0.286143072	0.355041003	0.270076726	0.222003929	0.275383853	0.455235205	0.521823472	0.491575818	0.23033419	0.148148148	0.31829701
DGTS(18:1_18:3)	0.284592738	0.226113057	0.225759768	0.296675192	0.273084479	0.23179792	0.453211937	0.457807953	0.418235877	0.177686375	0.182582583	0.175772935
DGTS(18:3_20:5)	0.0679097154	0.0502251126	0.0358900145	0.0810230179	0.0809430255	0.062803368	0.131512393	0.114258002	0.131813677	0.049562982	0.0514514515	0.055347187
DGTS(18:2_20:5)	0.347399411	0.328164082	0.260492041	0.454219949	0.436149312	0.376423972	0.807283763	0.744907856	0.790882061	0.33933162	0.35035035	0.379118094
DGTS(18:2_18:4)	0.0539744848	0.0454227114	0.0410998553	0.0468542199	0.0447937132	0.0390292224	0.0981284775	0.101842871	0.0818632309	0.0419537275	0.0406406406	0.043588444
DGTS(16:1_20:5)	0.0398429833	0.0384192096	0.0264351182	0.0417391304	0.0418467583	0.0521050025	0.092665655	0.088457808	0.0816650149	0.0493573265	0.0366366366	0.0352762291
DGTS(18:1_20:4)	0.276741904	0.248124062	0.219971056	0.241432225	0.239685658	0.213967311	0.343955488	0.335596508	0.346878097	0.150745501	0.144944945	0.154485555
DGTS(18:2_18:3)	0.987242395	0.888444222	0.818137964	1.22148338	1.07072692	0.990589401	1.92008093	2.01745878	1.93855302	1.0344473	0.930930931	1.0299037
DGTS(18:2_16:3)	0.00622178606	0.0108254127	0.00476603956	0.0125012788	0.00677799607	0.00659732541	0.0194840668	0.0225024248	0.021407334	0.00797943445	0.00466466466	0.0108869742
DGTS(16:1_18:4)	0.00802747792	0.0107253627	0.00812349252	0.00667007673	0.0123968566	0.00847944527	0.0289327264	0.0197866149	0.021407334	0.00954241645	0.0132332332	0.0087176888
DGTS(16:0_20:4)	0.0602551521	0.0606303152	0.0600096479	0.073657289	0.0664047151	0.0507181773	0.116540212	0.105528613	0.10802775	0.0442159383	0.0526526527	0.0478459199
DGTS(18:2_18:2)	0.0598626104	0.0382191096	0.0424505548	0.0556521739	0.0526522593	0.0523031204	0.0922610015	0.101066925	0.0903865213	0.0551156812	0.0444444444	0.0393309681
DGTS(18:0_18:3)	0.00374877331	0.00588294147	0.00410998553	0.00452173913	0.00438113949	0.00489351164	0.00789074355	0.00593598448	0.00549058474	0.0034344473	0.00272272272	0.00285859098
FFA(18:2)	34.6418057	37.2186093	31.2590449	29.0537084	26.3261297	26.5477959	63.4294385	65.4704171	70.6640238	43.8046272	41.3413413	40.3446528
FFA(34:0)	0.381746811	0.367183592	0.352146647	0.082455243	0.0598231827	0.109955423	0.193222054	0.190106693	0.199207136	0.205655527	0.165165165	0.181449569
FFA(32:0)	1.73699706	1.80090045	1.49541727	0.360102302	0.329076621	0.370480436	0.781992919	0.651794374	0.690782953	0.758868895	0.574574575	0.581855043
HexCer(t18:1/20:0(2OH))	0.0161923454	0.00949474737	0.00769898698	0.0108439898	0.0127701375	0.00952947003	0.019221042	0.0217264791	0.0256689792	0.0103856041	0.00734734735	0.0118601115
LPA(22:5)	0.0135917566	0.0128314157	0.0179691269	0.0136828645	0.0129666012	0.0141406637	0.024102175	0.027885548	0.0307234886	0.016940874	0.0135135135	0.0166244298
LPC(18:2)	7.55642787	7.77888944	7.30824891	6.95652174	6.26227898	6.90936107	16.2367223	16.8525703	16.2537166	8.22622108	7.63263263	8.74303092
LPC(19:1)	0.019357213	0.015907954	0.0155812832	0.0153196931	0.0118369352	0.0142149579	0.0414769853	0.0424345296	0.0398909812	0.0215938303	0.0190940941	0.0193106944
LPC(18:1)	7.60549558	7.80390195	8.32127352	6.70076726	6.13948919	6.61218425	12.5948407	13.3365664	13.3052527	7.78920308	7.35735736	8.13482007
LPC(16:1)	1.00588813	1.03051526	1.02267246	0.815856777	0.763752456	0.812283309	1.62114315	1.54946654	1.63528246	0.992287918	0.918418418	1.0263558
LPC(15:1)	0.0623159961	0.0610305153	0.0590931018	0.0480818414	0.0537819253	0.0596830114	0.114567527	0.113482056	0.122150644	0.0652956298	0.0663163163	0.0696908262
LPC(26:0)	0.00846418057	0.0130815408	0.00566811384	0.00769820972	0.0110265226	0.0132491332	0.00958523015	0.00877788555	0.00376610505	0	0	0
LPC(24:0)	0.0161923454	0.0202351176	0.0206464062	0.0128900256	0.0104371316	0.0124814264	0.0313606474	0.0257032008	0.0159811695	0.00935732648	0.0133133133	0.021363406
LPC(19:0)	0.00323846909	0.00425212606	0.00438977328	0.00439897698	0.00429764244	0.00787518574	0.0128224583	0.00766246363	0.00877106046	0.00611825193	0.00275275275	0.00620881906
LPC(16:0)	6.13346418	6.47823912	6.65701881	5.88235294	5.6237721	5.8692422	13.024785	13.3123181	13.4539148	7.30077121	7.15715716	7.47592499
LPE(16:0)	21.9823356	22.1610805	20.6946454	18.6700767	18.3693517	16.1961367	37.8351037	39.1367604	37.5619425	25.0899743	24.6246246	23.2640649
LPG(18:2)	0.0410206084	0.0450225113	0.0450554752	0.0452173913	0.0380157171	0.044675582	0.0847749115	0.0949563531	0.0935579782	0.0579948586	0.0585585586	0.0478459199
LPI(18:2)	0.677134446	0.71835918	0.634828751	0.894117647	0.707269155	0.695393759	1.67526555	1.79243453	1.65906838	0.939845758	0.862862863	0.800810948
LPI(16:0)	1.00686948	0.934467234	0.922334781	0.845012788	0.779960707	0.830113918	1.92008093	1.9185257	1.60753221	1.14755784	1.04304304	1.12721744
MG(18:1)	0.159960746	0.154077039	0.155330439	0.0922762148	0.0907662083	0.0791480931	0.259989884	0.228903977	0.281466799	0.17377892	0.188188188	0.151039027
MGDG(17:1_18:3)	0.00445534838	0.00340170085	0.00646406175	0.0111918159	0.00925343811	0.00828132739	0.00865958523	0.0125121242	0.0162140733	0.00616966581	0.00504504505	0.00450076026
MGDG(16:1_20:5)	0.00559371933	0.00496248124	0.0060395562	0.00783631714	0.00774066798	0.00754829123	0.0149317147	0.00975751697	0.0140535183	0.00579948586	0.00652652653	0.00662949823
MGDG(18:2_18:3)	0.217860648	0.177088544	0.153207911	0.22915601	0.273084479	0.200099059	0.716236722	0.603297769	0.727452924	0.259125964	0.26026026	0.304105423
MGDG(18:1_18:4)	0.0237487733	0.0138869435	0.010593343	0.0218925831	0.019194499	0.0210004953	0.05928174	0.0620756547	0.071555996	0.0259125964	0.0208208208	0.0255448555
MGDG(18:1_18:3)	0.41609421	0.380190095	0.299083454	0.57084399	0.544204322	0.473501734	1.02781993	1.12706111	0.991080278	0.42159383	0.41041041	0.523061328
MGDG(18:2_16:3)	0.010578999	0.0102851426	0.0110371442	0.0184757033	0.0100982318	0.0110946013	0.0271117855	0.0177691562	0.0239841427	0.00983033419	0.010970971	0.0146984288
MGDG(16:2_18:3)	0.0606476938	0.03981991	0.034539315	0.0597442455	0.0605108055	0.0487369985	0.138593829	0.122211445	0.140733399	0.0738303342	0.0556556557	0.0817029904
MGDG(18:2_18:2)	0.259077527	0.202101051	0.186782441	0.360102302	0.339882122	0.291233284	0.750632271	0.874878758	0.788899901	0.331105398	0.3003003	0.411556006
MGDG(18:1_18:2)	0.24141315	0.222111056	0.166328992	0.261892583	0.21611002	0.227835562	0.604957006	0.628516004	0.666005946	0.209768638	0.196796797	0.253421186
MGDG(18:1_16:2)	0.0159175662	0.0202101051	0.0194886638	0.0212787724	0.0144007859	0.0204061417	0.0515933232	0.0488845781	0.0588701685	0.0289974293	0.025025025	0.0322351749
MGDG(16:0_18:3)	0.0396467125	0.0476238119	0.0358900145	0.0495140665	0.042043222	0.0350668648	0.0870005058	0.10029098	0.0947472745	0.0466838046	0.0458458458	0.0482513938
MGDG(18:2_18:4)	0.296368989	0.290145073	0.266280753	0.298721228	0.288801572	0.309063893	0.669701568	0.628516004	0.654112983	0.26940874	0.312312312	0.344652813
MGDG(16:1_16:2)	0.0150736016	0.0165282641	0.0115195369	0.0128900256	0.0164243615	0.0118474492	0.0406676783	0.0403491756	0.0531219029	0.0234447301	0.0222222222	0.0322351749
MGDG(18:1_18:1)	0.0528949951	0.0556278139	0.0422575977	0.0496163683	0.0487229862	0.0451708767	0.0970156803	0.0936954413	0.0930624381	0.036092545	0.0311311311	0.0390268626
MGDG(16:1_18:1)	0.176643768	0.136468234	0.118668596	0.168184143	0.162868369	0.136305102	0.287303996	0.289039767	0.338949455	0.136143959	0.144344344	0.15083629
MGDG(16:0_18:2)	0.0602551521	0.0540270135	0.0472744814	0.0656777494	0.0506876228	0.056265478	0.178856854	0.189330747	0.202180377	0.0627249357	0.0556556557	0.0719716168
MGDG(18:1_16:3)	0.006437684	0.00516258129	0.00702363724	0.00785677749	0.00487229862	0.00764735017	0.0143045018	0.0185063046	0.0106442022	0.00748586118	0.00596596597	0.0139483021
MGDG(16:2_18:2)	0.0284592738	0.0194497249	0.0148962856	0.0216879795	0.0253438114	0.0245666171	0.0825493171	0.0519883608	0.0545094153	0.0318766067	0.0236236236	0.0295995945
MGDG(16:1_18:3)	0.280667321	0.302151076	0.20067535	0.353964194	0.269155206	0.23179792	0.813353566	0.642095053	0.780971259	0.331105398	0.292292292	0.385200203
MGDG(16:1_16:3)	0.0038861629	0.00408204102	0.00702363724	0.00370332481	0.00679764244	0.00774640911	0.0176631259	0.0250242483	0.0231912785	0.0095218509	0.00474474474	0.0153066396
MGDG(14:0_18:2)	0.0380765456	0.0314157079	0.0181958514	0.0170434783	0.0222003929	0.0265477959	0.0366211431	0.0256062076	0.032309217	0.0141491003	0.0125525526	0.0160973137
MGDG(16:1_18:2)	0.10814524	0.0864432216	0.0850940666	0.13769821	0.117878193	0.113719663	0.339908953	0.349175558	0.350842418	0.150128535	0.136736737	0.135428282
MGDG(18:3_18:3)	1.00098135	0.933466733	0.845151954	1.10485934	1.11984283	1.11936602	2.38745574	2.40543162	2.27948464	0.996401028	0.995995996	1.22655854
PC(18:0_12:0)	0.0461236506	0.0443221611	0.023154848	0.0451150895	0.0314341847	0.0311045072	0.0960040465	0.0763336566	0.0809712587	0.030848329	0.0274274274	0.0308160162
PC(16:0_14:0)	0.100098135	0.0805402701	0.0838398456	0.119693095	0.111984283	0.139673105	0.241780475	0.232783705	0.232903865	0.105912596	0.115115115	0.104409529
PC(18:0_18:2)	2.47301276	2.32116058	2.07428847	2.74168798	2.69155206	2.43684993	4.42083966	4.2386033	4.2913776	2.13881748	1.88188188	1.95641156
PC(18:2_20:0)	0.151128557	0.166083042	0.140858659	0.154475703	0.162082515	0.151560178	0.247850278	0.241513094	0.253716551	0.111053985	0.113113113	0.110491637
PC(18:1_24:1)	0.0052404318	0.00743371686	0.0063289918	0.00398976982	0.00483300589	0.00239722635	0.00265048053	0.0027643065	0.00361744301	0.00120308483	0.00139139139	0.00250380132
PC(17:0_18:2)	0.562315996	0.608304152	0.468885673	0.669053708	0.614931238	0.636948985	1.24430956	1.08632396	1.18929633	0.601542416	0.57957958	0.590978206
PC(18:0_18:1)	0.666339549	0.700350175	0.575976845	0.657800512	0.619842829	0.570579495	0.856853819	0.856450048	0.885034688	0.385604113	0.334334334	0.351748606
PC(14:0_16:1)	0.0460255152	0.0339169585	0.0293294742	0.048286445	0.0515717092	0.0409113422	0.0961052099	0.117361785	0.10604559	0.0297172237	0.0492492492	0.0366953877
PC(16:3_18:3)	0.0156035329	0.0249124562	0.0137964303	0.0250639386	0.0402750491	0.0216939079	0.0574607992	0.0449078565	0.056987116	0.0306426735	0.0237237237	0.0206791688
PC(24:0_18:2)	0.100098135	0.095947974	0.104196816	0.114578005	0.107072692	0.0939078752	0.145675266	0.13385063	0.145688801	0.0691002571	0.0710710711	0.0646730867
PC(16:2_18:2)	0.451422964	0.453226613	0.391702846	0.593350384	0.543222004	0.539871223	0.965098634	0.913676043	1.02081269	0.616966581	0.678678679	0.7308667
PC(18:2_18:2)	13.1501472	13.0565283	11.5291848	16.2148338	15.6188605	14.1654284	29.4385432	26.6246363	27.1555996	15.7326478	14.8148148	14.7997973
PC(16:0_20:4)	0.0471050049	0.0135067534	0.0106126387	0	0	0	0.0129489125	0.00483026188	0.0202180377	0.0148071979	0.00622622623	0.0429802331
PE(16:0_16:0)	0.0858684985	0.0945472736	0.0892426435	0.0700767263	0.068762279	0.0747894998	0.121901872	0.11542192	0.129831516	0.0575835476	0.0605605606	0.0623416118
PE(14:0_18:3)	0.0618253189	0.055827914	0.048818138	0.0696675192	0.0727897839	0.0474492323	0.0716236722	0.0875848691	0.103072349	0.0414395887	0.0393393393	0.0487582362
PE(17:1_18:2)	0.362119725	0.35917959	0.331886155	0.38056266	0.467583497	0.362555721	0.648457258	0.619786615	0.860257681	0.37840617	0.377377377	0.384186518
PE(18:0_18:2)	3.30716389	3.09154577	2.85576459	3.7544757	3.58546169	3.11045072	5.28072838	5.1600388	5.68880079	2.43701799	2.34234234	2.36188545
PE(18:2_16:0)	140.33366	138.069035	120.598167	168.797954	170.923379	145.616642	266.059686	255.092144	279.484638	150.128535	146.146146	146.984288
PE(16:0_14:0)	0.0042296369	0.0031815908	0.013024602	0.0128900256	0.00796660118	0.0100049529	0.0174001012	0.0119301649	0.0170465808	0.00470951157	0.00653653654	0.00561581348
PE(18:2_20:5)	0.0294406281	0.0306153077	0.0253738543	0.0454219949	0.0270137525	0.0250619118	0.048861912	0.0422890398	0.0476709613	0.0199485861	0.0222222222	0.0243284339
PE(18:2_18:2)	55.5446516	52.126063	42.9329474	63.5294118	64.1453831	53.5908866	111.279717	102.812803	118.929633	56.2467866	53.1531532	57.475925
PE(18:1_18:0)	0.226692836	0.211105553	0.201640135	0.197442455	0.18762279	0.173353145	0.225594335	0.215324927	0.255698712	0.0978920308	0.101101101	0.103395844
PE(20:1_16:0)	0.0250245339	0.0229114557	0.0224794983	0.0228132992	0.021611002	0.0156513125	0.0261001517	0.0267701261	0.0308225966	0.0147043702	0.0131131131	0.0137861125
PE(16:0_18:1)	15.5053974	15.3076538	13.9893874	15.7544757	16.2082515	14.1654284	20.4350025	20.271581	23.0921705	10.5912596	9.70970971	10.4409529
PG(18:2_18:1)	0.707556428	0.702351176	0.736131211	0.806138107	0.787819253	0.720158494	1.46686899	1.39670223	1.55599604	0.655012853	0.658658659	0.665990877
PG(18:2_18:2)	0.166830226	0.16158079	0.13748191	0.18056266	0.163555992	0.191183754	0.335862418	0.326382153	0.313181368	0.13933162	0.123123123	0.148504815
PG(16:0_22:6)	0.0285574092	0.019909955	0.0165943078	0.0191304348	0.0246561886	0.0164437841	0.0377339403	0.035499515	0.039147671	0.0157326478	0.0223223223	0.0142929549
PG(16:0_18:1)	10.4023553	9.1845923	9.24264351	12.0716113	10.805501	10.3021298	24.7850278	23.0843841	25.8671952	11.1053985	10.3103103	9.99493158
PG(16:0_17:1)	0.0761530913	0.0546273137	0.0723589001	0.0688491049	0.0956777996	0.077761268	0.219524532	0.157129001	0.193260654	0.126478149	0.0998998999	0.100861632
PG(18:1_14:0)	0.0306182532	0.0316158079	0.0246985046	0.0359079284	0.0368369352	0.0270430906	0.048052605	0.0602327837	0.0706640238	0.026940874	0.0272272272	0.0190572732
PG(16:0_16:1)	1.10893032	1.02051026	0.881813796	1.17647059	1.00196464	1.04011887	1.97268589	1.90106693	2.28939544	1.00051414	0.978978979	1.07450583
PG(18:0_16:0)	0.0303238469	0.0417208604	0.0332850941	0.0453196931	0.0384086444	0.0464586429	0.0856853819	0.0835111542	0.0836471754	0.0329048843	0.0279279279	0.0282818044
PG(14:0_16:0)	0.120706575	0.0990495248	0.100337675	0.115601023	0.106090373	0.0896483408	0.187152251	0.174587779	0.257680872	0.112082262	0.0834834835	0.0806893056
PG(15:0_16:0)	0.111874387	0.113056528	0.121562952	0.130946292	0.152259332	0.138682516	0.261001517	0.226964113	0.207135778	0.150128535	0.162162162	0.108464268
PG(18:2_16:1)	0.10107949	0.134067034	0.0890496864	0.124808184	0.122789784	0.110946013	0.266059686	0.233753637	0.279484638	0.0931619537	0.105105105	0.110491637
PG(20:1_18:1)	0.635917566	0.643321661	0.616497829	0.635294118	0.641453831	0.56166419	0.953970663	0.865179437	0.956392468	0.492544987	0.4004004	0.443993918
PG(16:0_16:2)	0.10107949	0.110055028	0.111915099	0.138107417	0.134577603	0.11589896	0.331815883	0.226964113	0.302279485	0.146015424	0.137137137	0.120628485
PG(16:1_16:1)	0.00991167812	0.0131065533	0.0111915099	0.0107928389	0.00712180747	0.0112927192	0.0199291856	0.0169253152	0.021258672	0.00699228792	0.0101101101	0.00593005575
PG(18:2_16:0)	6.27085378	5.84292146	5.87554269	8.23529412	7.48526523	6.38930163	14.4663632	14.5489816	15.7581764	6.41645244	6.67667668	6.9437405
PG(16:0_16:0)	5.49558391	4.99249625	5.01688374	6.75191816	6.18860511	5.99306587	12.8477491	12.7546072	13.9246779	6.01542416	5.65565566	5.7273188
PG(18:0_18:2)	0.0838076546	0.0420210105	0.0842257598	0.0782608696	0.0857563851	0.0683506686	0.148710167	0.149369544	0.154608523	0.0901799486	0.0665665666	0.0647744551
PG(16:0_17:2)	0.0348380765	0.0434217109	0.0511336228	0.048286445	0.0546168959	0.0470529965	0.0709155286	0.100872939	0.0897918731	0.0429820051	0.0503503504	0.0506842372
PI(18:2_18:2)	0.463199215	0.524262131	0.493970092	0.554475703	0.57367387	0.574541852	1.46889226	1.38700291	1.40336967	0.625192802	0.560560561	0.577800304
PI(18:3_16:0)	2.99901865	3.07353677	3.14520019	3.77289003	3.96856582	3.9623576	6.55538695	6.67313288	6.97720515	3.16298201	3.16716717	3.00050684
PI(18:0_18:2)	1.01275761	0.940470235	0.941630487	0.945268542	0.966601179	1.12927192	1.92615073	1.65664403	1.81565907	0.83496144	0.940940941	0.823112012
PI(18:2_16:0)	22.4926398	21.3306653	23.0004824	24.9616368	26.6797642	25.9930659	53.0096105	50.4364694	55.1040634	27.6401028	26.3463463	25.5448555
PI(16:1_17:1)	0.0367026497	0.0244522261	0.029869754	0.0390792839	0.0245579568	0.033640416	0.0789074355	0.066343356	0.0828543112	0.0333984576	0.0174174174	0.0348302078
PS(18:0_18:2)	22.8164868	23.1615808	17.4626146	20.4603581	18.172888	21.3472016	32.2205362	39.5247333	36.9177403	14.8586118	15.8158158	19.0572732
SQDG(16:0_18:3)	0.412168793	0.362181091	0.248914616	0.396930946	0.37524558	0.324913323	0.748609004	0.708050436	0.723488603	0.324935733	0.256256256	0.421692854
SQDG(18:2_18:2)	0.0161923454	0.0150075038	0.0104196816	0.0140153453	0.0166994106	0.0125804854	0.0397572079	0.0311348206	0.0354806739	0.0151156812	0.0146146146	0.019868221
SQDG(18:1_18:3)	0.149754661	0.12166083	0.0945489629	0.15140665	0.144204322	0.134323923	0.293373799	0.310378274	0.303270565	0.143753213	0.131331331	0.157932083
SQDG(16:1_18:2)	0.0153876349	0.0145072536	0.00943560058	0.0145063939	0.0124950884	0.0121446261	0.0374304502	0.0362754607	0.0364717542	0.0121953728	0.0135935936	0.0142118601
SQDG(18:1_18:1)	0.0609421001	0.0536268134	0.045923782	0.065370844	0.0743614931	0.0649826647	0.109256449	0.106692532	0.114965312	0.0609768638	0.0573573574	0.0550430816
SQDG(18:1_18:2)	0.0494602552	0.0536268134	0.0436082972	0.0679283887	0.0408644401	0.0517087667	0.149924127	0.138506305	0.159563925	0.0812339332	0.0544544545	0.083122149
SQDG(16:1_16:1)	0.00243375859	0.00174087044	0.00203569706	0.00323273657	0.00222003929	0.00258543834	0.00932726353	0.0062657614	0.00563924678	0.00346529563	0.00415415415	0.00437911809
SQDG(16:0_16:2)	0.00553483808	0.0072036018	0.00511336228	0.00820460358	0.00546168959	0.00637939574	0.0188163885	0.0225024248	0.0227948464	0.014066838	0.00672672673	0.0231120122
SQDG(16:0_18:1)	0.239450442	0.24012006	0.163241679	0.288491049	0.237721022	0.24764735	0.501770359	0.512124151	0.53716551	0.26940874	0.26026026	0.267612772
SQDG(16:0_17:1)	0.00967615309	0.00490245123	0.00188326097	0.00793861893	0.00538310413	0.00485388806	0.00969145169	0.0145489816	0.0111793855	0.0049562982	0.00704704705	0.00567663457
SQDG(16:0_16:1)	0.168989205	0.178889445	0.131789677	0.206649616	0.192927308	0.179891035	0.343955488	0.341416101	0.388503469	0.23033419	0.185185185	0.229092752
SQDG(16:0_18:2)	0.211972522	0.184492246	0.149927641	0.237340153	0.235756385	0.176919267	0.621143146	0.622696411	0.582755203	0.279691517	0.23023023	0.295995945
SQDG(18:2_18:3)	0.00520117763	0.00892446223	0.00766039556	0.0104757033	0.00394891945	0.00423972263	0.0222559433	0.0167992241	0.0123488603	0.00931619537	0.00550550551	0.00685250887
TG(19:1_18:2_18:2)	0.103925417	0.0913956978	0.0937771346	0.0817902813	0.0856090373	0.0936106984	0.149924127	0.151309408	0.167988107	0.0655526992	0.0876876877	0.0719209326
TG(18:1_18:2_18:2)	3.93032385	3.45172586	4.16787265	3.13043478	3.56581532	3.09063893	6.47951442	5.13579049	5.33696729	2.59125964	2.94294294	2.73694881
TG(16:0_18:3_20:2)	0.067124632	0.0648324162	0.0897250362	0.0656777494	0.0651277014	0.0656760773	0.123216995	0.106789525	0.109712587	0.0518251928	0.0582582583	0.0568677141
TG(17:0_18:1_20:4)	0.143964671	0.146473237	0.158321274	0.134117647	0.133202358	0.120356612	0.228831563	0.182444229	0.185232904	0.0842159383	0.104504505	0.0967055246
TG(18:2_18:2_22:1)	0.0630029441	0.0564282141	0.0629522431	0.0534015345	0.0565815324	0.0567607727	0.0942336874	0.0840931135	0.0853320119	0.0322365039	0.0354354354	0.0320831221
TG(18:0_18:3_20:2)	0.0635917566	0.0540270135	0.0914616498	0.079488491	0.0680746562	0.0627043091	0.091047041	0.096314258	0.107333994	0.0345501285	0.0447447447	0.0428788647
TG(18:2_18:2_20:1)	0.306182532	0.271635818	0.329956585	0.282352941	0.294695481	0.263001486	0.508345979	0.414645975	0.443012884	0.186632391	0.226726727	0.211353269
TG(18:2_18:3_20:0)	0.0403336605	0.0303151576	0.0425470333	0.0445012788	0.0492141454	0.0502228826	0.0655538695	0.0541222114	0.0588701685	0.0169974293	0.0277777778	0.0230511911
TG(18:1_18:3_20:1)	0.515210991	0.510255128	0.547033285	0.475703325	0.465618861	0.44576523	0.758725341	0.619786615	0.648166501	0.288123393	0.345345345	0.310187532
TG(18:2_18:3_22:0)	0.0145142296	0.016118059	0.0173371925	0.0235089514	0.0185363458	0.0148885587	0.0238846737	0.0218816683	0.0181070367	0.00768123393	0.0100600601	0.0132589965
TG(18:3_20:1_20:1)	0.0290284593	0.02014007	0.0198263386	0.0202250639	0.0269941061	0.0225557207	0.033383915	0.0302618817	0.0223290387	0.0100257069	0.0171471471	0.0112519007
TG(18:1_20:2_22:1)	0.0465161923	0.0339169585	0.0324167873	0.0349872123	0.031237721	0.0275482912	0.0540212443	0.0471387003	0.0526263627	0.0167506427	0.0215915916	0.0158438925
TG(18:2_24:0_18:2)	0.0438665358	0.0363181591	0.0379160637	0.040511509	0.0408153242	0.0364041605	0.0638846737	0.0567410281	0.0579781962	0.0215938303	0.0241741742	0.0310187532
TG(20:1_24:1_18:2)	0.0727183513	0.0741370685	0.0807525326	0.065370844	0.0742632613	0.0692421991	0.122610015	0.113191077	0.104955401	0.0428791774	0.0474474474	0.0492650786
TG(22:1_18:2_20:2)	0.0347399411	0.0243121561	0.0376266281	0.0337595908	0.0330058939	0.034769688	0.0573596358	0.0555771096	0.0555996036	0.0202982005	0.0170870871	0.0160263558
TG(14:0_16:0_22:5)	0.139842983	0.137768884	0.109406657	0.110792839	0.147937132	0.14115899	0.201517451	0.179825412	0.138553023	0.0740359897	0.0753753754	0.0842372022
TG(16:0_18:1_18:4)	0.116584887	0.140770385	0.142691751	0.119079284	0.159724951	0.138484398	0.224279211	0.19728419	0.175718533	0.083907455	0.103603604	0.0818043588
TG(24:0_18:2_18:3)	0.03562316	0.0330165083	0.0347322721	0.0414322251	0.0427308448	0.0416047548	0.062215478	0.0535402522	0.0508424182	0.024277635	0.0251351351	0.0213786113
TG(16:0_16:3_18:3)	0.0290873405	0.0296548274	0.0422575977	0.013258312	0.0330058939	0.0303120357	0.0503793627	0.0613967022	0.053518335	0.0279485861	0.0321321321	0.0205271161
TG(24:0_18:3_18:3)	0.00496074583	0.00502751376	0.00444283647	0.00484910486	0.00173870334	0.00200594354	0.00867981791	0.00568865179	0.00628840436	0.00124010283	0.00297297297	0.00142321338
TG(18:2_18:2_18:2)	2.31599607	2.20110055	2.4409069	2.11764706	2.25933202	1.94155523	3.86444107	3.5499515	3.54806739	1.5218509	1.86186186	1.68271668
TG(18:1_18:3_20:2)	0.0400392542	0.0351175588	0.0399421129	0.0263324808	0.0459724951	0.032986627	0.0455235205	0.0416100873	0.0350842418	0.0128020566	0.0208408408	0.0255752661
TG(16:0_20:3_20:3)	0.0056673209	0.00796898449	0.00610709117	0.00894629156	0.00612966601	0.00656760773	0.00766312595	0.0077400582	0.0125322101	0.00279177378	0.00421921922	0.00123162696
TG(13:0_14:0_18:2)	0.0207262022	0.0060030015	0.0201157742	0.00635294118	0.0231630648	0.0164338782	0.00834597876	0.00896217265	0.00410307235	0.0244627249	0.0339339339	0.0349721237
TG(16:0_16:0_20:2)	0.33562316	0.348174087	0.361794501	0.323785166	0.313850688	0.307578009	0.450682853	0.420465567	0.395441031	0.157326478	0.187687688	0.209832742
TG(16:0_18:0_18:2)	0.759568204	0.747373687	0.657018813	0.733503836	0.692534381	0.754829123	1.20182094	0.88457808	0.921704658	0.33933162	0.336336336	0.380131779
TG(16:0_18:1_18:1)	0.471050049	0.465232616	0.490593343	0.4342711	0.434675835	0.390787519	0.610015175	0.541222114	0.481665015	0.229820051	0.253753754	0.282818044
TG(16:0_16:0_18:2)	3.85672228	3.1965983	3.92185239	3.72890026	3.86051081	3.67013373	6.32776935	5.38312318	5.38156591	2.02056555	2.22222222	2.34161176
TG(18:0_18:1_18:1)	0.055642787	0.0667833917	0.0603473227	0.043887468	0.0468565815	0.0560178306	0.0702579666	0.0744907856	0.0646679881	0.023907455	0.036036036	0.0407501267
TG(20:1_20:1_18:2)	0.00694798822	0.00297148574	0.00610709117	0.0016112532	0.00567288802	0.00641901932	0.00875569044	0.00733268671	0.00673439049	0.00348586118	0.00373873874	0.00325392803
TG(16:0_18:1_20:1)	0.146025515	0.163581791	0.143849493	0.133503836	0.17151277	0.166419019	0.203641882	0.183026188	0.184638256	0.0906940874	0.0762762763	0.0909275215
TG(16:0_16:3_18:1)	0.0248184495	0.0144972486	0.0324167873	0.0283273657	0.0309430255	0.02448737	0.0336874052	0.0274684772	0.0250049554	0.00869922879	0.0127927928	0.0167562088
TG(16:0_16:1_16:3)	0.0167222767	0.011885943	0.0173371925	0.0117544757	0.00957760314	0.0126894502	0.0286191199	0.018942774	0.0209018831	0.00737275064	0.0105405405	0.00662949823
TG(18:1_18:2_26:0)	0.101275761	0.0963481741	0.0914616498	0.0742710997	0.0836935167	0.079346211	0.119575114	0.11086324	0.118037661	0.0394858612	0.0546546547	0.0580841358
TG(18:2_20:1_22:0)	0.106575074	0.0978489245	0.105065123	0.100051151	0.0898821218	0.0956909361	0.147799697	0.12628516	0.12814668	0.055218509	0.0525525526	0.0659908768
TG(24:0_18:1_18:2)	0.126889107	0.136568284	0.141534009	0.114475703	0.113163065	0.111144131	0.187860395	0.175751697	0.157879088	0.055218509	0.0711711712	0.0723770907
TG(18:1_18:1_22:1)	0.0362119725	0.0297148574	0.0280752533	0.0270076726	0.0229862475	0.0248142645	0.0382397572	0.033171678	0.0367195243	0.0139434447	0.00764264264	0.0173340091
TG(18:1_18:2_22:0)	0.0712463199	0.0582291146	0.0619392185	0.0543222506	0.0618860511	0.06448737	0.0867981791	0.0709990301	0.0805748266	0.0305089974	0.0336336336	0.0404460213
TG(18:0_18:3_20:0)	0.174288518	0.156978489	0.162952243	0.152225064	0.153831041	0.163150074	0.263429439	0.219107662	0.22864222	0.0715681234	0.0744744745	0.0714647745
TG(15:0_18:2_18:2)	0.232580962	0.220610305	0.256150507	0.222506394	0.20481336	0.228826152	0.443095599	0.359359845	0.377601586	0.174293059	0.220720721	0.182463254
TG(18:1_18:3_22:0)	0.0444553484	0.0495247624	0.0529667149	0.0558567775	0.0592337917	0.0597325409	0.0658573596	0.0637245393	0.0746283449	0.0261902314	0.0336336336	0.0325392803
TG(18:1_22:1_18:2)	0.182531894	0.2008004	0.201736614	0.176470588	0.176522593	0.192570579	0.275265554	0.269738118	0.260158573	0.0888431877	0.0888888889	0.106436898
TG(20:0_18:2_18:2)	0.244357213	0.244622311	0.282199711	0.263938619	0.234282908	0.251114413	0.383915023	0.318622696	0.350842418	0.134190231	0.142192192	0.140344653
TG(18:1_18:1_20:2)	0.273797841	0.235617809	0.263386397	0.224040921	0.229862475	0.243684993	0.364188164	0.324442289	0.298810704	0.122159383	0.133783784	0.15813482
TG(18:0_18:3_20:1)	0.518155054	0.459229615	0.558610709	0.466496164	0.498035363	0.454680535	0.722306525	0.672162949	0.660059465	0.239383033	0.298798799	0.310187532
TG(18:1_18:3_20:0)	0.112168793	0.0915457729	0.111432706	0.105575448	0.115520629	0.118276374	0.143854325	0.141707081	0.137958375	0.0564524422	0.0561561562	0.071160669
TG(16:0_18:3_22:1)	0.0262315996	0.0242521261	0.0266570188	0.0218823529	0.0324165029	0.0416047548	0.0406676783	0.0427740058	0.0300297324	0.0120616967	0.0172372372	0.0170299037
TG(16:0_18:2_22:1)	0.0579980373	0.0684342171	0.0599131693	0.0558567775	0.0654223969	0.0591381872	0.0995447648	0.10242483	0.085629336	0.0301388175	0.0384384384	0.0349721237
TG(16:0_18:2_20:2)	0.0653581943	0.0564282141	0.0850940666	0.0638363171	0.0589390963	0.067756315	0.08892261	0.0730358875	0.0603567889	0.0285347044	0.0345345345	0.0443993918
TG(16:0_18:3_20:1)	0.31501472	0.28154077	0.315484805	0.251355499	0.226031434	0.252897474	0.403641882	0.357904947	0.353815659	0.167506427	0.188588589	0.190369995
TG(18:1_18:1_18:2)	3.1501472	2.85142571	3.54558611	2.88491049	2.94695481	2.67459138	4.56752656	4.29194956	4.05847374	1.58868895	1.93693694	1.71819564
TG(17:0_18:2_18:2)	0.3047105	0.295647824	0.306801737	0.254731458	0.275540275	0.27191679	0.449165402	0.435014549	0.447472745	0.168123393	0.193693694	0.212873796
TG(16:0_16:0_21:4)	0.0340039254	0.0309154577	0.0270622287	0.0204092072	0.0235756385	0.0225854383	0.0562974203	0.0468477207	0.0506937562	0.0174293059	0.0246246246	0.0221996959
TG(17:1_18:1_18:2)	0.341511286	0.282741371	0.344428365	0.271918159	0.324165029	0.280832095	0.46737481	0.485935984	0.466798811	0.173059126	0.218018018	0.201013685
TG(16:0_18:1_18:3)	2.44946026	2.10705353	2.45441389	2.39079284	2.59037328	2.24665676	2.98634294	2.96799224	2.85728444	1.17840617	1.57357357	1.36543335
TG(16:0_18:2_18:2)	14.9852797	12.2161081	14.7322721	14.6393862	14.2632613	13.3729569	23.5508346	20.9505335	22.9236868	9.37789203	11.1711712	10.1571211
TG(18:0_18:1_18:3)	0.169872424	0.162981491	0.131403763	0.185370844	0.15	0.121842496	0.172989378	0.183608147	0.161744301	0.0749614396	0.0900900901	0.0830207805
TG(18:1_18:1_20:1)	0.141315015	0.112556278	0.137771346	0.109872123	0.113752456	0.110549777	0.148710167	0.155383123	0.123686819	0.0595372751	0.0630630631	0.0784591992
TG(28:0_18:1_18:1)	0.00872914622	0.00924462231	0.00735166425	0.0065831202	0.00673379175	0.00580980684	0.00993930197	0.00865664403	0.00979682854	0.00450385604	0.0040990991	0.00433350228
TG(26:0_18:1_18:1)	0.0226692836	0.0211605803	0.0198263386	0.0184143223	0.0210707269	0.0172362556	0.0298937785	0.0229873909	0.0236372646	0.00866838046	0.00975975976	0.0125443487
TG(24:0_18:1_18:1)	0.0286751717	0.0266533267	0.0287698987	0.0232941176	0.0224557957	0.0260326895	0.0379362671	0.0296799224	0.0347869177	0.01218509	0.0112312312	0.0138672073
TG(16:0_24:0_18:2)	0.110696762	0.101750875	0.0926193922	0.0936061381	0.107858546	0.0956909361	0.119271624	0.127740058	0.130525273	0.0576863753	0.060960961	0.0699442473
TG(16:0_18:1_24:1)	0.0105691855	0.0125762881	0.0101013025	0.00705882353	0.00680746562	0.00924219911	0.0135053111	0.00916585839	0.0110604559	0.00422622108	0.00297897898	0.00696401419
TG(18:0_22:0_18:2)	0.0609421001	0.0579289645	0.0547033285	0.0524808184	0.0503929273	0.0531946508	0.0731411229	0.066343356	0.0737363726	0.0302005141	0.0384384384	0.031626964
TG(22:0_18:1_18:1)	0.0189597645	0.0180990495	0.0162373372	0.014455243	0.0123182711	0.0180683507	0.0251289833	0.018128031	0.0174529237	0.00808226221	0.00564564565	0.00979219463
TG(18:1_18:1_20:0)	0.044013739	0.0411205603	0.0448625181	0.0369820972	0.0411100196	0.0402674591	0.0611532625	0.0618331717	0.0551536174	0.0249871465	0.0237237237	0.0205271161
TG(16:0_18:2_22:0)	0.0362119725	0.0414207104	0.0361794501	0.0402046036	0.0335952849	0.0320950966	0.0430955994	0.0337536372	0.0398414272	0.0160719794	0.0202102102	0.0213786113
TG(16:0_18:1_22:1)	0.0198429833	0.01983992	0.0174240232	0.0130127877	0.0173280943	0.0205349183	0.0284673748	0.0248205626	0.0280079286	0.0140359897	0.00867867868	0.0102787633
TG(18:0_18:2_20:0)	0.0518155054	0.0420210105	0.0457308249	0.0469565217	0.0450884086	0.0383358098	0.062215478	0.0677982541	0.0630327056	0.0203907455	0.021021021	0.0278560568
TG(18:0_18:0_18:2)	0.184003925	0.172586293	0.167872648	0.143171355	0.16502947	0.163447251	0.235204856	0.194956353	0.21407334	0.098714653	0.1	0.098073999
TG(16:0_18:2_20:0)	0.115112856	0.117058529	0.120694645	0.133810742	0.117583497	0.125408618	0.175417299	0.170514064	0.175123885	0.0635475578	0.0714714715	0.0842372022
TG(16:0_16:1_18:2)	3.03238469	2.76738369	3.21273517	2.74987212	2.93222004	2.86478455	4.79514416	4.30649855	4.07333994	2.10385604	2.46546547	1.97972631
TG(18:1_18:2_20:0)	0.184003925	0.162981491	0.167583213	0.179232737	0.157072692	0.182169391	0.246737481	0.243840931	0.234886026	0.0768123393	0.0876876877	0.0863659402
TG(20:0_18:1_18:2)	0.0385672228	0.0486243122	0.0538350217	0.0555498721	0.0548133595	0.0410104012	0.0552352049	0.0637245393	0.0654112983	0.0237532134	0.0318318318	0.0236898125
TG(16:0_18:2_20:1)	0.265554465	0.259329665	0.268306802	0.229872123	0.274656189	0.240713224	0.370257967	0.337536372	0.353815659	0.162262211	0.167567568	0.155397871
TG(18:0_18:0_18:3)	0.456329735	0.47873937	0.471780029	0.417391304	0.440569745	0.41307578	0.705614568	0.635790495	0.637760159	0.177377892	0.22972973	0.206791688
TG(16:0_18:1_20:2)	0.158390579	0.143171586	0.172793054	0.158056266	0.165324165	0.131649331	0.258270106	0.22085354	0.219127849	0.0826735219	0.108408408	0.103699949
TG(18:0_18:1_18:2)	0.874386654	0.792396198	0.755426918	0.813299233	0.813359528	0.67756315	1.14719272	1.13482056	1.0852329	0.330077121	0.456456456	0.483527623
TG(18:1_18:1_18:1)	0.580961727	0.566283142	0.612638688	0.421483376	0.485265226	0.4299158	0.623166414	0.605237633	0.57086224	0.20874036	0.29029029	0.300050684
TG(17:0_18:1_18:2)	0.163395486	0.155477739	0.167583213	0.139641944	0.156188605	0.139673105	0.210925645	0.22900097	0.181962339	0.0857583548	0.104804805	0.108565636
TG(16:1_18:1_18:1)	2.57605496	2.52126063	2.87988423	2.29565217	2.03929273	2.32392273	3.30804249	2.93889428	2.92864222	1.36966581	1.52852853	1.5083629
TG(16:0_18:1_18:2)	1.91658489	1.55477739	2.25759768	1.70332481	1.98624754	1.75631501	2.86191199	2.81377304	2.76214073	0.879177378	1.02102102	1.0430816
TG(16:0_16:0_18:3)	0.293523062	0.303151576	0.309696093	0.316112532	0.362475442	0.353640416	0.364188164	0.363724539	0.330029732	0.154550129	0.184084084	0.179118094
TG(16:0_18:0_18:3)	0.323846909	0.309154577	0.434153401	0.309974425	0.388998035	0.383358098	0.579666161	0.480116392	0.529236868	0.173367609	0.185285285	0.15083629
