# Supplementary material for: Combined Metabolomics and Network Pharmacology Analysis Reveal the Effect of Rootstocks on Anthocyanins, Lipids, and Potential Pharmacological Ingredients of Tarroco Blood Orange (Citrus sinensis L. Osbeck)
Source: Plants (Basel). 2024 Aug 14;13(16):2259. doi: 10.3390/plants13162259 (PMC11358934; doi:10.3390/plants13162259)
Supplement: Supplementary file 1 [file plants-13-02259-s001.zip › Table S11 potential active ingredients.xlsx]

## Sheet: Sheet1
A total of 76 potential active ingredients were found in 4 scion-rootstock combinations based on TCMSP database and literature.
Class	Compounds	Oral bioavailability (OB%)	Drug-likeness (DL)
Alkaloids	Sophoridine	60.07	0.25
Alkaloids	Synephrine	79	0.04
Amino acids and derivatives	L-Leucine	113.78	0.12
Anthocyanins	Naringenin	59.29	0.21
Anthocyanins	Dihydromyricetin	23.48	0.31
Anthocyanins	Peonidin	26.92	0.27
Anthocyanins	Pelargonidin-3-O-glucoside	38.72	0.71
Anthocyanins	Cyanidin-3-O-glucoside	1.79	0.75
Coumarins	Xanthotoxol	29.21	0.12
Coumarins	Skimmin	38.35	0.32
Coumarins	Scopolin	22.91	0.39
Coumarins	Marmin	38.23	0.31
Coumarins	Ayapin	28.37	0.1
Coumarins	Aurapten	25.62	0.24
Coumarins	Deacetylnomilin	20.27	0.74
Coumarins	Meranzin	26.03	0.17
Coumarins	Xanthotoxol	29.21	0.12
Coumarins	Isoscopoletin	23.46	0.08
Flavanols	Hesperetin-5-O-glucoside	21.82	0.83
Flavanols	Hesperetin	70.31	0.27
Flavanols	Engeletin	36.27	0.7
Flavanols	Astilbin	36.46	0.74
Flavanones	Poncirin	36.55	0.74
Flavanones	Eriodictyol	71.79	0.24
Flavanones	Hesperidin	13.33	0.67
Flavanones	3',5,5',7-Tetrahydroxyflavanone-7-O-glucoside	71.79	0.24
Flavones	Nobiletin	61.67	0.52
Flavones	Luteolin-4'-O-glucoside	35.94	0.79
Flavones	Luteolin	36.16	0.25
Flavones	Linarin	39.84	0.71
Flavones	Diosmin	12.7	0.66
Flavones	Tricetin	28.87	0.28
Flavonoid carbonoside	Isoorientin	23.3	0.76
Flavonols	Tangeretin	21.38	0.43
Flavonols	Morin	46.23	0.27
Flavonols	Quercitrin	4.04	0.74
Flavonols	Epicatechin	28.93	0.24
Flavonols	Epigallocatechin	24.18	0.27
Free fatty acids	Palmitoleic Acid	34.02	0.1
Free fatty acids	Petroselinic acid	33.13	0.14
Free fatty acids	γ-Linolenic Acid	45.01	0.15
Free fatty acids	α-Linolenic Acid	45.01	0.15
Free fatty acids	Linoleic acid	45.01	0.15
Free fatty acids	Vaccenic acid	33.13	0.14
Free fatty acids	11,14-eicosadienoic acid	39.99	0.2
Free fatty acids	2-heptadecylenic acid	32.53	0.12
Free fatty acids	2Z-octadecenoic acid	31.15	0.14
Triacylglycerol	Glyceryl trioleate	27.27	0.13
Triacylglycerol	Glyceryl trilinoleate	34.91	0.14
Coenzyme Q	Coenzyme Q9	42.91	0.17
Isoflavones	Genistein	17.93	0.21
Lignans	Syringaresinol-4'-O-glucoside	43.35	0.77
Lignans	Syringaresinol-4'-O-β-D-monO-glucoside	43.35	0.77
Nucleotides and derivatives	Uridine 5'-monophosphate	40.25	0.2
Nucleotides and derivatives	1-beta-D-Arabinofuranosyluracil	59.18	0.11
Nucleotides and derivatives	Uridine 5'-diphospho-D-glucose	28.47	0.67
Nucleotides and derivatives	Guanosine	21.43	0.21
Nucleotides and derivatives	2'-Deoxyadenosine	30.13	0.15
Organic acids	Abscisic acid	63.67	0.13
Others	Obacunoic acid	20.69	0.79
Others	Limonin	21.3	0.57
Others	Stilbostemin B	20.49	0.1
Phenolic acids	Diisooctyl Phthalate	43.59	0.39
Phenolic acids	Diisobutyl phthalate	49.63	0.13
Phenolic acids	Dibutyl phthalate	64.54	0.13
Phenolic acids	Bis(2-ethylhexyl)phthalate	43.59	0.35
Phenolic acids	3-O-p-Coumaroylquinic acid	37.63	0.29
Phenolic acids	3-O-Feruloylquinic acid	25.51	0.36
Phenolic acids	Cynarin	31.76	0.68
Phenolic acids	Cryptochlorogenic acid	24.5	0.33
Phenolic acids	Sinapic acid	64.15	0.08
Phenolic acids	ferulic acid	39.56	0.06
Phenolic acids	p-coumaric acid	43.29	0.04
Phenolic acids	caffeic acid	54.97	0.05
Terpenoids	Melianone	40.53	0.78
Terpenoids	Melianone	40.53	0.78
