# Supplementary material for: Combined Metabolomics and Network Pharmacology Analysis Reveal the Effect of Rootstocks on Anthocyanins, Lipids, and Potential Pharmacological Ingredients of Tarroco Blood Orange (Citrus sinensis L. Osbeck)
Source: Plants (Basel). 2024 Aug 14;13(16):2259. doi: 10.3390/plants13162259 (PMC11358934; doi:10.3390/plants13162259)
Supplement: Supplementary file 1 [file plants-13-02259-s001.zip › Table S12 Information on potential active ingredient targets.xlsx]

## Sheet: Sheet1
Information on potential active ingredient targets.
Potential active ingredients	Protein targets	Citrus targets	Oxidative damage targets	Common targets for citrus herbs and oxidative damage	Core targets for citrus herbs and oxidative damage
Dibutyl phthalate	CYP11B2	CYP11B2	NOS3	NOS3	STAT3
Dibutyl phthalate	HTR6	HTR6	NOS2	NOS2	TP53
Dibutyl phthalate	MIF	MIF	ELAC2	TP53	EGFR
Dibutyl phthalate	TSPO	TSPO	CARS2	NOS1	CASP3
Dibutyl phthalate	CTSK	CTSK	TP53	PARP1	GAPDH
Dibutyl phthalate	CTSL	CTSL	FARS2	TNF	BCL2
Dibutyl phthalate	CTSB	CTSB	NOS1	MPO	HIF1A
Dibutyl phthalate	GRM2	GRM2	AIFM1	XDH	AKT1
Dibutyl phthalate	TRPM8	TRPM8	MTO1	APEX1	CTNNB1
Dibutyl phthalate	GABRB3	GABRB3	GFM1	IL6	MAPK1
Dibutyl phthalate	F2	F2	CAT	CASP3	MAPK14
Dibutyl phthalate	GABRG2	GABRG2	SOD1	SIRT1	STAT1
Dibutyl phthalate	GABRA5	GABRA5	POLR1C	CHEK1	MTOR
Dibutyl phthalate	PLAU	PLAU	AARS2	G6PD	PARP1
Dibutyl phthalate	RGS4	RGS4	DDB2	MAPK14	TNF
Dibutyl phthalate	PRKCA	PRKCA	ATM	MAPK1	IL6
Dibutyl phthalate	ACHE	ACHE	SOD2-OT1	BCL2	ESR1
Dibutyl phthalate	ALDH1A1	ALDH1A1	NARS2	CPT1A	SRC
Dibutyl phthalate	ALDH3A1	ALDH3A1	XPC	MAPK8	ACE
Dibutyl phthalate	FAAH	FAAH	PARP1	MDM2	SIRT1
Dibutyl phthalate	PLG	PLG	TNF	PTGS2	MAPK3
Dibutyl phthalate	PPP1CA	PPP1CA	RAB33A	ACE	PPARG
Dibutyl phthalate	PTGS2	PTGS2	DDB1	AKT1	TLR4
Dibutyl phthalate	CTRC	CTRC	MTRFR	ABL1	CXCL8
Dibutyl phthalate	CMA1	CMA1	TUFM	PRKDC	PTGS2
Dibutyl phthalate	CTSG	CTSG	TSFM	CYP1A1	MMP9
Dibutyl phthalate	TNKS2	TNKS2	HMOX1	CYP3A4
Dibutyl phthalate	CHRM5	CHRM5	XPA	APP
Dibutyl phthalate	PGR	PGR	VARS2	GAPDH
Dibutyl phthalate	GABRB3	GABRA3	BRCA1	CXCL8
Dibutyl phthalate	GABRA3	GABRA1	SOD2	OXSR1
Dibutyl phthalate	GABRG2	GABRA2	OGG1	CYP2D6
Dibutyl phthalate	GABRG2	GRM5	PNPT1	POLG
Dibutyl phthalate	GABRA1	CXCR2	EARS2	PRKCD
Dibutyl phthalate	GABRB3	RGS8	GADD45A	CYP1B1
Dibutyl phthalate	GABRG2	TNFRSF1A	MDC1	EPHX1
Dibutyl phthalate	GABRB3	ADORA1	MPO	CDK2
Dibutyl phthalate	GABRA2	PREP	RMND1	VEGFA
Dibutyl phthalate	GRM5	MGLL	NFE2L2	ALDH2
Dibutyl phthalate	CXCR2	HCRTR2	MTFMT	HIF1A
Dibutyl phthalate	RGS8	HCRTR1	CPT2	PPARG
Dibutyl phthalate	TNFRSF1A	TRPC6	XDH	CYP1A2
Dibutyl phthalate	ADORA1	TRPC3	CYCS	TLR4
Dibutyl phthalate	PREP	S1PR3	CHEK2	ICAM1
Dibutyl phthalate	MGLL	RPS6KA2	OLR1	VCP
Dibutyl phthalate	HCRTR2	GSK3B	GSR	SNCA
Dibutyl phthalate	HCRTR1	PDE10A	APEX1	STAT3
Dibutyl phthalate	TRPC6	TBXAS1	DDIT3	AGTR1
Dibutyl phthalate	TRPC3	PDE4B	LINC01672	CDK1
Dibutyl phthalate	S1PR3	GPR55	IL6	MAPT
Dibutyl phthalate	RPS6KA2	CRHR1	TXN	MAPK3
Dibutyl phthalate	GSK3B	CCNE2	FASTKD2	POLB
Dibutyl phthalate	PDE10A	PTGS1	CASP3	CDC25C
Dibutyl phthalate	TBXAS1	ADORA2B	ERCC2	TYR
Dibutyl phthalate	PDE4B	CDK2	ATP5F1A	MAP3K5
Dibutyl phthalate	GPR55	CCNE1	PCNA	KEAP1
Dibutyl phthalate	CRHR1	CTSS	SIRT1	TERT
Dibutyl phthalate	CCNE2	VCP	CDKN1A	CCND1
Dibutyl phthalate	PTGS1	MEN1	GTPBP3	CYP2C9
Dibutyl phthalate	ADORA2B	FNTA	GFM2	PARP2
Dibutyl phthalate	CDK2	CASP3	CHEK1	ESR1
Dibutyl phthalate	CCNE1	CASP7	XRCC1	PIK3CA
Dibutyl phthalate	CTSS	FNTB	G6PD	MTOR
Dibutyl phthalate	VCP	PDE2A	HADHA	CREBBP
Dibutyl phthalate	MEN1	HTR2B	MAPK14	EGFR
Dibutyl phthalate	FNTA	ADRA2A	BRCA2	PLK1
Dibutyl phthalate	CASP3	ADRA2C	TXN2	NOX4
Dibutyl phthalate	CASP7	ADRA2B	GSTM1	MAPK10
Dibutyl phthalate	FNTB	DRD1	ACADVL	TOP1
Dibutyl phthalate	PDE2A	SLC6A2	IL1B	PPARA
Dibutyl phthalate	HTR2B	GABRB2	IFNG	INSR
Dibutyl phthalate	ADRA2A	HTR2A	BDNF-AS	CYP2C19
Dibutyl phthalate	ADRA2C	TACR2	ATR	CASP8
Dibutyl phthalate	ADRA2B	DRD3	ACADM	SERPINE1
Dibutyl phthalate	GABRA1	OPRD1	GSTP1	BCL2L1
Dibutyl phthalate	DRD1	ADRB3	NBN	HSPA8
Dibutyl phthalate	GABRA1	MAPK14	TARS2	SRC
Dibutyl phthalate	GABRA3	CYP2D6	PON1	PTGS1
Dibutyl phthalate	SLC6A2	CYP2C9	HADHB	MIF
Dibutyl phthalate	GABRB2	CYP3A4	MRPL44	SELE
Dibutyl phthalate	GABRG2	CYP2C19	MAPK1	HRAS
Dibutyl phthalate	GABRB2	MAPK11	H2AX	REN
Dibutyl phthalate	GABRG2	FABP1	BCL2	CTNNB1
Dibutyl phthalate	HTR2A	PGGT1B	RAD51	PIK3CG
Dibutyl phthalate	TACR2	GALR3	CPT1A	MAOB
Dibutyl phthalate	DRD3	DYRK1B	MAPK8	TTR
Dibutyl phthalate	OPRD1	PABPC1	MDM2	SELP
Dibutyl phthalate	ADRB3	FLT1	ALB	CDC25A
Dibutyl phthalate	MAPK14	MAPK10	MC1R	MMP9
Dibutyl phthalate	CYP2D6	ADAM17	DDIT4	RHOA
Dibutyl phthalate	CYP2C9	MAPK9	GPX1	STAT1
Dibutyl phthalate	CYP3A4	KCNA5	PTGS2	CYP11B2
Dibutyl phthalate	CYP2C19	FKBP1A	GADD45G	HPRT1
Dibutyl phthalate	MAPK11	LCK	GADD45B	PSEN1
Dibutyl phthalate	GABRA5	ALDH2	ERCC6	PDE5A
Dibutyl phthalate	FABP1	MAPK8	MIPEP	HSPA1A
Dibutyl phthalate	PGGT1B	HTR7	INS	ALDH3A1
Dibutyl phthalate	FNTA	MTNR1A	MUTYH	MAOA
Dibutyl phthalate	GALR3	MTNR1B	ACE	HSPA5
Dibutyl phthalate	DYRK1B	ADORA2A	SLC25A26	JAK2
Dibutyl phthalate	PABPC1	CYP17A1	MRPS22	MPG
Dibutyl phthalate	FLT1	CLK3	PARK7	FTO
Dibutyl phthalate	MAPK10	PTPRS	RPA1	F2
Dibutyl phthalate	ADAM17	ESR2	CCL2	MAP2K1
Dibutyl phthalate	MAPK9	DAPK1	NDUFS4	CDK5
Dibutyl phthalate	KCNA5	MPG	GSTT1	MAPK9
Dibutyl phthalate	FKBP1A	SLC22A12	AKT1	ALOX5
Dibutyl phthalate	LCK	NOX4	ABL1	TOP2A
Dibutyl phthalate	ALDH2	XDH	SLC25A20	CFTR
Dibutyl phthalate	MAPK8	TYR	TP53BP1	DNMT1
Dibutyl phthalate	HTR7	FLT3	NQO1	CCNB1
Dibutyl phthalate	MTNR1A	ALOX5	PRKDC	PTPN11
Dibutyl phthalate	MTNR1B	HSD17B2	CYBA	KDR
Dibutyl phthalate	ADORA2A	ABCC1	ERCC4	RAC1
Dibutyl phthalate	CYP17A1	HSD17B1	CYP1A1	PRKCB
Dibutyl phthalate	CLK3	AHR	TGFB1	AKR1A1
Morin	PTPRS	ESRRA	TMX2-CTNND1	EDNRA
Morin	ESR2	ABCB1	JUN	MMP2
Morin	DAPK1	CYP1B1	NFS1	NFKBIA
Morin	MPG	ABCG2	POLH	HDAC1
Morin	SLC22A12	BCHE	CYP2E1	ELANE
Morin	NOX4	ADORA3	IL10	LRRK2
Morin	XDH	GPR35	CRP	HDAC2
Morin	TYR	ALOX15	CERNA3	MMP1
Morin	FLT3	MAPT	CYP3A4	PRKAA2
Morin	ALOX5	KDM4E	ERCC5	CDK4
Morin	HSD17B2	AVPR2	C1QBP	GCK
Morin	ABCC1	TOP2A	PRKN	CTSD
Morin	HSD17B1	MAOA	CP	ABCC1
Morin	AHR	CYP19A1	APP	AOC3
Morin	ESRRA	PIM1	MARS2	ARG1
Morin	ABCB1	DRD4	GAPDH	PTPN1
Morin	CYP1B1	GLO1	MRPS34	TNFRSF1A
Morin	ABCG2	MYLK	OSGIN1
Morin	BCHE	MPO	CXCL8
Morin	ACHE	PIK3R1	FANCD2
Morin	ADORA1	PYGL	ACADS
Morin	ADORA2A	SYK	HSD17B4
Morin	ADORA3	MMP13	OXSR1
Morin	GPR35	MMP3	CYBB
Morin	ALOX15	CA3	LMNA
Morin	MAPT	CDK1	HADH
Morin	KDM4E	MMP9	QRSL1
Morin	AVPR2	PIK3CG	WRN
Morin	TOP2A	MMP2	EDN1
Morin	MAOA	PKN1	NFKB1
Morin	CYP19A1	NEK2	CYP2D6
Morin	PIM1	CXCR1	POLG
Morin	DRD4	CAMK2B	HMGB1
Morin	GLO1	ALK	PRKCD
Morin	MYLK	NEK6	ERCC3
Morin	MPO	PLA2G1B	PTCD3
Morin	PIK3R1	AXL	BAX
Morin	PYGL	APEX1	RYR1
Morin	SYK	AKR1C2	MTHFR
Morin	MMP13	AKR1C1	H19
Morin	MMP3	AKR1C3	TRMT10C
Morin	CA3	AKR1C4	PRORP
Morin	CDK1	AKR1A1	ATP5F1B
Morin	MMP9	AKR1B1	CYP1B1
Morin	PIK3CG	CA2	PRDX5
Morin	MMP2	CA7	HBG2
Morin	PKN1	CA12	NUDT1
Morin	NEK2	PFKFB3	EPHX1
Morin	CXCR1	CDK5	MSRA
Morin	CAMK2B	CCNB1	CASP9
Morin	ALK	CCNB2	CDK2
Morin	NEK6	CDK5R1	MRPS16
Morin	PLA2G1B	CCNB3	SURF1
Morin	AXL	CDK6	HBB
Morin	APEX1	ARG1	ACOX1
Morin	AKR1C2	NAE1	MB
Morin	AKR1C1	ESR1	DDIAS
Morin	AKR1C3	TTR	ERCC1
Morin	AKR1C4	CFTR	NSUN3
Morin	AKR1A1	AKR1B10	VEGFA
Morin	AKR1B1	TNKS	FAS
Morin	CA2	CA4	RPA2
Morin	CA7	MCL1	ALDH2
Morin	CA12	AMY1A	FOXO3
Morin	PFKFB3	GRK6	HIF1A
Morin	CDK5	ALOX12	FXN
Morin	CDK1	AR	DDIT4L
Morin	CCNB1	CBR1	VARS1
Morin	CCNB2	TERT	FMO3
Morin	CDK5R1	IGF1R	PPARG
Morin	CCNB3	INSR	ACAD9
Morin	CDK6	EGFR	POLRMT
Morin	CDK2	AURKB	DRAM1
Morin	ARG1	CA1	KNG1
Morin	NAE1	SRC	AGT
Morin	ESR1	PTK2	NOS1AP
Morin	PTGS2	KDR	CAV1
Morin	TTR	PLK1	CDKN2A
Morin	CFTR	CA6	SFXN4
Morin	AKR1B10	CA14	CYP1A2
Morin	TNKS2	CA9	TRIT1
Morin	TNKS	PRKCD	NEIL1
Morin	CA4	PTPN2	CD36
Morin	MCL1	PTPN1	HSP90AA1
Morin	AMY1A	KCNK2	LYRM4
Morin	GRK6	CCND1	PRDX2
Morin	F2	PTGER1	TLR4
Morin	ALOX12	CDK4	PNKP
Morin	AR	PDE5A	FOXO1
Morin	CBR1	BCL2	ICAM1
Morin	TERT	GPBAR1	APOE
Morin	IGF1R	ACE	PPARGC1A
Morin	INSR	P2RX7	SP1
Morin	EGFR	GABRA6	VCP
Morin	AURKB	ELOVL6	MICOS13
Morin	CA1	SCN10A	MRPS2
Morin	GSK3B	CPB1	RAD17
Morin	SRC	ELANE	DGUOK
Morin	PTK2	TRPV4	DDI2
Morin	KDR	TRPV1	LOC126806484
Morin	PLK1	MAP3K8	NUBPL
Morin	CA6	TRPA1	ERCC8
Morin	CA14	SLC2A1	XRCC5
Morin	CA9	PTGDR2	SNCA
Diisooctyl Phthalate	PRKCD	SLC2A3	ETFDH
Diisooctyl Phthalate	PTPN2	SLC2A2	STAT3
Diisooctyl Phthalate	AR	MMP7	RRM2B
Diisooctyl Phthalate	PTPN1	RORC	NTHL1
Diisooctyl Phthalate	KCNK2	ABL1	EME2
Bis(2-ethylhexyl)phthalate	PRKCD	CCND2	DRAM2
Bis(2-ethylhexyl)phthalate	PTPN1	CCND3	ABCD1
Bis(2-ethylhexyl)phthalate	PRKCA	CAPN1	ACADL
Bis(2-ethylhexyl)phthalate	PTPN2	SCN2A	VWF
Bis(2-ethylhexyl)phthalate	AR	PTGES	TLR2
Bis(2-ethylhexyl)phthalate	CTSK	PTGFR	RAD50
Bis(2-ethylhexyl)phthalate	CTSS	AGTR1	MT-CO1
Bis(2-ethylhexyl)phthalate	CTSL	CTSV	E2F1
Bis(2-ethylhexyl)phthalate	CTSB	KCNN4	EHHADH
Bis(2-ethylhexyl)phthalate	FKBP1A	SLC6A9	HSPA4
Bis(2-ethylhexyl)phthalate	PDE10A	PDE4A	MRE11
Bis(2-ethylhexyl)phthalate	GRM2	PDE4C	GATB
Bis(2-ethylhexyl)phthalate	CCND1	BAD	PGR-AS1
Bis(2-ethylhexyl)phthalate	CDK1	PIK3CA	PTEN
Bis(2-ethylhexyl)phthalate	CCNE1	BCL2L1	COX5A
Bis(2-ethylhexyl)phthalate	MAPK14	BCL2L2	AGTR1
Bis(2-ethylhexyl)phthalate	TSPO	BCL2L10	MRPS7
Bis(2-ethylhexyl)phthalate	PTGER1	BCL2A1	CDK1
Bis(2-ethylhexyl)phthalate	GABRA3	CCR1	SERAC1
Bis(2-ethylhexyl)phthalate	GABRG2	APP	SMAD5-AS1
Bis(2-ethylhexyl)phthalate	GABRG2	PTAFR	MT-CYB
Bis(2-ethylhexyl)phthalate	GABRB3	SCARB1	DDI1
Bis(2-ethylhexyl)phthalate	CDK4	TDO2	TRMT5
Bis(2-ethylhexyl)phthalate	CCNB1	GRM4	PML
Bis(2-ethylhexyl)phthalate	CDK2	NMBR	APOA1
Bis(2-ethylhexyl)phthalate	GABRG2	TACR3	MAPT
Bis(2-ethylhexyl)phthalate	GABRA1	IDO1	MAPK3
Bis(2-ethylhexyl)phthalate	GABRA5	MAOB	RAD18
Bis(2-ethylhexyl)phthalate	GABRG2	OPRK1	UCP2
Bis(2-ethylhexyl)phthalate	GABRB3	BACE1	TP73
Bis(2-ethylhexyl)phthalate	GABRB3	SRD5A1	RAD9A
Bis(2-ethylhexyl)phthalate	GABRB3	CA13	ATRIP
Bis(2-ethylhexyl)phthalate	GABRA2	NOS1	MYC
Bis(2-ethylhexyl)phthalate	PDE5A	NOS2	PRORP-PSMA6
Bis(2-ethylhexyl)phthalate	BCL2	NOS3	XRCC3
Bis(2-ethylhexyl)phthalate	GPBAR1	JAK2	BLVRB
Bis(2-ethylhexyl)phthalate	FNTA	NR3C1	SIRT6
Bis(2-ethylhexyl)phthalate	PREP	PARP1	POLB
Bis(2-ethylhexyl)phthalate	MAPK11	JAK1	EP300
Bis(2-ethylhexyl)phthalate	ACE	PRKCG	POR
Bis(2-ethylhexyl)phthalate	P2RX7	TLR4	SOD3
Bis(2-ethylhexyl)phthalate	GABRB3	NAAA	CDC25C
Bis(2-ethylhexyl)phthalate	FNTB	DUSP3	HSPB1
Bis(2-ethylhexyl)phthalate	GABRA6	CDC25A	GPX3
Bis(2-ethylhexyl)phthalate	FNTA	CA5B	TYR
Bis(2-ethylhexyl)phthalate	GABRG2	CSF1R	MRPL3
Bis(2-ethylhexyl)phthalate	ELOVL6	KIT	NDUFS1
Bis(2-ethylhexyl)phthalate	KCNA5	PDGFRA	MT-TL1
Bis(2-ethylhexyl)phthalate	PGGT1B	RET	MAP3K5
Bis(2-ethylhexyl)phthalate	TNFRSF1A	ROCK2	KEAP1
Bis(2-ethylhexyl)phthalate	SCN10A	ROCK1	PLA2G7
Bis(2-ethylhexyl)phthalate	CPB1	FRK	TERT
Bis(2-ethylhexyl)phthalate	MEN1	DDR1	ATF2
Bis(2-ethylhexyl)phthalate	TRPC6	CHRM3	TIMM22
Bis(2-ethylhexyl)phthalate	TRPC3	KCNJ3	ALDH3A2
Bis(2-ethylhexyl)phthalate	ELANE	CDK8	CCND1
Bis(2-ethylhexyl)phthalate	TRPV4	KCNJ5	CYP2C9
Bis(2-ethylhexyl)phthalate	HCRTR2	KCNJ6	MT-ATP6
Bis(2-ethylhexyl)phthalate	TRPV1	BRD4	PARP2
Bis(2-ethylhexyl)phthalate	MAP3K8	KCNK3	FASLG
Bis(2-ethylhexyl)phthalate	HCRTR1	PKM	ESR1
Bis(2-ethylhexyl)phthalate	TRPA1	EPHX2	PIK3CA
Bis(2-ethylhexyl)phthalate	SLC2A1	CCNC	RBBP8
Bis(2-ethylhexyl)phthalate	GRM5	MMP1	MTOR
Bis(2-ethylhexyl)phthalate	ADAM17	NOD1	NORAD
Bis(2-ethylhexyl)phthalate	CMA1	BAZ2B	ETFA
Bis(2-ethylhexyl)phthalate	PTGDR2	NAMPT	SELENON
Bis(2-ethylhexyl)phthalate	SLC2A3	ADAMTS5	CREBBP
Bis(2-ethylhexyl)phthalate	SLC2A2	GSK3A	MSH2
Bis(2-ethylhexyl)phthalate	ADORA1	FGFR1	EPRS1
Bis(2-ethylhexyl)phthalate	ADORA2A	KIF11	IL1A
Bis(2-ethylhexyl)phthalate	ADORA2B	CYP11B1	MRPL12
Bis(2-ethylhexyl)phthalate	MMP9	PRKCB	EGFR
Bis(2-ethylhexyl)phthalate	MMP2	NPY5R	PLK1
Bis(2-ethylhexyl)phthalate	MMP7	PTK6	CS
Bis(2-ethylhexyl)phthalate	RORC	PARP2	TREX1
Bis(2-ethylhexyl)phthalate	PABPC1	PPIA	FANCI
Bis(2-ethylhexyl)phthalate	ABL1	ATP4B	SLC25A4
Bis(2-ethylhexyl)phthalate	CCND1	ATP4A	RAD23B
Bis(2-ethylhexyl)phthalate	CDK4	UTS2R	NOX4
Bis(2-ethylhexyl)phthalate	CCND2	LIMK1	HP
Bis(2-ethylhexyl)phthalate	CCND3	SCN9A	ALKBH1
Bis(2-ethylhexyl)phthalate	CAPN1	LIMK2	MT-ND1
Bis(2-ethylhexyl)phthalate	SCN2A	BRPF1	MIR7-3HG
Bis(2-ethylhexyl)phthalate	PTGES	TACR1	CDKN1B
Bis(2-ethylhexyl)phthalate	PTGFR	PRMT3	PINK1
Bis(2-ethylhexyl)phthalate	AGTR1	YES1	SGCB
Bis(2-ethylhexyl)phthalate	TERT	ICAM1	MAPK10
Bis(2-ethylhexyl)phthalate	CTSV	SELE	TOP1
Bis(2-ethylhexyl)phthalate	KCNN4	EPHX1	HFE
Bis(2-ethylhexyl)phthalate	VCP	MMP12	ALKBH2
Bis(2-ethylhexyl)phthalate	MTNR1A	SLC37A4	PRDX6
Bis(2-ethylhexyl)phthalate	MTNR1B	PTPN22	OXR1
Bis(2-ethylhexyl)phthalate	CASP3	CA5A	BRIP1
Bis(2-ethylhexyl)phthalate	SLC6A9	SLC5A1	PPARA
Bis(2-ethylhexyl)phthalate	PDE4A	SLC5A2	SHC1
Bis(2-ethylhexyl)phthalate	PDE4B	SLC5A4	GSS
Bis(2-ethylhexyl)phthalate	ALOX15	SLC28A3	INSR
Bis(2-ethylhexyl)phthalate	PDE4C	MMP8	DDAH2
Bis(2-ethylhexyl)phthalate	BAD	SLC29A1	XRCC6
Bis(2-ethylhexyl)phthalate	PIK3CA	SLC28A2	PRDX1
Bis(2-ethylhexyl)phthalate	MCL1	IGFBP3	MGMT
Bis(2-ethylhexyl)phthalate	BCL2L1	TDP1	MLH1
Bis(2-ethylhexyl)phthalate	BCL2L2	PGF	CYP2C19
Bis(2-ethylhexyl)phthalate	BCL2L10	VEGFA	VCAM1
Bis(2-ethylhexyl)phthalate	BCL2A1	TAS2R31	MRPS25
Bis(2-ethylhexyl)phthalate	CRHR1	OPRM1	TAMM41
Bis(2-ethylhexyl)phthalate	CDK5R1	P2RX3	BMP6
Bis(2-ethylhexyl)phthalate	CDK5	PSENEN	FEN1
Bis(2-ethylhexyl)phthalate	MAPK8	NCSTN	CASP8
Bis(2-ethylhexyl)phthalate	CCR1	APH1A	RAD1
Bis(2-ethylhexyl)phthalate	APP	PSEN1	SETX
Bis(2-ethylhexyl)phthalate	PTAFR	APH1B	CYP3A5
Bis(2-ethylhexyl)phthalate	SCARB1	PSEN2	THBD
Bis(2-ethylhexyl)phthalate	TDO2	MAPK1	ETFB
Bis(2-ethylhexyl)phthalate	GRM4	MDM2	TF
Bis(2-ethylhexyl)phthalate	NMBR	MAP2K1	SERPINA1
Bis(2-ethylhexyl)phthalate	TACR3	PIK3CD	APOB
Bis(2-ethylhexyl)phthalate	IDO1	PSMB8	DINOL
Ayapin	CA9	LRRK2	GPX4
Aurapten	MAOA	MTOR	SERPINE1
Aurapten	MAOB	DRD2	BCL2L1
Aurapten	ALOX15	BACE2	HSPA8
Aurapten	OPRK1	CYP51A1	FMO1
Aurapten	BACE1	TNF	FANCA
Aurapten	CA7	C5AR1	SRC
Aurapten	CA12	HSD11B1	SQSTM1
Aurapten	CA9	IRAK4	MRPS23
Aurapten	CA1	CASP1	TPO
Aurapten	SRD5A1	FAP	CREB1
Aurapten	CA13	CHRM2	NDUFV1
Aurapten	NOS1	CHRM1	SDHA
Aurapten	NOS2	DYRK1A	DYNLL1
Aurapten	NOS3	CFD	NOSTRIN
Aurapten	JAK2	WNT3A	PTGS1
Aurapten	TRPM8	CHRM4	MIF
Aurapten	NR3C1	OXTR	NLRP3
Aurapten	PGR	GRK7	ANXA5
Aurapten	PFKFB3	STK38	P4HB
Aurapten	PARP1	HIPK4	NDUFAF2
Aurapten	TRPV1	ERN1	NDUFS8
Aurapten	JAK1	OXSR1	MALAT1
Aurapten	PRKCG	STK39	FOS
Aurapten	PRKCA	MAP3K13	SELE
Aurapten	TLR4	ICK	UCP3
Aurapten	SYK	MAP3K15	NOSIP
Aurapten	CYP11B2	MAST1	IL17A
Aurapten	NAAA	SBK1	HRAS
Aurapten	PDE10A	HUNK	NDUFS2
Aurapten	DUSP3	FYN	GCLC
Aurapten	PTPN1	PRPF4B	GGT1
Aurapten	CDC25A	SNRK	RPS27A
Aurapten	PDE5A	DSTYK	GCH1
Aurapten	CA5B	MAP3K12	GCDH
Aurapten	MAPT	PDGFRB	REN
Aurapten	CSF1R	FLT4	NCF2
Aurapten	FLT1	IKBKB	RPS3
Aurapten	KIT	MAP2K3	SCP2
Aurapten	MTNR1A	PRKAA2	CTNNB1
Aurapten	PDGFRA	JAK3	PIK3CG
Aurapten	RET	MAP2K6	MT-CO2
Aurapten	ADORA2A	BLK	RFWD3
Aurapten	ROCK2	RPS6KA3	RAD51C
Aurapten	ROCK1	PHKG2	MAOB
Aurapten	FRK	CSNK1G1	SLC22A5
Aurapten	DDR1	DAPK3	LINC02605
Aurapten	TSPO	CAMK1	NOX1
Aurapten	ADORA3	CAMK4	TTN
Aurapten	MTNR1B	MME	DNM1L
Aurapten	CHRM3	PTGER4	POLK
Aurapten	KCNJ3	PTGER3	ADIPOQ
Aurapten	KCNJ3	CASP8	MRPS14
Aurapten	CDK4	AMPD2	TTR
Aurapten	CCND2	EDNRB	SELP
Aurapten	CDK8	EDNRA	HUS1
Aurapten	CCND1	AMPD3	PALB2
Aurapten	KCNJ5	HMGCR	TXNRD2
Aurapten	KCNJ6	AURKA	CDC25A
Aurapten	BRD4	ITGB1	IRS1
Aurapten	FAAH	ITGB7	NEIL2
Aurapten	KCNK3	ITGA4	MMP9
Aurapten	CCND3	MMP14	EMSLR
Aurapten	ADORA1	MMEL1	GLRX
Aurapten	CA14	HSP90AB1	KRIT1
Aurapten	PKM	TTL	BARD1
Aurapten	EPHX2	IMPDH1	IGF1
Aurapten	CXCR2	FOLH1	ADH5
Aurapten	CCNC	MKNK2	TOPBP1
Aurapten	MMP9	CTSA	MT-ND4
Aurapten	MMP1	CPA1	RHOA
Aurapten	MMP2	PPARG	STAT1
Aurapten	ABCB1	LTB4R	TXNRD1
Aurapten	NOD1	BMP1	RB1
Aurapten	BAZ2B	LTA4H	CYP11B2
Aurapten	CDK2	TYMS	PRDX3
Aurapten	CCNE1	KCNH2	MRPS28
Aurapten	CDK1	ECE1	SDHB
Aurapten	CCNB1	CREBBP	MT-CO3
Aurapten	CCNB2	TBXA2R	HPRT1
Aurapten	CCNE2	LNPEP	FANCC
Aurapten	TRPC6	PTGDR	DGUOK-AS1
Aurapten	TRPC3	IMPDH2	PSEN1
Aurapten	NAMPT	DPP4	FANCG
Aurapten	CRHR1	DPP7	LEP
Aurapten	CCNB3	AMPD1	MT-ND2
Aurapten	ADAMTS5	TKT	PON2
Aurapten	GSK3A	EGLN1	PDE5A
Aurapten	HTR6	CCKBR	NPPA
Aurapten	FGFR1	CASP6	TERF2
Aurapten	KIF11	MMP16	SCARNA5
Aurapten	CYP11B1	ACE2	NPM1
Aurapten	PRKCB	MMP10	GPT
Aurapten	PIK3CA	THRA	MFN2
Aurapten	NPY5R	THRB	NCF1
Aurapten	PTK6	TOP1	HSPA1A
Aurapten	PARP2	PIN1	ALDH3A1
Aurapten	PPIA	GZMB	MIR21
Aurapten	ATP4B	HCAR2	MAOA
Aurapten	ATP4A	SLC6A4	CYP4F3
Aurapten	UTS2R	CCKAR	MSRB2
Aurapten	LIMK1	PTGIR	TH
Aurapten	SCN9A	ADCY1	IL18
Aurapten	LIMK2	PIK3CB	CUL4A
Aurapten	BRPF1	NR1I2	BDNF
Aurapten	TACR1	PER2	DMD
Aurapten	PRMT3	NTRK1	APAF1
Aurapten	VCP	SORD	UBC
Aurapten	ABL1	CCNA1	CYP2B6
Aurapten	YES1	CCNA2	MT-ND5
Aurapten	ICAM1	TRAP1	MTR
Aurapten	SELE	F10	HSPA5
Aurapten	EPHX1	CES2	RAD52
3-O-Feruloylquinic acid	AKR1B1	ATP6AP1	SLC17A5
3-O-Feruloylquinic acid	MMP13	FASN	JAK2
3-O-Feruloylquinic acid	MMP2	PTPA	NDUFS7
3-O-Feruloylquinic acid	AKR1B10	SIRT2	MBL2
3-O-Feruloylquinic acid	APP	ACVRL1	ACACA
3-O-Feruloylquinic acid	MMP12	AKT1	BLM
3-O-Feruloylquinic acid	CA2	PPP2CA	CYGB
3-O-Feruloylquinic acid	CA1	CHEK1	SUOX
3-O-Feruloylquinic acid	CA12	VAV1	MT-ND3
3-O-Feruloylquinic acid	CA9	MAPK3	NDUFA6
3-O-Feruloylquinic acid	SLC37A4	PDK1	MPG
3-O-Feruloylquinic acid	ELANE	REN	HSD17B10
3-O-Feruloylquinic acid	PRKCA	SHBG	FTO
3-O-Feruloylquinic acid	PYGL	KLK1	GAS5
3-O-Feruloylquinic acid	PRKCD	KLK2	HSPD1
3-O-Feruloylquinic acid	ALOX5	CHRNA7	AGER
3-O-Feruloylquinic acid	PTPN22	POLB	DDAH1
3-O-Feruloylquinic acid	CA6	SERPINE1	RNF168
3-O-Feruloylquinic acid	CA13	PLA2G5	CALCA
3-O-Feruloylquinic acid	CA5B	PLA2G10	F2
3-O-Feruloylquinic acid	CA5A	GUSB	SETD2
3-O-Feruloylquinic acid	TTR	CES1	KRAS
Hesperetin-5-O-glucoside	SLC5A1	RXRA	MSRB1
Hesperetin-5-O-glucoside	CYP19A1	DNMT1	S100A8
Hesperetin-5-O-glucoside	SLC5A2	PGD	CBS
Hesperetin-5-O-glucoside	SLC5A4	ST3GAL3	MAP2K1
Hesperetin-5-O-glucoside	EPHX2	FUT7	FMO2
Hesperetin-5-O-glucoside	SLC28A3	FUT4	ECHS1
Hesperetin-5-O-glucoside	MMP13	STAT1	HIPK2
Hesperetin-5-O-glucoside	MMP12	SQLE	CDK5
Hesperetin-5-O-glucoside	TYR	FFAR1	MAPK9
Hesperetin-5-O-glucoside	MMP1	PIM2	CHUK
Hesperetin-5-O-glucoside	MMP7	PIM3	ASL
Hesperetin-5-O-glucoside	MMP8	ODC1	ALOX5
Hesperetin-5-O-glucoside	ADORA2A	DNM1	LONP1
Hesperetin-5-O-glucoside	CA12	MET	TOP2A
Hesperetin-5-O-glucoside	SRD5A1	MAP4K4	CFTR
Hesperetin-5-O-glucoside	CYP1B1	PLA2G2A	TRAF6
Hesperetin-5-O-glucoside	ADORA1	PRMT1	IKBKG
Hesperetin-5-O-glucoside	ADORA3	CYP1A1	HMOX2
Hesperetin-5-O-glucoside	ADORA2B	NTRK2	BAK1
Hesperetin-5-O-glucoside	CA2	CSNK2A1	TRA-TGC7-1
Hesperetin-5-O-glucoside	CA1	NUAK1	CRAT
Hesperetin-5-O-glucoside	SLC29A1	CYP1A2	DNMT1
Hesperetin-5-O-glucoside	CA4	BMP4	BID
Hesperetin-5-O-glucoside	ESR1	PRKAB1	PPP1R15A
Hesperetin-5-O-glucoside	SLC28A2	BMPR1A	CCNB1
Hesperetin-5-O-glucoside	IGFBP3	ACVR1B	GUCY1A1
Hesperetin-5-O-glucoside	TDP1	CD38	MT-ND6
Hesperetin-5-O-glucoside	PTPN2	IL2	USP7
Hesperetin-5-O-glucoside	PTGS1	NQO2	NDUFS3
Hesperetin-5-O-glucoside	PGF	NMUR2	OGDH
Hesperetin-5-O-glucoside	VEGFA	CD22	PTPN11
Hesperetin-5-O-glucoside	TAS2R31	SELP	XRCC2
Hesperetin-5-O-glucoside	CA7	PDE4D	HLA-DRB1
Limonin	OPRK1	PDE9A	WARS2
Limonin	OPRD1	PDE1B	KDR
Limonin	OPRM1	CDA	GSTA1
Limonin	P2RX3	ADA	RAC1
Limonin	PSENEN	PYGM	PRKCB
Limonin	NCSTN	TK1	S100A9
Limonin	APH1A	PPARA	GSTM3
Limonin	PSEN1	PPARD	MEG3
Limonin	APH1B	FABP4	EGR1
Limonin	PSEN2	FABP3	AKR1A1
Limonin	CHRM3	FABP5	PAH
Limonin	MAPK1	SCD	FN1
Limonin	MDM2	PTPN6	VIP
Limonin	CASP3	PTPN11	LOC111365141
Limonin	GSK3B	PTGER2	EPO
Limonin	GSK3A	CNR1	EDNRA
Limonin	CASP7	CD81	CDKN3
Limonin	MAP2K1	PRKCH	MMP2
Limonin	PIK3CD	CDC25B	NFKBIA
Limonin	CTSK	SRD5A2	MIR34A
Limonin	CTSS	NR1H3	ARG2
Limonin	PSMB8	SERPINA6	PRDX4
Limonin	LRRK2	G6PD	TP63
Limonin	BACE1	PTPRF	HDAC1
Limonin	MTOR	NPC1L1	MMUT
Limonin	PIK3CA	SIGMAR1	ELANE
Limonin	CCNE1	ACP1	NDUFB9
Limonin	DRD2	SLC6A3	ENO2
Limonin	BACE2	HSD11B2	SMARCA4
Limonin	CDK2	NR1I3	TRPM2
Limonin	CDK5	SAE1	LRRK2
Limonin	KDR	UBA2	POLI
Limonin	CDK2	CYP26A1	CYC1
Limonin	CYP51A1	NR1H4	HDAC2
Limonin	TNF	CYP26B1	GPX7
Limonin	C5AR1	NR0B2	MMP1
Limonin	HSD11B1	FABP2	MSH6
Limonin	IRAK4	FDFT1	UGT1A1
Limonin	P2RX7	SLC22A6	NPY
Limonin	TRPV1	NR3C2	PRKAA1
Limonin	CASP1	GCG	F5
Limonin	CCR1	RARG	LDLR
Limonin	PREP	RXRG	S100B
Limonin	FAP	RARB	MIEF2
Limonin	CDK5R1	RARA	LPO
Limonin	CHRM2	RASGRP3	RANBP2
Limonin	CHRM1	CTNNB1	SMAD3
Limonin	DYRK1A	ITGAL	BCS1L
Limonin	AR	ITGB2	ALDH9A1
Limonin	CFD	FBP1	TNFRSF1B
Limonin	TERT	HIF1A	RPA3
Limonin	BCL2L1	IDH1	PRKAA2
Limonin	WNT3A	TMIGD3	CDK4
Limonin	CHRM4	NCEH1	ADH1C
Limonin	NR3C1	HRAS	GCK
Limonin	CHRM5	UGT2B7	RAC2
Limonin	OXTR	ATP12A	CCL3
Limonin	PARP1	CDC25C	CTSD
Limonin	MMP1	FFAR4	APTX
Limonin	PARP2	RXRB	IL4
Limonin	TNKS2	GLRA1	ABCC1
Limonin	GRK7	IL6	AOC3
Limonin	STK38	GLUL	PRKG1
Limonin	HIPK4	ENPP2	DNM2
Limonin	ERN1	CPT1A	ARG1
Limonin	OXSR1	KEAP1	KAT5
Limonin	STK39	RBP4	GADD45GIP1
Limonin	MAP3K13	GCGR	TARDBP
Limonin	ICK	USP1	IL13
Limonin	MAP3K15	PRKCQ	MIR17
Limonin	MAST1	HSPA8	PTPN1
Limonin	SBK1	HSPA5	TNFRSF1A
Limonin	HUNK	ADK	CYP2A6
Limonin	FYN	EIF4E	SMC1A
Limonin	CSF1R	AHCY	AMBP
Limonin	ABL1	PNP	DDIT1
Limonin	FLT1	GAPDH	C2orf69
Limonin	PRPF4B	HPRT1	OSR1
Limonin	SNRK	CDC42	PANDAR
Limonin	DSTYK	RAC1	OSGIN2
Limonin	MAP3K12	POLA1	ATP5B
Limonin	PDGFRB	TYMP	GATC
Limonin	KIT	FUCA1	MEIF2
Limonin	FLT4	OGA	CRLS1
Limonin	FLT3	GRK1	PDRG1
Limonin	INSR	GAA	MAGEE1
Limonin	IKBKB	EHMT1	APOLMT
Limonin	PDGFRA	EHMT2	ATP5A1
Limonin	EGFR	GBA	ATPSB
Limonin	RET	SETD7	C12orf65
Limonin	YES1	HEXA	C19orf70
Limonin	FNTA	HEXB	C3orf5
Limonin	PGGT1B	SRM	C8orf1
Limonin	MAP2K3	DAO	COXPD10
Limonin	FNTB	HDAC1	COXPD11
Limonin	FNTA	PDCD4	COXPD15
Limonin	PRKAA2	SLC16A1	COXPD16
Limonin	JAK3	HNF4A	COXPD18
Limonin	MAP2K6	PLA2G4A	COXPD2
Limonin	AURKB	RORB	COXPD21
Limonin	HTR2A	DAGLA	COXPD24
Limonin	BLK	OXER1	COXPD27
Limonin	RPS6KA3	PRKAG1	COXPD3
Limonin	PHKG2	DGAT1	COXPD31
Limonin	CSNK1G1	RORA	COXPD34
Limonin	MYLK	ALOX5AP	COXPD36
Limonin	DAPK3	PTGES2	COXPD38
Limonin	CAMK1	TP53	COXPD42
Limonin	CAMK4	TGM2	COXPD46
Obacunoic acid	OPRD1	CAPNS1	COXPD48
Obacunoic acid	OPRM1	ITGA2	COXPD50
Obacunoic acid	OPRK1	NR4A1	COXPD51
Obacunoic acid	MME	HSPA1A	COXPD53
Obacunoic acid	PTGER4	ITGAV	DAMAGE
Obacunoic acid	PTGER3	CPB2	EFG1
Obacunoic acid	PTGER1	KDM5A	EFG2
Obacunoic acid	CASP3	KDM5B	EFTU
Obacunoic acid	CASP8	KDM2B	FARS1
Obacunoic acid	PTGDR2	KDM4C	GADD153
Obacunoic acid	AMPD2	DPP8	GADD45
Obacunoic acid	EDNRB	DPP9	GATA
Obacunoic acid	AGTR1	PSMB5	GCD10
Obacunoic acid	EDNRA	ADAMTS4	GRP17
Obacunoic acid	TBXAS1	MKNK1	HABP1
Obacunoic acid	AMPD3	DHODH	HPC2
Obacunoic acid	HMGCR	AGTR2	IPT
Obacunoic acid	ACE	RHOA	ISD11
Obacunoic acid	PDE5A	CAPN2	KIAA0391
Obacunoic acid	ESR1	KMO	KIAA0971
Obacunoic acid	ESR2	CNR2	KIAA1270
Obacunoic acid	AURKA	CXCL8	KIAA1885
Obacunoic acid	MMP13	PDE7A	KIAA1970
Obacunoic acid	MMP3	ITGA5	LINC00657
Obacunoic acid	MMP2	SORT1	MRL3
Obacunoic acid	FLT1	ITGA1	MRPS12
Obacunoic acid	ITGB1	GCK	MRPS35
Obacunoic acid	ITGB7	NFKBIA	MSS1
Obacunoic acid	KDR	PSMB2	MYD118
Obacunoic acid	ITGA4	CETP	NFBD1
Obacunoic acid	ITGA4	F2R	NIFS
Obacunoic acid	ADAMTS5	STAT3	NOXIN
Obacunoic acid	MMP14	CALCRL	OKL38
Obacunoic acid	MDM2	ICMT	OLD35
Obacunoic acid	P2RX3	PRCP	PDCD8
Obacunoic acid	MMEL1	IL6ST	PDRG
Obacunoic acid	HSP90AB1	SLC10A2	PET112
Obacunoic acid	TTL	GABBR2	PRG6
Obacunoic acid	AKR1B1	GABBR1	RAM41
Obacunoic acid	IMPDH1	RIPK2	REDD1
Obacunoic acid	FOLH1	HSD17B3	REDD2
Obacunoic acid	MMP1	GRM1	RG9MTD1
Obacunoic acid	MKNK2	AVPR1A	RPML12
Obacunoic acid	TNF	CTSD	SAMC
Obacunoic acid	PTGFR	DUT	SHEP2
Obacunoic acid	CTSA	ERBB2	SMCR7
Obacunoic acid	HTR2B	ST6GAL1	SPAX3
Obacunoic acid	CPA1	MAP3K5	TIM22
Obacunoic acid	PPARG	SMO	TMEM77
Obacunoic acid	CASP1	OPRL1	TRX2
Obacunoic acid	LTB4R	ITK	WHIKERS
Obacunoic acid	KIF11	MAP3K14	XPCC
Obacunoic acid	ADAM17	TNNC1	AIF
Obacunoic acid	FNTA	TNNT2	ATPM
Obacunoic acid	FNTB	TNNI3	C11orf82
Obacunoic acid	CASP7	MAP3K11	C20orf126
Obacunoic acid	BMP1	S1PR1	C20orf155
Obacunoic acid	LTA4H	MAPK13	C3orf31
Obacunoic acid	TYMS	PRKDC	C6orf149
Obacunoic acid	KCNH2	TAAR1	CHOP10
Obacunoic acid	ECE1	HTR2C	CMM5
Obacunoic acid	CREBBP	ADRA1B	CORD21
Obacunoic acid	TBXA2R	MCHR1	COXPD12
Obacunoic acid	LNPEP	TGFBR1	COXPD13
Obacunoic acid	PTGDR	CSNK1D	COXPD14
Obacunoic acid	IMPDH2	CLK4	COXPD17
Obacunoic acid	DPP4	RPS6KA5	COXPD20
Obacunoic acid	DPP7	PDE8B	COXPD23
Obacunoic acid	AMPD1	HDAC3	COXPD25
Obacunoic acid	SLC5A2	HDAC2	COXPD28
Obacunoic acid	TKT	GYS1	COXPD32
Obacunoic acid	EGLN1	AOC3	COXPD33
Obacunoic acid	CCKBR	HSD17B14	COXPD35
Obacunoic acid	CASP6	CLK1	COXPD4
Obacunoic acid	HSD17B2	ESRRB	COXPD40
Obacunoic acid	MMP16	YWHAG	COXPD41
Obacunoic acid	MMP9	F3	COXPD43
Obacunoic acid	CYP2C9	WEE1	COXPD44
Obacunoic acid	MMP8	CDK3	COXPD47
Obacunoic acid	BACE1	SNCA	COXPD5
Obacunoic acid	ACE2	SIRT1	COXPD52
Obacunoic acid	MMP10	MANBA	COXPD54
Obacunoic acid	MMP12	HK2	COXPD55
Obacunoic acid	THRA	HK1	COXPD7
Obacunoic acid	THRB	CHRNA4	COXPD9
Obacunoic acid	TOP1	CHRNB2	CRIF1
Obacunoic acid	PIN1	CHRNB4	DFNB94
Obacunoic acid	GZMB	CHRNA3	GFM
Obacunoic acid	HCAR2	B4GALT1	HUMOP2
Obacunoic acid	SLC6A4	OGT	KIAA0170
Obacunoic acid	CCR1	P2RY6	KIAA1587
Obacunoic acid	PGGT1B	P2RY4	MC1DN27
Obacunoic acid	FNTA	P2RY2	MIC13
Obacunoic acid	PIM1	RNASE2	MID49
Obacunoic acid	CCKAR	RNASE1	MRPP1
Obacunoic acid	PTGIR	P2RY14	MTALARS
Obacunoic acid	MAPK8	POLG	MTRX
Deacetylnomilin	OPRK1	UMPS	RRF
Deacetylnomilin	OPRD1	P2RY11	RTP801
Deacetylnomilin	OPRM1	KDM4A	ATP5A
Deacetylnomilin	HSD11B1	KDM3A	COSPD57
Deacetylnomilin	MTOR	KDM6B	COXPD1
Deacetylnomilin	PIK3CA	FTO	COXPD19
Deacetylnomilin	P2RX3	TPMT	COXPD29
Deacetylnomilin	ADCY1	NGFR	COXPD30
Deacetylnomilin	AKR1C3		COXPD49
Deacetylnomilin	PIK3CB		COXPD56
Deacetylnomilin	MMP3		COXPD6
Deacetylnomilin	MMP1		COXPD8
Deacetylnomilin	TERT		DFNB70
Deacetylnomilin	CCR1		ODG7
Deacetylnomilin	NR1I2		QIL1
Deacetylnomilin	PER2		SPG55
Deacetylnomilin	NTRK1		SPG77
Deacetylnomilin	ADORA1		CMTX4
Deacetylnomilin	ADORA2B		MC5DN4B
Deacetylnomilin	ADORA3		MC5DN4A
Deacetylnomilin	LRRK2		SEMDHL
Deacetylnomilin	SORD		COWCK
Deacetylnomilin	CDK1		LKENP
Deacetylnomilin	CCNA1		ORM
Deacetylnomilin	CCNB1		SCA25
Deacetylnomilin	CCNA2		COXPD22
Deacetylnomilin	CCNB2		DFNX5
Deacetylnomilin	CCNB3
Deacetylnomilin	CDK2
Deacetylnomilin	FAAH
Deacetylnomilin	RPS6KA3
Deacetylnomilin	GSK3B
Deacetylnomilin	HSD17B2
Deacetylnomilin	ALOX5
Deacetylnomilin	MMP13
Deacetylnomilin	MMP9
Deacetylnomilin	MMP7
Deacetylnomilin	MMP8
Deacetylnomilin	P2RX7
Deacetylnomilin	PFKFB3
Deacetylnomilin	ABCB1
Deacetylnomilin	AR
Deacetylnomilin	NR3C1
Deacetylnomilin	TRAP1
Deacetylnomilin	HSP90AB1
Deacetylnomilin	F10
Deacetylnomilin	PDE10A
Deacetylnomilin	BACE1
Deacetylnomilin	CES2
Deacetylnomilin	BRD4
Deacetylnomilin	MAPK8
Deacetylnomilin	MAPK10
Deacetylnomilin	MAPK1
Deacetylnomilin	MAPK9
Deacetylnomilin	ATP6AP1
Deacetylnomilin	CREBBP
Deacetylnomilin	WNT3A
Deacetylnomilin	BACE2
Deacetylnomilin	ADAM17
Deacetylnomilin	CYP51A1
Deacetylnomilin	TNKS2
Deacetylnomilin	CSF1R
Deacetylnomilin	FKBP1A
Deacetylnomilin	MTOR
Deacetylnomilin	PARP1
Deacetylnomilin	FASN
Deacetylnomilin	PYGL
Deacetylnomilin	CDK8
Deacetylnomilin	NCSTN
Deacetylnomilin	APH1A
Deacetylnomilin	PSEN1
Deacetylnomilin	APH1B
Deacetylnomilin	PSENEN
Deacetylnomilin	CCNC
Deacetylnomilin	CDK8
Deacetylnomilin	EGFR
Deacetylnomilin	PTPA
Deacetylnomilin	MAPK14
Deacetylnomilin	JAK1
Deacetylnomilin	JAK2
Deacetylnomilin	FLT4
Deacetylnomilin	FLT3
Deacetylnomilin	PSEN2
Deacetylnomilin	KDR
Deacetylnomilin	TTL
Deacetylnomilin	CDK2
Deacetylnomilin	CDK1
Deacetylnomilin	SIRT2
Deacetylnomilin	ACVRL1
Deacetylnomilin	KCNH2
Deacetylnomilin	AKT1
Deacetylnomilin	PPP2CA
Deacetylnomilin	AURKA
Deacetylnomilin	IMPDH1
Deacetylnomilin	IMPDH2
Deacetylnomilin	CHRM2
Deacetylnomilin	CHRM1
Deacetylnomilin	CHRM3
Deacetylnomilin	HMGCR
Deacetylnomilin	CHEK1
Deacetylnomilin	TNF
Deacetylnomilin	SYK
Deacetylnomilin	VAV1
Deacetylnomilin	MAPK3
Deacetylnomilin	PDK1
Deacetylnomilin	DRD2
Deacetylnomilin	PIK3CD
Deacetylnomilin	PIK3CG
Deacetylnomilin	REN
Deacetylnomilin	TKT
Deacetylnomilin	CDK4
Deacetylnomilin	CDK2
Deacetylnomilin	CCNE1
Deacetylnomilin	CCND1
Deacetylnomilin	CCNE2
Hesperetin	CA7
Hesperetin	CA12
Hesperetin	CA4
Hesperetin	CYP1B1
Hesperetin	CYP19A1
Hesperetin	TAS2R31
Hesperetin	ADORA1
Hesperetin	ADORA3
Hesperetin	ABCG2
Hesperetin	HSD17B1
Hesperetin	ESR2
Hesperetin	ESR1
Hesperetin	MAOB
Hesperetin	ABCC1
Hesperetin	SHBG
Hesperetin	CBR1
Hesperetin	MMP13
Hesperetin	PTGS1
Hesperetin	BACE1
Hesperetin	MMP12
Hesperetin	GRM5
Hesperetin	SRC
Hesperetin	AKR1C3
Hesperetin	PLA2G1B
Hesperetin	KLK1
Hesperetin	KLK2
Hesperetin	CA3
Hesperetin	CHRNA7
Hesperetin	TERT
Hesperetin	CA2
Hesperetin	CA1
Hesperetin	CA6
Hesperetin	CA5A
Hesperetin	POLB
Hesperetin	SERPINE1
Hesperetin	APP
Hesperetin	PLA2G5
Hesperetin	PLA2G10
Hesperetin	PLG
Hesperetin	NOX4
Hesperetin	CA13
Hesperetin	CA5B
Hesperetin	ACHE
Hesperetin	GUSB
Hesperetin	CES1
Hesperetin	SLC5A2
Hesperetin	CES2
Hesperetin	RXRA
Hesperetin	KDR
Hesperetin	GRM2
Hesperetin	AKR1B1
Hesperetin	CDK1
Hesperetin	CCNE1
Hesperetin	DUSP3
Hesperetin	NTRK1
Hesperetin	CCNB1
Hesperetin	CDK2
Hesperetin	AURKA
Hesperetin	CA9
Hesperetin	TOP1
Hesperetin	DNMT1
Hesperetin	PGD
Hesperetin	ST3GAL3
Hesperetin	FUT7
Hesperetin	FUT4
Hesperetin	STAT1
Hesperetin	SQLE
Hesperetin	FFAR1
Hesperetin	PIM1
Hesperetin	PIM2
Hesperetin	PIM3
Hesperetin	MMP2
Hesperetin	IGF1R
Hesperetin	MMP9
Hesperetin	ODC1
Hesperetin	PARP1
Hesperetin	DNM1
Hesperetin	TNKS2
Hesperetin	TNKS
Hesperetin	MET
Hesperetin	DYRK1A
Hesperetin	ABCB1
Hesperetin	PPARG
Hesperetin	MAP4K4
Hesperetin	PLA2G2A
Hesperetin	CDK2
Hesperetin	CCNA1
Hesperetin	CCNA2
Hesperetin	PRMT1
Hesperetin	HSD17B2
Hesperetin	EDNRA
Hesperetin	BCL2
Tangeretin	OPRD1
Tangeretin	AKR1B1
Tangeretin	OPRM1
Tangeretin	ABCG2
Tangeretin	CYP1B1
Tangeretin	KIT
Tangeretin	PTGS2
Tangeretin	NOS2
Tangeretin	ADORA2A
Tangeretin	ADORA1
Tangeretin	ADORA3
Tangeretin	PFKFB3
Tangeretin	TERT
Tangeretin	ABCB1
Tangeretin	ALOX5
Tangeretin	FLT3
Tangeretin	PLG
Tangeretin	PIM1
Tangeretin	NOX4
Tangeretin	PTPRS
Tangeretin	MMP13
Tangeretin	IGF1R
Tangeretin	CYP1A1
Tangeretin	APP
Tangeretin	AURKB
Tangeretin	KDR
Tangeretin	MET
Tangeretin	SYK
Tangeretin	PLK1
Tangeretin	F2
Tangeretin	CYP19A1
Tangeretin	MCL1
Tangeretin	AMY1A
Tangeretin	GRK6
Tangeretin	EGFR
Tangeretin	TYR
Tangeretin	AHR
Tangeretin	ESRRA
Tangeretin	CA2
Tangeretin	CA12
Tangeretin	NTRK2
Tangeretin	PTK2
Tangeretin	TNKS2
Tangeretin	TNKS
Tangeretin	GSK3B
Tangeretin	SRC
Tangeretin	ACHE
Tangeretin	IKBKB
Tangeretin	CSNK2A1
Tangeretin	HSD17B2
Tangeretin	HSD17B1
Tangeretin	INSR
Tangeretin	ALK
Tangeretin	DRD4
Tangeretin	PYGL
Tangeretin	GPR35
Tangeretin	ESR2
Tangeretin	DAPK1
Tangeretin	MPG
Tangeretin	CDK1
Tangeretin	MMP9
Tangeretin	PARP1
Tangeretin	MMP2
Tangeretin	GLO1
Tangeretin	MPO
Tangeretin	PIK3R1
Tangeretin	CA3
Tangeretin	PKN1
Tangeretin	CXCR1
Tangeretin	NEK6
Tangeretin	APEX1
Tangeretin	NUAK1
Tangeretin	AKR1C2
Tangeretin	AKR1C1
Tangeretin	AKR1C4
Tangeretin	AKR1A1
Tangeretin	CDK5R1
Tangeretin	PIK3CG
Tangeretin	CA1
Tangeretin	CA9
Tangeretin	CYP1A2
Tangeretin	CDK1
Tangeretin	CDK5
Tangeretin	CCNB1
Tangeretin	CCNB2
Tangeretin	CCNB3
Tangeretin	ODC1
Tangeretin	BACE1
Tangeretin	TOP1
Tangeretin	ARG1
Tangeretin	ABCC1
Tangeretin	MMP3
Tangeretin	AKT1
Tangeretin	MAOA
Tangeretin	CA7
Tangeretin	JAK1
Tangeretin	PDE10A
Tangeretin	BMP4
Tangeretin	AR
Tangeretin	CDK2
Tangeretin	XDH
Tangeretin	PRKAB1
Tangeretin	BMPR1A
Tangeretin	ACVR1B
Isoorientin	AKR1B1
Isoorientin	CA7
Isoorientin	CA12
Luteolin	NOX4
Luteolin	AKR1B1
Luteolin	CDK5R1
Luteolin	XDH
Luteolin	MAOA
Luteolin	FLT3
Luteolin	CA2
Luteolin	CDK5
Luteolin	CCNB2
Luteolin	CCNB1
Luteolin	CDK1
Luteolin	CCNB3
Luteolin	ALOX5
Luteolin	ADORA1
Luteolin	CA7
Luteolin	GLO1
Luteolin	APP
Luteolin	SYK
Luteolin	GSK3B
Luteolin	PARP1
Luteolin	TTR
Luteolin	MMP9
Luteolin	CA12
Luteolin	MMP2
Luteolin	CA4
Luteolin	MMP12
Luteolin	CD38
Luteolin	CYP1B1
Luteolin	ABCG2
Luteolin	AKR1B10
Luteolin	TNKS2
Luteolin	TNKS
Luteolin	TOP1
Luteolin	ARG1
Luteolin	PTPRS
Luteolin	ABCC1
Luteolin	HSD17B1
Luteolin	ACHE
Luteolin	CDK6
Luteolin	ABCB1
Luteolin	HSD17B2
Luteolin	CYP19A1
Luteolin	ESR2
Luteolin	ADORA2A
Luteolin	CSNK2A1
Luteolin	ALOX15
Luteolin	ALOX12
Luteolin	ESR1
Luteolin	PTGS2
Luteolin	CFTR
Luteolin	AMY1A
Luteolin	GRK6
Luteolin	CA1
Luteolin	CA9
Luteolin	CDK2
Luteolin	TERT
Luteolin	CDK1
Luteolin	TYR
Luteolin	AHR
Luteolin	ESRRA
Luteolin	GPR35
Luteolin	AVPR2
Luteolin	IGF1R
Luteolin	EGFR
Luteolin	F2
Luteolin	PIM1
Luteolin	AURKB
Luteolin	DRD4
Luteolin	MPO
Luteolin	PIK3R1
Luteolin	DAPK1
Luteolin	PYGL
Luteolin	SRC
Luteolin	PTK2
Luteolin	KDR
Luteolin	MMP13
Luteolin	MMP3
Luteolin	CA3
Luteolin	PLK1
Luteolin	CA6
Luteolin	PKN1
Luteolin	CA14
Luteolin	MET
Luteolin	NEK2
Luteolin	CXCR1
Luteolin	CAMK2B
Luteolin	ALK
Luteolin	AKT1
Luteolin	NEK6
Luteolin	PLA2G1B
Luteolin	CA5A
Luteolin	BACE1
Luteolin	AXL
Luteolin	NUAK1
Luteolin	AKR1C2
Luteolin	AKR1C1
Luteolin	AKR1C3
Luteolin	AKR1C4
Luteolin	CA13
Luteolin	AKR1A1
Luteolin	PFKFB3
Luteolin	PLG
Luteolin	KDM4E
Luteolin	AR
Linarin	TNF
Linarin	AKR1B1
Linarin	IL2
Linarin	ADORA1
Linarin	XDH
Diosmin	TNF
Diosmin	IL2
Diosmin	XDH
Diosmin	AKR1B1
Diosmin	ADORA1
Quercitrin	CA2
Quercitrin	CA7
Quercitrin	CA12
Quercitrin	CA4
Quercitrin	AKR1B1
Quercitrin	ACHE
Quercitrin	NQO2
Quercitrin	NOX4
Quercitrin	ADRA2C
Quercitrin	RPS6KA3
Quercitrin	NMUR2
Quercitrin	ADRA2A
Quercitrin	CD38
Quercitrin	PTGS2
Quercitrin	XDH
Quercitrin	TNF
Quercitrin	IL2
Quercitrin	ADORA1
Quercitrin	PDE5A
Quercitrin	SLC29A1
Quercitrin	ALOX5
Scopolin	CA7
Scopolin	CA1
Scopolin	CA12
Scopolin	CA9
Scopolin	CA13
Scopolin	CA2
Cynarin	APP
Cynarin	AKR1B1
Cynarin	AKR1B10
Cynarin	MMP12
Cynarin	MMP13
Cynarin	MMP2
Cynarin	SLC37A4
Cynarin	PYGL
Cynarin	ELANE
Cynarin	ABCB1
Cynarin	FYN
Cynarin	TTR
Cynarin	MMP1
Cynarin	PRKCD
Cynarin	CASP3
Cynarin	HCAR2
Cynarin	CA6
Cynarin	CA13
Cynarin	CA5B
Cynarin	CA5A
Cynarin	PTGDR2
Cynarin	CD22
Cynarin	SELE
Cynarin	SELP
Cynarin	PDE4D
Cynarin	PDE9A
Cynarin	PDE1B
Cynarin	CA2
Cynarin	CA1
Cynarin	FOLH1
Cynarin	CA7
Cynarin	CA12
Cynarin	CA4
Cynarin	POLB
Cynarin	MMP8
1-beta-D-Arabinofuranosyluracil	CDA
1-beta-D-Arabinofuranosyluracil	ADA
1-beta-D-Arabinofuranosyluracil	PYGM
1-beta-D-Arabinofuranosyluracil	TK1
Vaccenic acid	PPARA
Vaccenic acid	PPARD
Vaccenic acid	FABP4
Vaccenic acid	FABP3
Vaccenic acid	FABP5
Vaccenic acid	SCD
Vaccenic acid	FAAH
Vaccenic acid	PPARG
Vaccenic acid	TERT
Vaccenic acid	FABP1
Vaccenic acid	PTPN1
Vaccenic acid	FFAR1
Vaccenic acid	PTPN2
Vaccenic acid	PTGS1
Vaccenic acid	HMGCR
Vaccenic acid	PREP
Vaccenic acid	PTPN6
Vaccenic acid	ALOX5
Vaccenic acid	PDE4D
Vaccenic acid	AKR1B10
Vaccenic acid	PTPN11
Vaccenic acid	PTGES
Vaccenic acid	PTGER2
Vaccenic acid	CYP19A1
Vaccenic acid	HSD11B1
Vaccenic acid	CNR1
Vaccenic acid	CD81
Vaccenic acid	PRKCH
Vaccenic acid	CDC25B
Vaccenic acid	SRD5A2
Vaccenic acid	RORC
Vaccenic acid	NR1H3
Vaccenic acid	SERPINA6
Vaccenic acid	SHBG
Vaccenic acid	G6PD
Vaccenic acid	CYP51A1
Vaccenic acid	CES2
Vaccenic acid	LTB4R
Vaccenic acid	TOP1
Vaccenic acid	PTGS2
Vaccenic acid	PTPRF
Vaccenic acid	CDC25A
Vaccenic acid	PTGIR
Vaccenic acid	TRPV1
Vaccenic acid	NPC1L1
Vaccenic acid	SIGMAR1
Vaccenic acid	CYP17A1
Vaccenic acid	ACP1
Vaccenic acid	PLA2G1B
Vaccenic acid	POLB
Vaccenic acid	SLC6A3
Vaccenic acid	MAPK3
Vaccenic acid	NR3C1
Vaccenic acid	HSD11B2
Vaccenic acid	FNTB
Vaccenic acid	FNTA
Vaccenic acid	PTGER1
Vaccenic acid	BCHE
Vaccenic acid	BACE1
Vaccenic acid	NR1I3
Vaccenic acid	AR
Vaccenic acid	TOP2A
Vaccenic acid	SAE1
Vaccenic acid	UBA2
Vaccenic acid	CHRM2
Vaccenic acid	ACHE
Vaccenic acid	SLC6A2
Vaccenic acid	SLC6A4
Vaccenic acid	CYP2C19
Vaccenic acid	CYP26A1
Vaccenic acid	NR1H4
Vaccenic acid	NOS2
Vaccenic acid	CYP26B1
Vaccenic acid	PTGER4
Vaccenic acid	PGR
Vaccenic acid	ESR2
Vaccenic acid	NR0B2
Vaccenic acid	ABCC1
Vaccenic acid	ABCB1
Vaccenic acid	IDO1
Vaccenic acid	ADORA3
Vaccenic acid	FABP2
Vaccenic acid	FDFT1
Vaccenic acid	PTGDR2
Vaccenic acid	SLC22A6
Vaccenic acid	PDE4A
Vaccenic acid	PDE4B
Vaccenic acid	MMP2
Vaccenic acid	NR3C2
Vaccenic acid	GCG
Abscisic acid	ALOX12
Abscisic acid	TRPA1
Abscisic acid	SHBG
Abscisic acid	PPARG
Abscisic acid	SRD5A2
Abscisic acid	CYP19A1
Abscisic acid	RARG
Abscisic acid	RXRG
Abscisic acid	RARB
Abscisic acid	RARA
Abscisic acid	RXRA
Abscisic acid	ALOX15
Abscisic acid	NR3C1
Abscisic acid	AMPD2
Abscisic acid	CPA1
Abscisic acid	PRKCA
Abscisic acid	RASGRP3
Abscisic acid	CCNA1
Abscisic acid	CCNA2
Abscisic acid	CDK2
Abscisic acid	CTNNB1
Abscisic acid	NR3C2
Abscisic acid	PGR
Abscisic acid	ITGAL
Abscisic acid	ICAM1
Abscisic acid	ITGB2
Abscisic acid	TBXAS1
Abscisic acid	IMPDH2
Abscisic acid	NOS2
Abscisic acid	ALOX5
Abscisic acid	ACE
Abscisic acid	PARP1
Abscisic acid	FBP1
Abscisic acid	PIM1
Abscisic acid	PIM2
Abscisic acid	SLC22A12
Cryptochlorogenic acid	AKR1B1
Cryptochlorogenic acid	AKR1B10
Cryptochlorogenic acid	MMP13
Cryptochlorogenic acid	MMP2
Cryptochlorogenic acid	APP
Cryptochlorogenic acid	MMP12
Cryptochlorogenic acid	ELANE
Cyanidin-3-O-glucoside	CD38
Cyanidin-3-O-glucoside	NOX4
Cyanidin-3-O-glucoside	AKR1B1
Cyanidin-3-O-glucoside	ADRA2C
Cyanidin-3-O-glucoside	CA2
Cyanidin-3-O-glucoside	CA7
Cyanidin-3-O-glucoside	CA12
Cyanidin-3-O-glucoside	CA4
Cyanidin-3-O-glucoside	ACHE
Cyanidin-3-O-glucoside	NQO2
Cyanidin-3-O-glucoside	NMUR2
Cyanidin-3-O-glucoside	ADRA2A
Cyanidin-3-O-glucoside	RPS6KA3
Cyanidin-3-O-glucoside	PTGS2
Cyanidin-3-O-glucoside	XDH
Cyanidin-3-O-glucoside	PDE5A
Cyanidin-3-O-glucoside	TNF
Cyanidin-3-O-glucoside	IL2
Cyanidin-3-O-glucoside	ADORA1
Dihydromyricetin	MMP13
Dihydromyricetin	MMP12
Dihydromyricetin	CA7
Dihydromyricetin	CA12
Dihydromyricetin	CA4
Dihydromyricetin	CYP1B1
Dihydromyricetin	CA13
Dihydromyricetin	ABCB1
Dihydromyricetin	ABCC1
Dihydromyricetin	HSD17B1
Dihydromyricetin	SHBG
Dihydromyricetin	CBR1
Dihydromyricetin	PTGS1
Dihydromyricetin	BACE1
Dihydromyricetin	ESR1
Dihydromyricetin	KLK1
Dihydromyricetin	KLK2
Dihydromyricetin	KIT
Dihydromyricetin	SRC
Dihydromyricetin	KDR
Dihydromyricetin	FGFR1
Dihydromyricetin	MET
Dihydromyricetin	CA2
Dihydromyricetin	CA1
Dihydromyricetin	CA3
Dihydromyricetin	CA6
Dihydromyricetin	CA5B
Dihydromyricetin	CA5A
Dihydromyricetin	TAS2R31
Dihydromyricetin	ABCG2
Dihydromyricetin	MAOB
Dihydromyricetin	CA9
Dihydromyricetin	MAPT
Dihydromyricetin	DNMT1
Dihydromyricetin	DYRK1A
Dihydromyricetin	KCNH2
Dihydromyricetin	APP
Dihydromyricetin	MAPK14
Dihydromyricetin	TERT
Dihydromyricetin	MMP2
Dihydromyricetin	PGD
Dihydromyricetin	ST3GAL3
Dihydromyricetin	FUT7
Dihydromyricetin	MMP14
Dihydromyricetin	FUT4
Dihydromyricetin	STAT1
Dihydromyricetin	SQLE
Dihydromyricetin	RXRA
Dihydromyricetin	ADORA1
Dihydromyricetin	CYP19A1
Dihydromyricetin	ACHE
Dihydromyricetin	PLA2G1B
Dihydromyricetin	HIF1A
Dihydromyricetin	CES1
Dihydromyricetin	PPARG
Dihydromyricetin	CES2
Dihydromyricetin	PGF
Dihydromyricetin	VEGFA
Dihydromyricetin	ADORA3
Dihydromyricetin	BCL2
Dihydromyricetin	GRM5
Dihydromyricetin	POLB
Dihydromyricetin	PLA2G2A
Dihydromyricetin	PLA2G5
Dihydromyricetin	PLA2G10
Dihydromyricetin	GABRA1
Dihydromyricetin	GABRB2
Dihydromyricetin	GABRG2
Dihydromyricetin	ESR2
Dihydromyricetin	MMP9
Dihydromyricetin	SERPINE1
Dihydromyricetin	PPARA
Diisobutyl phthalate	GRM5
Diisobutyl phthalate	PTGS2
Diisobutyl phthalate	GABRB3
Diisobutyl phthalate	GABRA3
Diisobutyl phthalate	GABRG2
Diisobutyl phthalate	GABRA1
Diisobutyl phthalate	GABRA5
Diisobutyl phthalate	GABRA2
Diisobutyl phthalate	TTR
Diisobutyl phthalate	IDH1
Diisobutyl phthalate	ADORA1
Diisobutyl phthalate	ADORA2A
Diisobutyl phthalate	ADORA2B
Diisobutyl phthalate	TMIGD3
Diisobutyl phthalate	CES1
Diisobutyl phthalate	CES2
Diisobutyl phthalate	FNTA
Diisobutyl phthalate	FNTB
Diisobutyl phthalate	NCEH1
Diisobutyl phthalate	TSPO
Engeletin	PTGS1
Engeletin	SLC5A1
Engeletin	CYP19A1
Engeletin	SLC5A4
Engeletin	SLC5A2
Engeletin	SLC28A3
Engeletin	CA12
Engeletin	MMP13
Engeletin	MMP12
Engeletin	TDP1
Engeletin	ABCB1
Engeletin	CA2
Engeletin	CA1
Engeletin	ADORA1
Engeletin	ADORA3
Engeletin	MMP2
Engeletin	HRAS
Engeletin	CA14
Engeletin	CA5B
Engeletin	ADORA2A
Engeletin	MMP7
Engeletin	MMP8
Engeletin	MAPT
Engeletin	DYRK1A
Engeletin	APP
Engeletin	TERT
Engeletin	PGD
Engeletin	ST3GAL3
Engeletin	FUT7
Engeletin	MET
Engeletin	BACE1
Engeletin	FUT4
Engeletin	STAT1
Engeletin	SQLE
Coenzyme Q9	ALOX5
2Z-octadecenoic acid	CDC25A
2Z-octadecenoic acid	CDC25B
2Z-octadecenoic acid	UGT2B7
2Z-octadecenoic acid	POLB
2Z-octadecenoic acid	HMGCR
2Z-octadecenoic acid	ESR1
2Z-octadecenoic acid	FNTA
2Z-octadecenoic acid	FNTB
2Z-octadecenoic acid	NOS2
2Z-octadecenoic acid	FABP2
2Z-octadecenoic acid	AKR1C1
2Z-octadecenoic acid	ATP12A
2Z-octadecenoic acid	GRM2
2Z-octadecenoic acid	CDC25C
2-heptadecylenic acid	CDC25A
2-heptadecylenic acid	UGT2B7
2-heptadecylenic acid	CDC25B
2-heptadecylenic acid	FABP2
2-heptadecylenic acid	SRD5A2
2-heptadecylenic acid	HMGCR
2-heptadecylenic acid	ATP12A
2-heptadecylenic acid	FFAR4
11,14-eicosadienoic acid	PPARG
11,14-eicosadienoic acid	PPARA
11,14-eicosadienoic acid	PPARD
11,14-eicosadienoic acid	FFAR1
11,14-eicosadienoic acid	FABP4
11,14-eicosadienoic acid	FABP3
11,14-eicosadienoic acid	PTGS1
11,14-eicosadienoic acid	SCD
11,14-eicosadienoic acid	CNR1
11,14-eicosadienoic acid	FABP5
11,14-eicosadienoic acid	ALOX5
11,14-eicosadienoic acid	FAAH
11,14-eicosadienoic acid	TERT
11,14-eicosadienoic acid	FABP1
11,14-eicosadienoic acid	PTPN1
11,14-eicosadienoic acid	PTPN2
11,14-eicosadienoic acid	RORC
11,14-eicosadienoic acid	POLB
11,14-eicosadienoic acid	PTPN6
11,14-eicosadienoic acid	CDC25B
11,14-eicosadienoic acid	CDC25A
11,14-eicosadienoic acid	PDE4D
11,14-eicosadienoic acid	HMGCR
11,14-eicosadienoic acid	HSD11B1
11,14-eicosadienoic acid	PTGES
11,14-eicosadienoic acid	ESR2
11,14-eicosadienoic acid	AKR1B10
11,14-eicosadienoic acid	PTPN11
11,14-eicosadienoic acid	PTGER2
11,14-eicosadienoic acid	NR1H3
11,14-eicosadienoic acid	LTB4R
11,14-eicosadienoic acid	NOS2
11,14-eicosadienoic acid	CYP19A1
11,14-eicosadienoic acid	RXRB
11,14-eicosadienoic acid	TOP1
11,14-eicosadienoic acid	PTGIR
11,14-eicosadienoic acid	TRPV1
11,14-eicosadienoic acid	CD81
11,14-eicosadienoic acid	PRKCH
11,14-eicosadienoic acid	SERPINA6
11,14-eicosadienoic acid	SHBG
11,14-eicosadienoic acid	G6PD
11,14-eicosadienoic acid	CYP51A1
11,14-eicosadienoic acid	NR3C1
11,14-eicosadienoic acid	SRD5A2
11,14-eicosadienoic acid	CYP26B1
11,14-eicosadienoic acid	CYP26A1
11,14-eicosadienoic acid	GLRA1
11,14-eicosadienoic acid	CES2
11,14-eicosadienoic acid	HSD11B2
11,14-eicosadienoic acid	SIGMAR1
11,14-eicosadienoic acid	CYP17A1
11,14-eicosadienoic acid	ACP1
11,14-eicosadienoic acid	PTPRF
11,14-eicosadienoic acid	IL6
11,14-eicosadienoic acid	GLUL
11,14-eicosadienoic acid	PTGER4
11,14-eicosadienoic acid	ENPP2
11,14-eicosadienoic acid	PLA2G1B
11,14-eicosadienoic acid	FNTA FNTB
11,14-eicosadienoic acid	ESR1
11,14-eicosadienoic acid	SLC6A3
11,14-eicosadienoic acid	MAPK3
11,14-eicosadienoic acid	PTGER1
11,14-eicosadienoic acid	MMP2
11,14-eicosadienoic acid	PTGS2
11,14-eicosadienoic acid	NR3C2
11,14-eicosadienoic acid	PDE4A
11,14-eicosadienoic acid	PDE4B
11,14-eicosadienoic acid	EPHX1
11,14-eicosadienoic acid	PTGDR2
11,14-eicosadienoic acid	NR0B2
11,14-eicosadienoic acid	PREP
11,14-eicosadienoic acid	BCHE
11,14-eicosadienoic acid	GCG
11,14-eicosadienoic acid	CPT1A
11,14-eicosadienoic acid	KEAP1
11,14-eicosadienoic acid	ALOX12
11,14-eicosadienoic acid	AR
11,14-eicosadienoic acid	PGR
11,14-eicosadienoic acid	RBP4
11,14-eicosadienoic acid	TOP2A
11,14-eicosadienoic acid	GCGR
11,14-eicosadienoic acid	USP1
11,14-eicosadienoic acid	ABCC1
11,14-eicosadienoic acid	ABCB1
11,14-eicosadienoic acid	PSEN2
11,14-eicosadienoic acid	GPBAR1
11,14-eicosadienoic acid	ITGAL
11,14-eicosadienoic acid	PSENEN
11,14-eicosadienoic acid	NCSTN
11,14-eicosadienoic acid	APH1A
11,14-eicosadienoic acid	PSEN1
11,14-eicosadienoic acid	APH1B
11,14-eicosadienoic acid	ICAM1
11,14-eicosadienoic acid	ITGB2
Glyceryl trilinoleate	PRKCD
Glyceryl trilinoleate	PRKCA
Glyceryl trilinoleate	PRKCQ
Glyceryl trioleate	PRKCD
Glyceryl trioleate	PRKCA
Glyceryl trioleate	PRKCQ
Genistein	ALDH2
Genistein	IL2
Genistein	TNF
Genistein	AKR1B1
Genistein	ADORA1
Genistein	CA12
Genistein	CA1
Genistein	XDH
Genistein	CA2
Genistein	CA7
Genistein	CA13
Guanosine	ADORA1
Guanosine	ADORA2A
Guanosine	ADORA3
Guanosine	HSPA8
Guanosine	HSPA5
Guanosine	ADK
Guanosine	MCL1
Guanosine	DPP4
Guanosine	ADA
Guanosine	EIF4E
Guanosine	AHCY
Guanosine	PNP
Guanosine	GAPDH
Guanosine	HPRT1
Guanosine	CDC42
Guanosine	RAC1
Guanosine	CDA
Guanosine	POLA1
Guanosine	TYMP
Guanosine	CA2
Guanosine	CA1
Guanosine	CD38
Guanosine	FUCA1
Guanosine	TK1
Guanosine	CA9
Guanosine	OGA
Guanosine	CA12
Guanosine	GRK1
Guanosine	TERT
Guanosine	CCND1
Guanosine	CDK4
Guanosine	CA14
Guanosine	GAA
Guanosine	MAPK1
Guanosine	EHMT1
Guanosine	EHMT2
Guanosine	GBA
Guanosine	CA7
Guanosine	CA13
Guanosine	EGFR
Guanosine	SETD7
Guanosine	TYR
Guanosine	HEXA
Guanosine	KDM4E
Guanosine	HEXB
Guanosine	SRM
Guanosine	DAO
Guanosine	SLC29A1
Guanosine	HDAC1
Guanosine	PDCD4
Guanosine	SLC28A2
Guanosine	TYMS
Linoleic acid	PPARG
Linoleic acid	PPARA
Linoleic acid	PPARD
Linoleic acid	FABP4
Linoleic acid	FFAR1
Linoleic acid	FABP3
Linoleic acid	PTGS1
Linoleic acid	FABP5
Linoleic acid	SCD
Linoleic acid	FAAH
Linoleic acid	TERT
Linoleic acid	FABP1
Linoleic acid	CNR1
Linoleic acid	PTPN1
Linoleic acid	ALOX5
Linoleic acid	PTPN2
Linoleic acid	PTGES
Linoleic acid	LTB4R
Linoleic acid	POLB
Linoleic acid	ESR2
Linoleic acid	PTPN6
Linoleic acid	HSD11B1
Linoleic acid	CES2
Linoleic acid	RORC
Linoleic acid	TOP1
Linoleic acid	PTGER2
Linoleic acid	ALOX12
Linoleic acid	HMGCR
Linoleic acid	CDC25A
Linoleic acid	PTPRF
Linoleic acid	PTGIR
Linoleic acid	PTGS2
Linoleic acid	NOS2
Linoleic acid	PGR
Linoleic acid	SRD5A2
Linoleic acid	PDE4D
Linoleic acid	PTGER1
Linoleic acid	PLA2G1B
Linoleic acid	ESR1
Linoleic acid	CDC25B
Linoleic acid	SLC22A12
Linoleic acid	NR3C1
Linoleic acid	ACP1
Linoleic acid	PTPN11
Linoleic acid	ADORA3
Linoleic acid	NR1H3
Linoleic acid	TRPV1
Linoleic acid	CD81
Linoleic acid	PRKCH
Linoleic acid	PTGDR2
Linoleic acid	FNTAFNTB
Linoleic acid	RXRB
Linoleic acid	SERPINA6
Linoleic acid	SHBG
Linoleic acid	G6PD
Linoleic acid	CYP51A1
Linoleic acid	HSD11B2
Linoleic acid	ITGAL
Linoleic acid	ICAM1
Linoleic acid	ITGB2
Linoleic acid	PTGER4
Linoleic acid	CYP26B1
Linoleic acid	CYP26A1
Linoleic acid	CMA1
Linoleic acid	CTSG
Linoleic acid	NR3C2
Linoleic acid	NPC1L1
Linoleic acid	CYP17A1
Linoleic acid	PSEN2
Linoleic acid	PSENEN
Linoleic acid	NCSTN
Linoleic acid	APH1A
Linoleic acid	PSEN1
Linoleic acid	APH1B
Linoleic acid	SLC16A1
Linoleic acid	AKR1B10
Linoleic acid	IMPDH2
Linoleic acid	IL6
Linoleic acid	GLUL
Linoleic acid	HTR2B
Linoleic acid	ADRA2B
Linoleic acid	MAPK14
Linoleic acid	MAPK1
Linoleic acid	HNF4A
Linoleic acid	PLA2G4A
Linoleic acid	PREP
Linoleic acid	GRM2
Linoleic acid	AR
Linoleic acid	RORB
Linoleic acid	MDM2
Linoleic acid	FFAR4
Linoleic acid	ENPP2
Linoleic acid	DAGLA
Linoleic acid	MAPK3
Linoleic acid	EDNRA
Linoleic acid	RBP4
Linoleic acid	OXER1
Linoleic acid	TRPM8
Linoleic acid	EPHX1
Linoleic acid	BCHE
Linoleic acid	PRKAG1
Linoleic acid	PRKAB1
Linoleic acid	PRKAA2
Linoleic acid	DGAT1
Linoleic acid	ALOX15
Linoleic acid	TOP2A
Linoleic acid	RORA
Linoleic acid	MMP2
Linoleic acid	PTGDR
α-Linolenic Acid	PTGS1
α-Linolenic Acid	PPARG
α-Linolenic Acid	PPARA
α-Linolenic Acid	FABP3
α-Linolenic Acid	FFAR1
α-Linolenic Acid	FABP4
α-Linolenic Acid	PPARD
α-Linolenic Acid	FABP5
α-Linolenic Acid	FAAH
α-Linolenic Acid	TERT
α-Linolenic Acid	FABP1
α-Linolenic Acid	CNR1
α-Linolenic Acid	SCD
α-Linolenic Acid	PTPN1
α-Linolenic Acid	POLB
α-Linolenic Acid	ALOX5
α-Linolenic Acid	PTPN2
α-Linolenic Acid	PTGES
α-Linolenic Acid	LTB4R
α-Linolenic Acid	CES2
α-Linolenic Acid	ESR2
α-Linolenic Acid	PTPN6
α-Linolenic Acid	FNTA
α-Linolenic Acid	FNTB
α-Linolenic Acid	RORC
α-Linolenic Acid	ALOX12
α-Linolenic Acid	HSD11B1
α-Linolenic Acid	TOP1
α-Linolenic Acid	PTGIR
α-Linolenic Acid	PDE4D
α-Linolenic Acid	NOS2
α-Linolenic Acid	PTGER2
α-Linolenic Acid	CDC25A
α-Linolenic Acid	CYP19A1
α-Linolenic Acid	NR3C1
α-Linolenic Acid	TRPV1
α-Linolenic Acid	CD81
α-Linolenic Acid	PRKCH
α-Linolenic Acid	PTPRF
α-Linolenic Acid	NR1H3
α-Linolenic Acid	SERPINA6
α-Linolenic Acid	SHBG
α-Linolenic Acid	G6PD
α-Linolenic Acid	CYP51A1
α-Linolenic Acid	PTGDR2
α-Linolenic Acid	PTPN11
α-Linolenic Acid	ACP1
α-Linolenic Acid	PLA2G1B
α-Linolenic Acid	SRD5A2
α-Linolenic Acid	PTGER1
α-Linolenic Acid	ESR1
α-Linolenic Acid	FFAR4
α-Linolenic Acid	HMGCR
α-Linolenic Acid	NPC1L1
α-Linolenic Acid	SIGMAR1
α-Linolenic Acid	CYP17A1
α-Linolenic Acid	PTGER4
α-Linolenic Acid	CDC25B
α-Linolenic Acid	SLC16A1
α-Linolenic Acid	IL6
α-Linolenic Acid	GLUL
α-Linolenic Acid	HSD11B2
α-Linolenic Acid	NR3C2
α-Linolenic Acid	ADORA3
α-Linolenic Acid	PTGS2
α-Linolenic Acid	GPBAR1
α-Linolenic Acid	AR
α-Linolenic Acid	MAPK3
α-Linolenic Acid	PGR
α-Linolenic Acid	PREP
α-Linolenic Acid	ENPP2
α-Linolenic Acid	EDNRA
α-Linolenic Acid	MMP13
α-Linolenic Acid	MMP3
α-Linolenic Acid	MMP8
α-Linolenic Acid	BCHE
α-Linolenic Acid	PLA2G4A
α-Linolenic Acid	CYP26B1
α-Linolenic Acid	CYP26A1
α-Linolenic Acid	TRPM8
α-Linolenic Acid	HTR2B
α-Linolenic Acid	RXRB
α-Linolenic Acid	RORB
α-Linolenic Acid	MAPK1
α-Linolenic Acid	TOP2A
α-Linolenic Acid	CMA1
α-Linolenic Acid	CTSG
α-Linolenic Acid	TRPA1
α-Linolenic Acid	ALOX5AP
α-Linolenic Acid	RBP4
α-Linolenic Acid	MME
α-Linolenic Acid	ITGAL
α-Linolenic Acid	ICAM1
α-Linolenic Acid	ITGB2
γ-Linolenic Acid	PPARA
γ-Linolenic Acid	PPARG
γ-Linolenic Acid	PPARD
γ-Linolenic Acid	FFAR1
γ-Linolenic Acid	FABP4
γ-Linolenic Acid	PTGS1
γ-Linolenic Acid	FABP3
γ-Linolenic Acid	FABP5
γ-Linolenic Acid	CNR1
γ-Linolenic Acid	FAAH
γ-Linolenic Acid	TERT
γ-Linolenic Acid	FABP1
γ-Linolenic Acid	SCD
γ-Linolenic Acid	ALOX5
γ-Linolenic Acid	PTPN1
γ-Linolenic Acid	PTPN2
γ-Linolenic Acid	POLB
γ-Linolenic Acid	PTGES
γ-Linolenic Acid	NR1H3
γ-Linolenic Acid	HSD11B1
γ-Linolenic Acid	ESR2
γ-Linolenic Acid	CES2
γ-Linolenic Acid	CDC25B
γ-Linolenic Acid	ALOX12
γ-Linolenic Acid	SLC22A12
γ-Linolenic Acid	LTB4R
γ-Linolenic Acid	PTPN6
γ-Linolenic Acid	PTGER2
γ-Linolenic Acid	TRPV1
γ-Linolenic Acid	PTGS2
γ-Linolenic Acid	RORC
γ-Linolenic Acid	RXRA
γ-Linolenic Acid	PTGDR2
γ-Linolenic Acid	PDE4D
γ-Linolenic Acid	HMGCR
γ-Linolenic Acid	MDM2
γ-Linolenic Acid	RXRB
γ-Linolenic Acid	RXRG
γ-Linolenic Acid	CDC25A
γ-Linolenic Acid	SRD5A2
γ-Linolenic Acid	RARG
γ-Linolenic Acid	AKR1B10
γ-Linolenic Acid	PTGER1
γ-Linolenic Acid	PTGIR
γ-Linolenic Acid	TOP1
γ-Linolenic Acid	TBXAS1
γ-Linolenic Acid	RARB
γ-Linolenic Acid	RARA
γ-Linolenic Acid	HSD11B2
γ-Linolenic Acid	NOS2
γ-Linolenic Acid	PTGES2
γ-Linolenic Acid	NR3C1
γ-Linolenic Acid	EDNRA
γ-Linolenic Acid	PGR
γ-Linolenic Acid	PLA2G1B
γ-Linolenic Acid	CYP26B1
γ-Linolenic Acid	CYP26A1
γ-Linolenic Acid	PTGER4
γ-Linolenic Acid	CD81
γ-Linolenic Acid	PRKCH
γ-Linolenic Acid	PTPRF
γ-Linolenic Acid	SLC16A1
γ-Linolenic Acid	ITGAL
γ-Linolenic Acid	ICAM1
γ-Linolenic Acid	ITGB2
γ-Linolenic Acid	SERPINA6
γ-Linolenic Acid	SHBG
γ-Linolenic Acid	G6PD
γ-Linolenic Acid	CYP51A1
γ-Linolenic Acid	ALOX15
γ-Linolenic Acid	IMPDH2
γ-Linolenic Acid	FNTA
γ-Linolenic Acid	FNTB
γ-Linolenic Acid	HNF4A
γ-Linolenic Acid	ESR1
γ-Linolenic Acid	CMA1
γ-Linolenic Acid	CTSG
γ-Linolenic Acid	ENPP2
γ-Linolenic Acid	FFAR4
γ-Linolenic Acid	OXER1
γ-Linolenic Acid	ACP1
γ-Linolenic Acid	RBP4
γ-Linolenic Acid	AR
γ-Linolenic Acid	TP53
γ-Linolenic Acid	GRM2
γ-Linolenic Acid	TRPM8
γ-Linolenic Acid	PSEN2
γ-Linolenic Acid	PSENEN
γ-Linolenic Acid	NCSTN
γ-Linolenic Acid	APH1A
γ-Linolenic Acid	PSEN1
γ-Linolenic Acid	APH1B
γ-Linolenic Acid	NPC1L1
γ-Linolenic Acid	SIGMAR1
γ-Linolenic Acid	CYP17A1
γ-Linolenic Acid	ADORA3
γ-Linolenic Acid	PLA2G4A
γ-Linolenic Acid	IL6
γ-Linolenic Acid	GLUL
γ-Linolenic Acid	PTPN11
γ-Linolenic Acid	AGTR1
γ-Linolenic Acid	PREP
γ-Linolenic Acid	PTGDR
γ-Linolenic Acid	MMP13
γ-Linolenic Acid	MMP9
γ-Linolenic Acid	MMP2
γ-Linolenic Acid	MMP8
γ-Linolenic Acid	HTR2B
L-Leucine	TGM2
L-Leucine	CTSK
L-Leucine	NAAA
L-Leucine	PTGS2
L-Leucine	CTSL
L-Leucine	CTSS
L-Leucine	CAPN1
L-Leucine	CAPN1
L-Leucine	CAPNS1
[truncated: 877 more rows]
