# Supplementary material for: Combined Metabolomics and Network Pharmacology Analysis Reveal the Effect of Rootstocks on Anthocyanins, Lipids, and Potential Pharmacological Ingredients of Tarroco Blood Orange (Citrus sinensis L. Osbeck)
Source: Plants (Basel). 2024 Aug 14;13(16):2259. doi: 10.3390/plants13162259 (PMC11358934; doi:10.3390/plants13162259)
Supplement: Supplementary file 1 [file plants-13-02259-s001.zip › Table S13 core metabolites.xlsx]

## Sheet: Widely-targeted metabolomics da
Widely-targeted metabolomics data
Compounds	Class	Z-1	Z-2	Z-3	ZC-1	ZC-2	ZC-3	H-1	H-2	H-3	X-1	X-2	X-3
Deacetylnomilin	Coumarins	4600000	4950000	4950000	2830000	3330000	3650000	2310000	2250000	2470000	2030000	1940000	2240000
Meranzin	Coumarins	69200	62600	63200	73100	69100	71800	201000	204000	171000	71200	69300	65700
Aurapten	Coumarins	100	100	100	100	100	100	20300	18700	19200	3780	3640	4450
Morin	Flavonols	8250	9730	14300	14300	12600	12300	24300	23100	32200	18300	20000	25800
Skimmin	Coumarins	434000	466000	338000	542000	494000	580000	512000	554000	621000	478000	448000	408000
Palmitoleic Acid	Free fatty acids	12800	10900	7150	15300	20800	18100	13000	19500	12100	18600	17700	12600
Stilbostemin B	Others	33100	47000	35200	42800	45800	40400	45800	39500	47200	46800	53200	40800
Dibutyl phthalate	Phenolic acids	3450000	3110000	3950000	3290000	2960000	3000000	3340000	3180000	2930000	3370000	2820000	2920000
Abscisic acid	Organic acids	2100000	2070000	2090000	2080000	1930000	1990000	2530000	2530000	2550000	2540000	2500000	2470000
Bis(2-ethylhexyl)phthalate	Phenolic acids	1730000	1530000	1760000	2940000	2090000	1720000	1960000	2920000	1670000	1650000	2700000	2010000
Diisobutyl phthalate	Phenolic acids	3120000	2580000	3530000	2800000	2840000	2580000	2570000	3050000	3200000	2830000	3110000	2570000
Petroselinic acid	Free fatty acids	650000	617000	488000	292000	474000	222000	160000	178000	706000	424000	353000	312000
Obacunoic acid	Others	511000	559000	570000	609000	644000	673000	342000	395000	396000	301000	290000	322000
L-Leucine	Amino acids and derivatives	495000	429000	450000	365000	390000	403000	331000	342000	340000	363000	357000	350000
γ-Linolenic Acid	Free fatty acids	5000000	4600000	3370000	3950000	4000000	4220000	6010000	5920000	6740000	4530000	4860000	4450000
α-Linolenic Acid	Free fatty acids	323000	296000	222000	255000	256000	276000	411000	394000	432000	292000	314000	293000
Engeletin	Flavanols	186000	173000	171000	117000	130000	107000	47100	52000	53000	43900	43400	31000
Linoleic acid	Free fatty acids	652000	928000	902000	440000	677000	811000	420000	1730000	1570000	1210000	826000	639000
Caffeic acid	Phenolic acids	75300	97400	83900	78900	109000	101000	173000	168000	177000	212000	165000	201000
Guanosine	Nucleotides and derivatives	4190000	4370000	4380000	3520000	3560000	3460000	5050000	5240000	5130000	4990000	4940000	4860000
p-Coumaric acid	Phenolic acids	184000	210000	217000	173000	132000	180000	120000	75500	102000	153000	104000	96500
Hesperetin-5-O-glucoside	Flavanols	169000	152000	184000	240000	171000	238000	138000	160000	149000	99400	141000	114000
Limonin	Others	849000	891000	923000	994000	1040000	1080000	576000	617000	649000	490000	466000	527000
Melianone	Terpenoids	1210000	1250000	1340000	1410000	1410000	1510000	795000	837000	846000	663000	609000	666000
Hesperidin	Flavanones	6880000	7250000	6800000	6210000	5600000	6040000	7190000	6860000	7510000	8910000	9780000	9110000
Tangeretin	Flavonols	109000	188000	108000	162000	332000	382000	445000	395000	381000	512000	427000	494000
Luteolin	Flavones	167000	168000	149000	218000	168000	175000	235000	218000	235000	257000	274000	323000
Linarin	Flavones	421000	407000	462000	422000	392000	436000	148000	170000	152000	131000	108000	101000
Diosmin	Flavones	1940000	1950000	1730000	1360000	1510000	1540000	2510000	2340000	2110000	14200000	14400000	15300000
Quercitrin	Flavonols	4450000	4630000	3900000	4750000	4190000	4770000	5570000	6300000	5140000	5790000	8080000	8600000
Cynarin	Phenolic acids	174000	171000	164000	218000	220000	198000	135000	130000	159000	153000	163000	131000
Vaccenic acid	Free fatty acids	643000	632000	527000	302000	431000	237000	160000	187000	711000	456000	349000	330000
Genistein	Isoflavones	441000	474000	468000	725000	637000	675000	694000	754000	836000	728000	737000	743000
Astilbin	Flavanols	83400	97900	76400	46700	53600	56800	39100	39500	30000	96900	96100	87900
Tricetin	Flavones	848000	1270000	814000	986000	988000	862000	1140000	1130000	1080000	1590000	1560000	1700000
Cyanidin-3-O-glucoside	Anthocyanins	5850000	5230000	5680000	4920000	4620000	5350000	2380000	2550000	2420000	2180000	2060000	2130000

## Sheet: targeted metabolomics data
Anthocyanins targeted metabolomics data
Compounds	Class	Z-1	Z-2	Z-3	ZC-1	ZC-2	ZC-3	H-1	H-2	H-3	X-1	X-2	X-3
Peonidin	Anthocyanins	0.0282557	0.0258681	0.0261186	0.0277515	0.0282818	0.0269752	0.0246775	0.026237	0.0262464	0.0241109	0.0258734	0.0235944
Pelargonidin-3-O-glucoside	Anthocyanins	0.0587354	0.0511299	0.052861	0.0283867141	0.0239125	0.0344275	0	0	0	0	0	0
Dihydromyricetin	Anthocyanins	0.0450496	0.0531235	0.0472198	0.0569158	0.0500428	0.054885	0.0114991	0.0105029	0.0133085	0.027475	0.019654	0.0213918
Cyanidin-3-O-glucoside	Anthocyanins	39.3635	38.672	37.9853	33.8377	34.4116	39.6758	22.0681	21.5379	22.3585	15.5424	15.2626	15.7513
Naringenin	Anthocyanins	0.0434113	0.0330962	0.0456048	0.0494794	0.0464806	0.0445655	0.069598	0.0507149	0.0599201	0.0259489	0.028577	0.0313412
Lipid metabolomics data
Compounds	Class	Z-1	Z-2	Z-3	ZC-1	ZC-2	ZC-3	H-1	H-2	H-3	X-1	X-2	X-3
2Z-octadecenoic acid	Free fatty acids	24.4357	29.8149	20.7429	17.1867	17.5835	18.8212	29.4385	29.9709	31.7146	29.4087	24.7247	26.8626
11,14-eicosadienoic acid	Free fatty acids	0.337586	0.356178	0.299083	0.306905	0.275049	0.173353	0.279211	0.308438	0.316155	0.258098	0.291291	0.358844
