# Supplementary material for: Combined Metabolomics and Network Pharmacology Analysis Reveal the Effect of Rootstocks on Anthocyanins, Lipids, and Potential Pharmacological Ingredients of Tarroco Blood Orange (Citrus sinensis L. Osbeck)
Source: Plants (Basel). 2024 Aug 14;13(16):2259. doi: 10.3390/plants13162259 (PMC11358934; doi:10.3390/plants13162259)
Supplement: Supplementary file 1 [file plants-13-02259-s001.zip › Table S2 widely-targeted metabolomic data.xlsx]

## Sheet: sheet1
Total metabolites of widely-targeted metabolomics data
Index	Ion mode	Ionization model	Q1 (Da)	Q3 (Da)	Molecular Weight (Da)	Formula	Compounds	Class	CAS	Z-1	Z-2	Z-3	ZC-1	ZC-2	ZC-3	H-1	H-2	H-3	X-1	X-2	X3	cpd_ID	kegg_map
Cmpp003619	Positive	[M+H]+	193.05	105.068	192.042	C10H8O4	6,7-Dihydroxy-4-methylcoumarin	Coumarins	529-84-0	2150000	3100000	2620000	3500000	4940000	3850000	2850000	3100000	2620000	2740000	3430000	2840000	--	--
Cmpp004143	Positive	[M+H]+	491.227	369.204	490.22	C26H34O9	Deacetylnomilinic acid	Coumarins	-	832000	936000	1020000	484000	449000	362000	395000	397000	349000	403000	403000	464000	--	--
Cmpp004617	Positive	[M+H]+	473.217	427.211	472.21	C26H32O8	Deacetylnomilin	Coumarins	3264-90-2	4600000	4950000	4950000	2830000	3330000	3650000	2310000	2250000	2470000	2030000	1940000	2240000	--	--
Cmpp004946	Positive	[M+H]+	473.218	427.211	472.21	C26H32O8	Isoobacunoic acid	Coumarins	751-28-0	1250000	1400000	1390000	1810000	1990000	1950000	1310000	1440000	1450000	1410000	1300000	1250000	--	--
Cmpp005475	Positive	[M+H]+	261.113	189.055	260.105	C15H16O4	Meranzin	Coumarins	23971-42-8	69200	62600	63200	73100	69100	71800	201000	204000	171000	71200	69300	65700	--	--
Cmpp007319	Positive	[M+H]+	261.112	189.055	260.105	C15H16O4	7-Methoxy-5-Prenyloxycoumarin	Coumarins	35590-41-1	104000	94400	100000	114000	115000	114000	363000	333000	345000	108000	112000	114000	--	--
Cmpp010709	Positive	[M+H]+	299.164	163.041	298.157	C19H22O3	Aurapten	Coumarins	495-02-3	100	100	100	100	100	100	20300	18700	19200	3780	3640	4450	--	--
Cmzn005251	Negative	[M-H]-	433.113	271.062	434.121	C21H22O10	6-O-Caffeoylarbutin	Phenolic acids	136172-60-6	213000	178000	211000	161000	158000	157000	131000	112000	126000	130000	118000	129000	--	--
Cmzp002057	Positive	[M+H]+	315.119	255.098	314.1	C14H18O8	6-O-Acetylarbutin	Phenolic acids	10338-88-2	5340000	5330000	5390000	3480000	3470000	3360000	3000000	2930000	2960000	2590000	2450000	2280000	--	--
HJAP010	Positive	[M+H]+	551.13	497.1	550.132	C25H26O14	Luteolin-6,8-di-C-arabinoside	Flavonoid carbonoside	-	19900	20000	36700	24600	26500	42500	30600	27700	21600	27500	31400	19200	--	--
HJAP011	Positive	[M+H]+	463.11	343.08	462.116	C22H22O11	Chrysoeriol-8-C-glucoside (Scoparin)	Flavonoid carbonoside	301-16-6	1160000	1340000	1340000	1290000	1450000	1620000	1400000	1360000	1390000	1840000	1770000	1750000	--	--
HJAP012	Positive	[M+H]+	419.087	383.07	418.09	C20H18O10	Luteolin-8-C-arabinoside	Flavonoid carbonoside	-	306000	346000	418000	437000	468000	467000	438000	517000	509000	414000	521000	450000	--	--
HJAP023	Positive	[M+H]+	773.216	611.168	772.206	C33H40O21	Kaempferol-6,8-di-C-glucoside-7-O-glucoside	Flavonoid carbonoside	-	992000	999000	1000000	947000	1070000	890000	1030000	1190000	1090000	1190000	1240000	1270000	--	--
HJAP024	Positive	[M+H]+	611.159	593.153	610.153	C27H30O16	Kaempferol-6,8-di-C-glucoside	Flavonoid carbonoside	-	2730000	2460000	2360000	2200000	2260000	2140000	2670000	2650000	2790000	2710000	2680000	2440000	--	--
HJAP026	Positive	[M+H]+	625.176	463.13	624.169	C28H32O16	Chrysoeriol-6-C-glucoside-4'-O-glucoside	Flavones	-	905000	943000	780000	662000	842000	672000	707000	575000	697000	495000	620000	518000	--	--
HJAP119	Positive	[M+H]+	771.224	463.121	770.227	C34H42O20	Rhamnetin-3-O-Rutinoside-5-O-rhamnoside	Flavonols	-	251000	256000	259000	196000	207000	237000	312000	267000	261000	270000	263000	287000	--	--
HJAP120	Positive	[M+H]+	625.166	317.066	624.169	C28H32O16	Rhamnetin-3-O-Rutinoside	Flavonols	-	16400000	16800000	15800000	15200000	15800000	16000000	14700000	13800000	13300000	20800000	19400000	19700000	--	--
HJAP123	Positive	[M+H]+	933.284	479.118	932.28	C40H52O25	Isorhamnetin-3-O-rutinoside-7-O-rutinoside	Flavonols	-	950000	890000	773000	544000	663000	645000	900000	896000	802000	969000	904000	832000	--	--
HJAP126	Positive	[M+H]+	817.23	509.127	816.232	C35H44O22	Syringetin-3-O-rutinoside-7-O-glucoside	Flavonols	-	346000	305000	326000	787000	723000	666000	1220000	957000	1090000	713000	729000	638000	--	--
HJAP127	Positive	[M+H]+	757.218	303.051	756.211	C33H40O20	Quercetin-3-O-(2''-O-Rhamnosyl)rutinoside	Flavonols	55696-57-6	2040000	1890000	3020000	1680000	1750000	1430000	2220000	1860000	2230000	1870000	2080000	1600000	--	--
HJAP128	Positive	[M+H]+	771.233	317.065	770.227	C34H42O20	Isorhamnetin-3-O-rutinoside-7-O-rhamnoside	Flavonols	-	2170000	2550000	2610000	2400000	2280000	2090000	2740000	2850000	2270000	2160000	2970000	2480000	--	--
HJAP135	Positive	[M+H]+	505.123	257.08	504.127	C24H24O12	Pinocembrin-7-O-(6''-O-malonyl)glucoside	Flavanones	-	1270000	1350000	1320000	651000	661000	661000	316000	327000	320000	254000	253000	266000	--	--
HJAP158	Positive	[M+H]+	328.155	177.056	327.147	C19H21NO4	Aromatide	Others	-	6470	6900	6290	6300	11500	8980	17100	10900	14800	15400	11900	10200	--	--
HJKP000649	Positive	[M+H]+	136.07	91.05	135.068	C8H9NO	N-benzylformamide	Alkaloids	6343-54-0	1230000	1160000	1030000	1010000	1020000	1090000	774000	881000	861000	1300000	1160000	1290000	C15561	--
HJN003	Negative	[M-H]-	385.113	223.062	386.121	C17H22O10	1-O-Sinapoyl-D-glucose	Phenolic acids	-	953000	942000	905000	1360000	1380000	1430000	1320000	1440000	1450000	1450000	1550000	1480000	C01175	ko00940
HJN076	Negative	[M-H]-	563.179	255.066	564.184	C27H32O13	Pinocembrin-7-O-neohesperidoside	Flavanones	13241-31-1	7220000	6900000	6940000	4610000	4550000	4940000	3050000	3160000	2860000	2820000	2740000	2860000	C09828	--
HJN079	Negative	[M-H]-	563.18	255.066	564.184	C27H32O13	Pinocembrin-7-O-rutinoside	Flavanones	118985-31-2	11700000	10700000	11500000	7060000	7550000	6870000	5010000	4820000	5210000	4500000	4500000	4360000	--	--
HJN083	Negative	[M-H]-	521.202	359.15	522.21	C26H34O11	Lariciresinol-4'-O-glucoside	Others	143663-00-7	106000	98400	108000	198000	174000	192000	220000	182000	184000	118000	125000	118000	--	--
HJN086	Negative	[M-H]-	449.11	287.057	450.116	C21H22O11	Eriodictyol-3'-O-glucoside	Flavones	-	272000	261000	247000	199000	171000	205000	117000	99600	107000	236000	229000	212000	--	--
HJN087	Negative	[M-H]-	433.12	271.065	434.121	C21H22O10	Naringenin-4'-O-glucoside	Flavanones	-	1070000	1200000	1100000	819000	823000	791000	586000	614000	602000	592000	578000	568000	--	--
HJN090	Negative	[M-H]-	433.115	271.06	434.121	C21H22O10	Butin-7-O-glucoside	Flavones	-	1110000	1150000	1140000	868000	811000	849000	602000	619000	657000	679000	607000	654000	--	--
Hmbp001276	Positive	[M+H]+	169.05	65.03	168.042	C8H8O4	Gallacetophenone	Others	528-21-2	400000	292000	340000	341000	376000	426000	521000	479000	405000	507000	444000	475000	--	--
Hmbp003234	Positive	[M+H]+	255.086	163.03	254.079	C12H14O6	1-O-Caffeoylglycerol	Phenolic acids	-	36800	44100	32400	37200	49700	83200	67100	50600	56400	52400	45800	35900	--	--
Hmcn000192	Negative	[M-H]-	209.067	59.01	210.074	C7H14O7	Sedoheptulose	Saccharides and Alcohols	3019-74-7	1720000	1860000	1710000	1730000	1760000	2340000	1570000	1540000	1470000	1970000	1790000	1760000	C02076	ko00710,ko01100
Hmcn002743	Negative	[M-H]-	417.155	181.04	418.163	C22H26O8	Lirioresinol A	Lignans	21453-71-4	7360	10100	6150	7580	8030	8610	9370	9860	10100	12900	11900	11800	--	--
Hmcp001578	Positive	[M+H]+	641.172	479.11	640.164	C28H32O17	Isorhamnetin-3,7-O-diglucoside	Flavonols	6758-51-6	1820000	1380000	1320000	1610000	1080000	2020000	1400000	1510000	1330000	1690000	1110000	1090000	--	--
Hmcp001579	Positive	[M+H]+	671.18	347.07	670.175	C29H34O18	Limocitrin-3-O-sophoroside	Flavonols	-	197000	197000	158000	298000	277000	275000	395000	379000	417000	254000	225000	224000	--	--
Hmcp001589	Positive	[M+H]+	787.227	317.06	786.222	C34H42O21	Isorhamnetin-3-O-rutinoside-4'-O-glucoside	Flavonols	111393-97-6	4660000	4590000	4480000	4880000	4410000	4630000	5390000	5600000	6190000	5810000	5770000	5970000	--	--
Hmcp001628	Positive	[M+H]+	671.182	347.07	670.175	C29H34O18	Limocitrin-3,7-di-O-glucoside	Flavonols	-	174000	209000	176000	320000	289000	237000	450000	310000	347000	166000	226000	154000	--	--
Hmcp001658	Positive	[M+H]+	727.171	479.11	726.164	C31H34O20	Isorhamnetin-3-O-(6''-malonylglucoside)-7-O-glucoside	Flavonols	-	45300	46900	68300	42600	41600	47000	43500	22300	32200	54700	46200	34100	--	--
Hmcp002187	Positive	[M+H]+	509.128	347.07	508.122	C23H24O13	Limocitrin-3-O-galactoside	Flavonols	-	669000	687000	729000	1090000	1450000	1760000	1200000	1140000	933000	1200000	1160000	1020000	--	--
Hmcp002207	Positive	[M+H]+	479.118	317.06	478.111	C22H22O12	Isorhamnetin-7-O-glucoside (Brassicin)	Flavonols	6743-96-0	2590000	2510000	2820000	4590000	2850000	4020000	3740000	3970000	3340000	5730000	4290000	3290000	--	--
Hmcp002316	Positive	[M+H]+	449.106	317.06	448.101	C21H20O11	Isorhamnetin-3-O-arabinoside	Flavonols	-	9380	14100	12200	13300	10100	11800	15800	8280	18300	15600	21100	26900	--	--
Hmcp002399	Positive	[M+H]+	509.129	347.07	508.122	C23H24O13	Limocitrin-3-O-glucoside	Flavonols	-	792000	666000	685000	991000	1030000	1160000	1240000	819000	1260000	1090000	855000	1140000	--	--
Hmcp002539	Positive	[M+H]+	463.122	317.06	462.116	C22H22O11	Isorhamnetin-3-O-rhamnoside	Flavonols	-	87400	67500	84600	73500	70600	87200	95400	106000	108000	95000	108000	123000	--	--
Hmdn001667	Negative	[M-H]-	463.052	300.99	464.059	C20H16O13	Ellagic acid-4-O-glucoside	Phenolic acids	-	1220000	1420000	1180000	1110000	1200000	1050000	1340000	1120000	1380000	948000	959000	1280000	--	--
Hmgn001653	Negative	[M-H]-	137.025	93.03	138.032	C7H6O3	Protocatechualdehyde	Phenolic acids	139-85-5	120000	139000	115000	101000	79300	119000	208000	209000	186000	138000	151000	129000	C16700	ko00950
Hmgp002121	Positive	[M+H]+	609.18	463.08	608.176	C31H28O13	Hispidulin-7-O-(6''-O-p-Coumaroyl)Glucoside	Flavones	-	709000	908000	925000	472000	556000	586000	1050000	1150000	952000	6670000	6170000	6920000	--	--
Hmgp002189	Positive	[M+H]+	463.13	301.07	462.118	C22H22O11	Hispidulin-7-O-Glucoside	Flavones	17680-84-1	139000	149000	117000	104000	112000	80600	47700	48200	41600	160000	174000	298000	C17762	--
Hmgp002327	Positive	[M+H]+	188.07	118.06	187.063	C11H9O2N	3-amino-2-naphthoic acid	Alkaloids	-	3320000	3100000	3690000	3140000	2870000	2950000	3070000	3670000	3190000	3610000	3440000	3270000	--	--
Hmgp003086	Positive	[M+H]+	639.192	331.09	638.185	C29H34O16	Tricin-7-O-rutinoside	Flavones	-	118000	115000	106000	181000	175000	157000	159000	150000	158000	157000	200000	164000	--	--
Hmgp003641	Positive	[M+H]+	593.185	447.128	592.179	C28H32O14	Chrysoeriol-6-C-rhamnoside-7-O-rhamnoside	Flavonoid carbonoside	-	58600	60600	66600	51300	72600	56900	25500	24300	19500	100	100	100	--	--
Hmhn000927	Negative	[M-H]-	287.08	125.02	288.085	C12H16O8	Phloroglucinol-1-O-β-D-glucopyranoside	Phenolic acids	-	1360000	1380000	1220000	1560000	1520000	1590000	1210000	1110000	1020000	739000	863000	896000	--	--
Hmhn002457	Negative	[M-H]-	301.09	139.04	302.101	C13H18O8	5-hydroxyphenol-3-methoxy-1-O-β-D-glucopyranoside	Phenolic acids	-	55100	57600	57700	46400	55600	54300	30000	25700	26900	32900	26700	32800	--	--
Hmhn003067	Negative	[M-H]-	325.09	119.05	326.101	C15H18O8	Phenylpropionic acid-O-β-D-glucopyranoside	Phenolic acids	-	3190000	3400000	3480000	3210000	3020000	2880000	2740000	2660000	2820000	2080000	2080000	2220000	--	--
Hmhn004708	Negative	[M-H]-	367.1	205.05	368.111	C17H20O9	Cnidioside A	Coumarins	141896-53-9	135000	131000	117000	110000	103000	101000	57100	49800	64500	82100	75100	78000	--	--
Hmhp002580	Positive	[M+H]+	413.14	136.07	412.133	C19H24O10	Methylpicraquassioside A	Coumarins	-	2940000	3540000	3240000	2710000	2880000	2630000	3720000	4220000	3800000	4070000	4280000	3960000	--	--
Hmhp008730	Positive	[M+H]+	373.17	203.04	372.157	C21H24O6	6',7'-Dihydroxybergamottin	Coumarins	145414-76-2	29000	28100	20900	17500	25800	28100	31300	22100	32400	17400	15000	23700	C22156	--
Hmjn004446	Negative	[M-H]-	593.133	285.04	594.137	C30H26O13	Luteolin-7-O-(6''-caffeoyl)rhamnoside	Flavones	-	2290000	2110000	2050000	2560000	2640000	2760000	3350000	3110000	3260000	3800000	3800000	3880000	--	--
Hmjp002999	Positive	[M+H]+	625.17	317.075	624.169	C28H32O16	Isorhamnetin-3-O-rutinoside (Narcissin)	Flavonols	604-80-8	16700000	18200000	17100000	16000000	17800000	16600000	16000000	14800000	13400000	21900000	20600000	19900000	--	--
HmLn000659	Negative	[M-H]-	331.069	169.01	332.074	C13H16O10	3-O-Galloyl-D-glucose	Phenolic acids	-	31600	28000	34700	35700	36700	45000	23100	25900	18600	34200	28400	26100	--	--
HmLn000873	Negative	[M-H]-	331.067	169.01	332.074	C13H16O10	2-O-Galloyl-D-glucose	Phenolic acids	-	194000	183000	204000	177000	233000	180000	161000	167000	164000	185000	187000	187000	--	--
Hmln002189	Negative	[M-H]-	549.091	505.109	550.096	C24H22O15	Quercetin-3-O-(6''-malonyl)galactoside	Flavonols	-	71600	111000	82400	120000	256000	262000	173000	142000	126000	291000	220000	181000	--	--
Hmlp003068	Positive	[M+H]+	627.15	303.05	626.148	C27H30O17	Meratin	Flavonols	27215-04-9	8410000	8670000	6850000	7240000	7370000	5480000	5110000	7100000	5440000	5480000	5300000	8180000	--	--
Hmmn004152	Negative	[M-H]-	595.17	459.11	596.174	C27H32O15	Neoeriocitrin	Flavones	13241-32-2	549000	644000	656000	634000	620000	634000	524000	569000	570000	640000	689000	569000	C09805	--
Hmpp003270	Positive	[M+H]+	449.099	287.05	448.101	C21H20O11	Luteolin-4'-O-glucoside	Flavones	6920-38-3	1370000	1380000	1010000	1970000	1550000	1410000	1910000	1850000	1830000	2350000	2400000	2480000	--	--
Hmsn002272	Negative	[M-H]-	327.11	165.05	328.116	C15H20O8	Demethyl coniferin	Phenolic acids	-	4940000	4910000	4540000	3700000	3800000	3940000	3120000	3550000	3320000	2910000	2870000	3200000	--	--
Hmsn002598	Negative	[M-H]-	301.09	139.04	302.1	C13H18O8	Salirepin	Phenolic acids	26652-12-0	63600	56300	67800	51800	42900	44100	80300	73800	67300	75100	49800	55300	--	--
Hmsp000364	Positive	[M+H]+	144.1	98.09	143.095	C7H13NO2	L-Cyclopentylglycine	Amino acids and derivatives	2521-84-8	1910000	1950000	1870000	1940000	2060000	2060000	1980000	2060000	1900000	2210000	2120000	2140000	--	--
Hmtn001120	Negative	[M-H]-	315.109	153.056	316.116	C14H20O8	5-(2-Hydroxyethyl)-2-O-glucosylphenol	Phenolic acids	-	343000	338000	347000	382000	351000	376000	342000	316000	376000	398000	332000	389000	--	--
Hmtn001288	Negative	[M-H]-	181.051	135.045	182.058	C9H10O4	Methyl 2,4-dihydroxyphenylacetate	Phenolic acids	67828-42-6	120000	118000	157000	88800	99600	89700	95700	110000	101000	106000	93400	103000	--	--
Hmtp000776	Positive	[M+H]+	168.066	105.034	167.058	C8H9NO3	4,5,6-Trihydroxy-2-cyclohexen-1-ylideneacetonitrile	Alkaloids	-	546000	579000	587000	600000	563000	595000	712000	747000	735000	847000	802000	763000	--	--
Hmxp007703	Positive	[M+H]+	375.14	211.06	374.137	C20H22O7	5,7,8,3’,4’-Pentamethoxyflavanone	Flavones	-	35800	38100	43200	31800	33400	34700	40900	36200	40600	41600	38400	43400	--	--
Hmyn007168	Negative	[M-H]-	483.272	255.232	484.28	C22H45O9P	LysoPG 16:0	LPG	-	11900	12700	13600	17600	13900	12400	20300	44200	19300	12500	10200	9770	--	--
Hmyp002315	Positive	[M+H]+	303.04	257.045	302.043	C15H10O7	3,5,7,4'-Tetrahydroxy-Coumaronochromone	Others	-	124000	125000	79700	60000	105000	96700	93800	136000	80300	127000	121000	125000	--	--
Jmbn003202	Negative	[M-H]-	235.12	59.01	236.126	C10H20O6	Butyl Beta-D-Fructopyranoside	Others	67884-27-9	1300000	1510000	1290000	1090000	1300000	1660000	1840000	1280000	1040000	1640000	1210000	1410000	--	--
Jmgn004021	Negative	[M-H]-	449.11	269.05	450.116	C21H22O11	6-C-Glucosyl-2-Hydroxynaringenin	Flavanones	-	529000	502000	562000	578000	569000	571000	338000	388000	353000	407000	455000	422000	--	--
Jmwn002620	Negative	[M-H]-	341.09	161.02	342.095	C15H18O9	Vanillic Acid-4-O-Glucuronide	Phenolic acids	-	3700000	3920000	3510000	3510000	3420000	3160000	3460000	3480000	3520000	4040000	3940000	3800000	--	--
km0098	Positive	[M+H]+	287	153	286.048	C15H10O6	Orobol (5,7,3',4'-tetrahydroxyisoflavone)	Isoflavones	480-23-9	4580000	5320000	4180000	6080000	6880000	5050000	5600000	5390000	5610000	5750000	5240000	7050000	C10510	--
km0227	Positive	[M+H]+	183.1	69	182.079	C6H14O6	D-Mannitol	Saccharides and Alcohols	69-65-8	16700	19900	18400	22200	24600	19500	19700	20500	16500	17500	19100	25700	C00392	ko00051,ko01100,ko02010
km0233	Positive	[M+H]+	130	84	129.043	C5H7NO3	5-oxoproline	Amino acids and derivatives	149-87-1	8820000	8960000	8740000	7760000	8190000	8100000	10000000	10300000	10100000	9530000	9110000	9330000	C01879	ko00480,ko01100
km0256	Positive	[M+H]+	212.2	166	211.084	C10H13NO4	(-)-3-(3,4-Dihydroxyphenyl)-2-methylalanine	Amino acids and derivatives	555-30-6	3160000	3120000	3190000	2540000	2580000	2900000	3030000	3040000	3090000	3780000	3370000	3390000	C07194	--
km0532	Positive	Protonated	465.1	303	465.1	C21H21O12	Delphinidin 3-O-glucoside (Mirtillin)	Anthocyanins	6906-38-3	1260000	4370000	3220000	2950000	3520000	2590000	2680000	3920000	4230000	2780000	4080000	3620000	C12138	ko00942
km0715	Negative	[M-H]-	175	87	176.12	C6H8NaO6	L-ascorbate	Vitamins	50-81-7	7400000	6810000	6890000	8390000	8380000	8360000	7280000	6780000	6920000	7100000	7570000	7700000	C00072	ko00053,ko00480,ko01100,ko01110
km0787	Positive	[M+H]+	550.4	184.1	549.4	C28H56NO7P	LysoPC 20:1	LPC	-	84000	88600	91100	68600	95000	85500	84700	133000	134000	83100	73400	80700	--	--
km0814	Negative	[M-H]-	301	151	302.043	C15H10O7	Morin	Flavonols	6472-38-4	8250	9730	14300	14300	12600	12300	24300	23100	32200	18300	20000	25800	C10105	--
km0880	Positive	[M+H]+	157	111	156.017	C5H4N2O4	Orotic acid	Vitamins	65-86-1	5420000	6210000	6590000	5640000	6290000	7260000	9380000	9950000	8520000	6760000	7410000	7700000	C00295	ko00240,ko01100
km0935	Positive	[M+H]+	465	303	464.096	C21H20O12	Quercetin 4'-O-glucoside (Spiraeoside)	Flavonols	20229-56-5	7000000	8550000	7760000	6680000	9470000	9930000	11200000	11200000	11200000	10400000	12000000	13000000	--	--
km0972	Positive	[M+H]+	447.1	285	446.121	C22H22O10	Sissotrin	Isoflavones	5928-26-7	30900	33000	35100	38200	35800	34900	15400	17300	17500	15800	20000	21800	C05376	ko00943
km0982	Positive	[M+H]+	556.3	371	555.284	C26H45NO7S	Taurocholic acid	Organic acids	81-24-3	105000	118000	115000	120000	127000	104000	91700	131000	119000	119000	121000	134000	C05122	ko00430,ko01100
km1211	Positive	[M+H]+	463.2	301.1	462.2	C22H22O11	Chrysoeriol 7-O-hexoside	Flavones	-	178000	178000	175000	106000	133000	96300	78600	65300	72900	211000	373000	179000	--	--
km1218	Positive	[M+H]+	609.1	463.3	608.1	C28H32O15	Chrysoeriol C-hexosyl-O-rhamnoside	Flavonoid carbonoside	-	331000	396000	313000	385000	346000	332000	342000	213000	287000	258000	179000	266000	--	--
km1249	Negative	[M-H]-	489.1	284.1	490.1	C23H23O12	Cyanidin O-acetylhexoside	Anthocyanins	-	7310000	7630000	8090000	7510000	8370000	7670000	3730000	3110000	4830000	3770000	4110000	3690000	--	--
km1269	Negative	[M-H]-	329.1	229.1	330.1	C17H14O7	Di-O-methylquercetin	Flavonols	-	174000	179000	173000	189000	178000	198000	192000	193000	201000	124000	117000	127000	--	--
km1300	Positive	[M+H]+	195.1	145.3	194.1	C10H10O4	Hydroxy-methoxycinnamate	Phenolic acids	-	1130000	1130000	1110000	1400000	998000	1010000	1140000	1150000	1130000	1320000	1170000	1170000	--	--
km1307	Positive	[M+H]+	479.2	317.2	478.2	C22H22O12	Isorhamnetin 5-O-hexoside	Flavonols	-	1890000	2200000	4160000	4010000	2300000	3200000	3080000	2570000	3680000	2610000	4150000	4470000	--	--
km1467	Negative	[M-H]-	369	191	370	C13H20O12	Quinic acid O-glucuronic acid	Phenolic acids	-	138000	146000	98700	107000	125000	100000	61000	74200	60400	63500	62800	56100	--	--
km1475	Positive	Protonated	258.2	104.2	258.2	C8H21NO6P	sn-Glycero-3-phosphocholine	Alkaloids	28319-77-9	568000	710000	771000	604000	670000	612000	424000	434000	404000	415000	395000	429000	C00670	ko00564,ko00565
kz000004	Negative	[M-H]-	116.1	74	117.054	C3H7N3O2	Guanidineacetic acid	Amino acids and derivatives	352-97-6	10400	11600	11300	12300	15500	12500	12300	10700	13200	9620	12900	10500	C00581	ko00260,ko00330,ko01100
kz000020	Positive	[M+H]+	399.2	250	398.137	C15H22N6O5S	S-Adenosylmethionine	Amino acids and derivatives	29908-03-0	3430000	2600000	2210000	2170000	2770000	3290000	4090000	3390000	3310000	2920000	2740000	3150000	C00019	ko00261,ko00270,ko00330,ko00908,ko01100,ko01110,ko01230,ko04122
kz000032	Positive	[M+H]+	293.161	163.039	292.154	C14H20N4O3	Caffeoylagmatine	Alkaloids	-	41800	38300	35200	33500	42700	22600	36900	40100	57500	36700	34000	31700	--	--
kz000046	Positive	[M+H]+	133.058	103	132.058	C9H8O	trans-cinnamaldehyde	Phenolic acids	104-55-2	73600	85000	75900	104000	96400	91900	48900	50800	51800	68000	68900	71600	C00903	ko00940,ko01100,ko01110
kz000057	Negative	[M-H]-	311.1	149.1	312.048	C13H12O9	Caftaric acid	Phenolic acids	67879-58-7	345000	386000	348000	337000	380000	381000	322000	343000	327000	402000	389000	394000	--	--
kz000082	Negative	[M-H]-	269.292	209.2	270.292	C18H38O	1-Octadecanol	Free fatty acids	112-92-5	72400	54700	53800	60400	62600	50800	48700	45800	51700	45900	46100	52200	--	--
kz000113	Positive	[M+H]+	366.2	204.1	365.17	C16H23N5O5	Isopentenyladenine-7-N-glucoside	Nucleotides and derivatives	-	38700	40500	44400	44200	39900	42200	44800	37100	40900	46900	39900	137000	--	--
kz000132	Positive	[M+H]+	509.3	347.2	508.122	C23H24O13	Syringetin 7-O-hexoside	Flavonols	-	780000	870000	605000	1150000	1530000	1150000	1050000	1250000	1060000	958000	1280000	726000	--	--
kz000175	Positive	[M+H]+	122	105	121.053	C7H7NO	Benzamide	Others	55-21-0	21100	31100	27400	36000	33600	29600	34200	39100	46800	41300	39500	41100	C09815	--
kz000186	Negative	[M-H]-	213.1	97	214.024	C5H11O7P	2-Deoxyribose 1-phosphate	Others	17210-42-3	350000	352000	297000	346000	346000	384000	696000	641000	646000	332000	328000	360000	C00672	ko00030,ko00240,ko01100
kz000201	Negative	[M-H]-	181.071	71.0137	182.079	C6H14O6	D-galacitol	Saccharides and Alcohols	608-66-2	76500	86400	82400	92700	120000	79800	79700	87800	87500	62800	93100	77600	--	--
kz000232	Positive	[M]+	184	125	184.074	C5H15NO4P+	O-Phosphocholine	Alkaloids	107-73-3	35700	37000	29800	40500	35400	33500	29400	52900	34800	41800	29800	45300	C00588	ko00564,ko01100
kz000240	Positive	[M+H]+	382.2	220.2	381.165	C16H23N5O6	Trans-Zeatin-9-N-Glucoside	Alkaloids	-	7600000	6700000	8210000	7440000	7940000	7620000	7330000	8340000	8650000	7520000	8160000	8280000	--	--
kz000257	Negative	[M-H]-	229.012	96.97	230.019	C5H11O8P	Ribulose-5-phosphate	Saccharides and Alcohols	4300-28-1	74100	76700	79200	70700	58400	65300	66900	50500	62800	48900	50300	57100	C00117	ko00030,ko00230,ko00440,ko00710,ko00750,ko01100,ko01110,ko01200,ko01230
kz000284	Negative	[M-H]-	89	59	90.0317	C3H6O3	3-Hydroxypropanoic acid	Organic acids	503-66-2	86100	178000	129000	109000	207000	131000	149000	165000	104000	195000	140000	169000	C01013	ko00240,ko00410,ko00640,ko01100,ko01200
kz000297	Negative	[M-H]-	159.1	87	160.037	C6H8O5	Oxoadipic acid	Organic acids	3184-35-8	1010000	934000	1030000	781000	830000	856000	919000	898000	864000	1010000	1060000	944000	C00322	ko00300,ko00310,ko00380,ko01100,ko01110,ko01210,ko01230
kz000300	Negative	[M-H]-	169	79	169.998	C3H7O6P	DL-Glyceraldehyde 3-phosphate	Organic acids	591-59-3	3120000	3600000	3320000	2950000	2440000	3100000	2990000	3000000	2890000	2430000	2130000	2540000	C00661	--
kz000311	Negative	[M-H]-	103.004	59	104.011	C3H4O4	Malonic acid	Organic acids	141-82-2	2440000	2320000	2100000	1990000	2600000	2870000	3110000	2370000	2220000	2480000	1970000	2080000	C00383	ko00061,ko00240,ko00410,ko01100,ko01212
kz000317	Positive	[M+H]+	112.087	95	111.08	C5H9N3	Histamine	Amino acids and derivatives	51-45-6	364000	352000	297000	259000	379000	362000	476000	549000	578000	584000	540000	515000	C00388	ko00340,ko01100,ko01110
kz000333	Positive	[M+H]+	136.043	118.1	135.035	C4H9NO2S	DL-Homocysteine	Amino acids and derivatives	6027-13-0	12600	18700	11900	21700	16900	16900	26200	23500	19300	13300	12200	25500	C00155	ko00270,ko00920,ko01100,ko01110,ko01230
kz000337	Positive	[M]+	144.102	84.0813	144.102	C7H14NO2+	Proline betaine(ProBet)	Amino acids and derivatives	1195-94-4	2150000	2020000	2200000	2080000	2430000	2360000	2310000	2220000	2310000	2400000	2410000	2510000	--	--
kz000374	Positive	[M+H]+	191.103	128	190.095	C7H14N2O4	2,6-Diaminooimelic acid	Amino acids and derivatives	583-93-7	78000	45600	60800	43400	52100	43800	60600	46700	54300	67000	63100	61900	C00666	ko00300,ko01100,ko01110,ko01230
kz000387	Positive	[M+H]+	227.09	116.072	226.095	C10H14N2O4	Cyclo(Pro-Glu)	Amino acids and derivatives	-	2570000	2730000	2770000	2490000	2370000	2410000	2770000	2830000	2810000	2370000	2580000	2240000	--	--
kz000388	Positive	[M+H]+	229.15	70.066	228.147	C11H20N2O3	Pro-Leu	Amino acids and derivatives	-	432000	435000	405000	355000	346000	371000	419000	372000	408000	446000	466000	404000	--	--
kz000391	Positive	[M+H]+	241.031	152	240.024	C6H12N2O4S2	L-(-)-Cystine	Amino acids and derivatives	56-89-3	20500	26800	24900	21200	20300	22100	25500	19500	26100	18000	19500	27200	C00491	ko00270,ko01100,ko02010
kz000488	Negative	[M-H]-	153.019	109	154.027	C7H6O4	2,4-Dihydroxy benzoic acid	Phenolic acids	89-86-1	110000	92600	165000	182000	151000	136000	67700	159000	119000	64500	81200	88400	--	--
kz000495	Negative	[M-H]-	165.056	119	166.063	C9H10O3	3-(4-Hydroxyphenyl)-propionic acid	Phenolic acids	501-97-3	212000	242000	233000	193000	185000	229000	230000	216000	224000	194000	209000	228000	C01744	--
kz000507	Negative	[M-H]-	181.051	151	182.058	C9H10O4	Syringic Aldehyde	Phenolic acids	134-96-3	100	100	100	23100	14500	9420	41200	30900	41100	100	100	100	--	--
kz000517	Negative	[M-H]-	209.082	179	210.089	C11H14O4	Sinapyl alcohol	Phenolic acids	537-33-7	19500	22900	29600	18600	24800	31300	26800	48300	44100	46500	64100	51600	C02325	ko00940,ko01100,ko01110
kz000631	Positive	[M+H]+	112.051	95	111.043	C4H5N3O	Cytosine	Nucleotides and derivatives	71-30-7	325000	338000	301000	345000	321000	321000	486000	479000	462000	588000	447000	541000	C00380	ko00240,ko01100
kz000642	Positive	[M+H]+	152.057	135	151.049	C5H5N5O	Guanine	Nucleotides and derivatives	73-40-5	38000	42300	52500	47500	55800	44500	114000	123000	125000	80500	69800	76600	C00242	ko00230,ko01100
kz000673	Negative	[M-H]-	323.029	211	324.036	C9H13N2O9P	Uridine 5'-monophosphate	Nucleotides and derivatives	58-97-9	51300	52500	54700	55000	66700	61100	33500	33800	26700	37100	31100	19200	C00105	ko00240,ko01100
kz000694	Positive	[M]+	419.097	287.055	419.098	C20H19O10+	Cyanidin-3-O-arabinoside	Anthocyanins	27214-72-8	1190000	1390000	1190000	1400000	1610000	1550000	824000	827000	835000	864000	887000	913000	--	--
kz000701	Positive	[M]+	463.123	301.071	463.124	C22H23O11+	Peonidin-3-O-glucoside	Anthocyanins	68795-37-9	780000	1080000	890000	850000	799000	860000	593000	603000	613000	602000	472000	435000	C12141	ko00942
kz000704	Negative	[M-2H]-	465.083	285.041	467.098	C24H19O10+	Cyanidin-O-syringic acid	Anthocyanins	-	15100000	15700000	15400000	14100000	14000000	13500000	6520000	6370000	6670000	5970000	6230000	6240000	--	--
kz000707	Positive	[M]+	479.118	317.066	479.119	C22H23O12+	Petunidin-3-O-glucoside	Anthocyanins	6988-81-4	1090000	1650000	2030000	2480000	875000	1340000	1570000	1590000	1850000	3140000	2220000	2000000	C12139	ko00942
kz000724	Positive	[M]+	595.166	287.055	595.166	C27H31O15+	Cyanidin-3-O-rutinoside (Keracyanin)	Anthocyanins	28338-59-2	2670000	2690000	2690000	2020000	2060000	1940000	1080000	1060000	999000	1040000	968000	983000	C08620	ko00942
kz000727	Positive	[M]+	611.161	287.055	611.161	C27H31O16+	Cyanidin-3,5-O-diglucoside (Cyanin)	Anthocyanins	2611-67-8	27400000	26400000	25400000	22900000	19700000	22400000	10400000	11000000	11800000	7670000	8320000	8100000	C08639	ko00942
kz000728	Positive	[M]+	611.161	303.05	611.161	C27H31O16+	Delphinidin-3-O-rutinoside	Anthocyanins	15674-58-5	2710000	3720000	2230000	1810000	2440000	2890000	1450000	2160000	2460000	2510000	2110000	2600000	C16315	ko00942
kz000735	Positive	[M]+	641.171	317.066	641.172	C28H33O17+	Petunidin-3,5-O-diglucoside	Anthocyanins	25846-73-5	128000	71100	83600	57000	68100	41900	95800	89000	119000	47500	45700	74000	--	--
kz000737	Positive	[M]+	697.161	287.055	697.162	C30H33O19+	Cyanidin-3-O-(6''-Malonylglucoside)-5-Glucoside	Anthocyanins	-	1420000	1200000	1290000	1040000	988000	872000	483000	562000	801000	463000	350000	383000	--	--
kz000905	Negative	[M-H]-	593.151	285	594.158	C27H30O15	Kaempferol-3-O-rutinoside(Nicotiflorin)	Flavonols	17650-84-9	436000	591000	414000	328000	349000	328000	487000	495000	457000	1250000	1220000	1210000	C21833	ko00944,ko01110
kz000913	Positive	[M+H]+	625.176	317	624.169	C28H32O16	Isorhamnetin-3-O-neohesperidoside	Flavonols	55033-90-4	3120000	2920000	3100000	3000000	2630000	2520000	3140000	3060000	3260000	2400000	2710000	2380000	--	--
kz001001	Negative	[M-H]-	579.208	417.158	580.216	C28H36O13	Syringaresinol-4'-O-β-D-monO-glucoside	Lignans	-	1480000	1530000	1460000	1850000	1730000	1900000	1760000	1640000	1870000	1620000	1610000	1640000	--	--
kz001013	Positive	[M+H]+	122.096	105	121.089	C8H11N	Phenethylamine	Others	64-04-0	31800	23900	28700	29200	35500	38000	28500	20400	28500	36300	26000	25400	C05332	ko00360,ko01100
kz001014	Positive	[M+H]+	126.103	68	125.095	C6H11N3	1-Methylhistamine	Others	6481-48-7	20700	17800	21600	21800	23700	22800	17900	20900	25000	17400	21600	21700	--	--
kz001061	Positive	[M+H]+	510.355	184.073	509.348	C25H52NO7P	LysoPC 17:0	LPC	50930-23-9	128000	149000	161000	116000	155000	146000	293000	284000	361000	170000	143000	130000	--	--
kz001064	Positive	[M+H]+	524.371	184.073	523.364	C26H54NO7P	LysoPC 18:0	LPC	19420-57-6	337000	377000	403000	330000	417000	412000	609000	757000	683000	276000	287000	315000	--	--
kz001065	Positive	[M+H]+	524.371	184.073	523.364	C26H54NO7P	LysoPC 18:0(2n isomer)	LPC	-	442000	505000	462000	454000	485000	427000	753000	715000	850000	258000	323000	355000	--	--
kz001119	Positive	[M+H]+	474.173	327	473.166	C20H23N7O7	10-Formyl-THF	Alkaloids	2800-34-2	4830000	4820000	5490000	5360000	4870000	4650000	5330000	5370000	5670000	6470000	6200000	5530000	C00234	ko00670,ko00970,ko01100,ko01200
kz001124	Negative	[M-H]-	151.061	59	152.068	C5H12O5	Xylitol	Saccharides and Alcohols	87-99-0	16400	27600	20200	22700	26000	26700	22700	21800	19800	22200	20700	18400	C00379	ko00040,ko01100,ko02010
kz001136	Negative	[M-H]-	181.072	101	182.079	C6H14O6	Dulcitol	Saccharides and Alcohols	608-66-2	16800	24300	20700	29800	27000	24700	30400	17100	21500	24400	23700	15200	C01697	ko00052,ko01100
kz001176	Positive	[M+H]+	193.05	133	192.042	C10H8O4	Scopoletin(7-Hydroxy-5-methoxycoumarin)	Coumarins	92-61-5	1810000	2090000	1890000	2590000	3400000	3450000	1940000	2240000	1920000	2230000	2070000	1420000	C01752	ko00940,ko01110
kz001184	Positive	[M+H]+	325.092	163	324.085	C15H16O8	Skimmin	Coumarins	93-39-0	434000	466000	338000	542000	494000	580000	512000	554000	621000	478000	448000	408000	--	--
kz001216	Negative	[M-H]-	253.217	235.19	254.225	C16H30O2	Palmitoleic Acid	Free fatty acids	373-49-9	12800	10900	7150	15300	20800	18100	13000	19500	12100	18600	17700	12600	C08362	ko00061
kz001218	Negative	[M-H]-	255.233	255.23	256.24	C16H32O2	Palmitic acid	Free fatty acids	1957/10/3	5160000	4570000	3840000	1780000	3060000	3050000	922000	1330000	6330000	4260000	2690000	2470000	C00249	ko00061,ko00062,ko00071,ko00073,ko01040,ko01100,ko01212
kz001245	Negative	[M-H]-	311.223	293.213	312.23	C18H32O4	13-Oxo-9-hydroxy-10-octadecenoic acid	Free fatty acids	-	6910	6400	4700	6810	6630	9790	8520	11700	8120	4730	4350	4500	--	--
kz001287	Negative	[M-H]-	131.071	85	132.079	C6H12O3	(S)-(-)-2-Hydroxyisocaproic acid	Organic acids	13748-90-8	450000	499000	381000	261000	270000	250000	152000	157000	156000	100	100	100	--	--
kz001290	Negative	[M-H]-	137.036	93.05	138.043	C6H6N2O2	UROCANIC ACID(RG)	Organic acids	104-98-3	147000	182000	171000	154000	174000	188000	157000	103000	144000	164000	142000	157000	C00785	ko00340,ko01100
kz001295	Negative	[M-H]-	145.051	101	146.058	C6H10O4	2-Methylglutaric acid	Organic acids	617-62-9	524000	550000	499000	449000	506000	467000	549000	600000	539000	582000	540000	582000	--	--
kz001304	Negative	[M-Na]-	143.108	143.108	157.11	C8H15NaO2	Sodium Valproate	Organic acids	1069-66-5	2540000	2460000	2940000	3250000	2270000	2450000	2760000	2690000	2340000	2460000	2370000	2100000	--	--
kz001310	Negative	[M-K]-	166.975	78.7	166.975	C3H4KO6P	Phosphoenolpyruvic acid	Organic acids	4265-07-0	349000	393000	316000	357000	327000	510000	212000	226000	247000	344000	308000	322000	--	--
kz001313	Negative	[M-H]-	173.082	111	174.089	C8H14O4	SubericAcid	Organic acids	505-48-6	156000	155000	174000	107000	99600	117000	70600	76400	73200	87400	88200	78600	C08278	--
kz001352	Negative	[M-H]-	405.119	243.1	406.126	C20H22O9	2,3,5,4'-Tetrahydroxy-stilbene-2-O-D-glucopyranoside	Stilbene	-	111000	97500	90900	135000	122000	106000	177000	158000	131000	180000	174000	175000	--	--
kz001451	Negative	[M-H]-	517.158	175.04	518.164	C22H30O14	6'-O-feruloylsucrose	Phenolic acids	118230-77-6	171000	144000	144000	145000	131000	141000	166000	144000	183000	146000	154000	123000	--	--
kz001571	Negative	[M-H]-	463.089	301.03	464.095	C21H20O12	6-Hydroxyluteolin 5-glucoside	Flavones	-	1020000	1200000	1450000	1140000	1490000	1240000	1100000	1260000	1190000	1210000	1060000	1280000	--	--
kz001581	Positive	[M+H]+	479.15	317.06	478.148	C23H26O11	Calceorioside B	Others	105471-98-5	2240000	4660000	2930000	4240000	3340000	4270000	3970000	3620000	3360000	3700000	3330000	4140000	--	--
kz001598	Positive	[M+H]+	144.102	84.1	143.095	C7H13NO2	Stachydrine	Alkaloids	471-87-4	2880000	2780000	2930000	2860000	3140000	3160000	2930000	2970000	3260000	3360000	3210000	3470000	C10172	--
kz001978	Positive	[M+H]+	433.113	283.06	432.106	C21H20O10	Genistein 8-C-glucoside	Flavonoid carbonoside	66026-80-0	519000	594000	606000	765000	663000	678000	511000	734000	555000	585000	518000	563000	C10420	--
kz002203	Positive	[M]+	449.108	287.063	449.108	C21H21O11	petunidin-O-pentoside	Anthocyanins	-	5490000	5720000	6060000	4910000	4940000	4890000	2400000	2650000	2570000	2290000	2280000	2130000	--	--
kz002213	Positive	[M+H]+	463.123	317.07	462.116	C22H22O11	Azalein (Azaleatin-3-O-rhamnoside)	Flavonols	29028-02-2	109000	110000	132000	123000	129000	98200	175000	117000	148000	138000	128000	150000	--	--
kz002314	Positive	[M+H]+	223.133	149.023	222.126	C13H18O3	Dehydrovomifoliol	Terpenoids	15764-81-5	395000	382000	621000	341000	406000	315000	318000	366000	420000	472000	410000	309000	--	--
kz002419	Negative	[M-H]-	580.365	506.325	581.264	C33H35N5O5	Ergotamine	Alkaloids	113-15-5	1210000	1420000	1130000	1030000	1170000	1210000	1810000	1750000	1750000	905000	777000	819000	--	--
kz002485	Negative	[M-H]-	203.082	116.05	204.042	C11H8O4	3-methoxy-juglone	Quinones	-	5290000	5620000	5400000	5090000	5450000	5030000	5050000	5280000	4940000	5790000	5260000	5890000	--	--
kz002554	Positive	[M+H]+	165.055	147.042	164.047	C9H8O3	p-Hydroxycinnamic acid	Phenolic acids	-	74100	69300	78600	75200	43000	52000	39700	31600	77700	38200	48600	22900	--	--
kz002764	Positive	[M]+	581.154	287.067	581.151	C26H29O15+	Cyanidin 3-Sambubioside	Anthocyanins	-	330000	415000	261000	236000	311000	248000	201000	162000	177000	211000	174000	139000	--	--
kz002807	Negative	[M-H]-	131.035	87.0459	132.042	C5H8O4	Dimethylmalonic acid	Organic acids	595-46-0	1020000	1070000	1070000	930000	985000	1010000	1100000	1190000	1290000	1220000	1140000	1290000	--	--
kz002819	Positive	[M+H]+	493.134	331.08	492.127	C23H24O12	Limocitrin 3-rhamnoside	Flavonols	-	53300	78600	63200	79600	109000	120000	98600	63500	76100	98400	88700	97600	--	--
kz002862	Positive	[M+H]+	278.951	158.99	277.204	C17H27NO2	Dihydrosedinine	Alkaloids	-	139000	118000	133000	152000	108000	119000	102000	87400	108000	108000	111000	87400	--	--
kz002979	Positive	[M+H]+	463.123	301.078	462.116	C22H22O11	6-C-Methylkaempferol 3-glucoside	Flavonols	-	119000	152000	121000	114000	111000	111000	76500	64700	75200	279000	182000	253000	--	--
kz003006	Negative	[M-H]-	427.21	153.097	428.205	C21H32O9	Lactuside B	Others	106009-42-1	7330000	6190000	6920000	7880000	8270000	7680000	9270000	10100000	9430000	9480000	10300000	11600000	--	--
kz003046	Negative	[M-H]-	407.185	203.088	408.178	C21H28O8	Ixerisoside D	Alkaloids	-	1950000	2290000	2380000	2350000	1560000	2070000	1950000	2580000	1980000	1790000	1730000	2620000	--	--
kz003089	Positive	[M+H]+	193.085	105.069	192.09	C10H12N2O2	Acancifoliuside	Alkaloids	-	10800000	10000000	11500000	10000000	9190000	10000000	7260000	6140000	6520000	8370000	7530000	7540000	--	--
kz003099	Negative	[M-H]-	515.16	341.108	516.169	C19H32O16	Di-O-Glucose-quinic acid	Phenolic acids	-	1590000	1460000	1360000	1580000	1760000	1920000	1820000	1610000	1520000	1090000	1580000	1470000	--	--
kz003217	Positive	[M+H]+	595.166	577.156	594.158	C27H30O15	Vitexin-2-O-D-glucopyranoside	Flavonoid carbonoside	-	11000000	9960000	11500000	10500000	10000000	10600000	10800000	9890000	10500000	9840000	9290000	10500000	--	--
kz003394	Negative	[M-H]-	135.045	120.02	136.052	C8H8O2	4-Hydroxyacetophenone	Phenolic acids	99-93-4	23400	9650	17900	13500	13300	20200	10600	17200	7690	16100	17000	26700	C10700	ko01100
kz003682	Positive	[M]+	463.125	301.081	463.124	C22H23O11	Peonidin glucoside	Anthocyanins	-	993000	893000	1030000	823000	765000	840000	632000	555000	591000	528000	481000	369000	--	--
kz003693	Positive	[M+H]+	611.161	303.048	610.153	C27H30O16	Quercetin-3-O-(2-O-α-L-rhamnopyranosyl)-β-D-galactopyranoside	Flavonols	-	411000	371000	331000	361000	411000	168000	248000	240000	291000	237000	212000	229000	--	--
kz003695	Positive	[M+H]+	107.049	77.03	106.042	C7H6O	Benzaldehyde	Others	100-52-7	980000	1020000	958000	989000	882000	936000	1010000	902000	954000	1110000	1130000	978000	C00261	ko01100
kz003759	Positive	[M+H]+	331.139	151.112	330.131	C15H22O8	Bartsioside	Others	62133-72-6	224000	207000	204000	214000	222000	184000	168000	182000	166000	196000	165000	149000	--	--
kz003825	Positive	[M+H]+	611.139	303.05	610.132	C30H26O14	Quercetin 3-O-(6''-trans-p-Coumaroyl)-β-D-galactopyranoside	Flavonols	-	66700000	67600000	66600000	69700000	74100000	69200000	66700000	70300000	69000000	78200000	75100000	75200000	--	--
kz003850	Negative	[M-H]-	523.21	361.14	524.226	C26H36O11	(-)-secoisolariciresinol 4-O-β-D-giucopyranoside	Lignans	-	385000	314000	290000	333000	279000	329000	291000	219000	237000	169000	189000	163000	--	--
kz003852	Negative	[M-H]-	147.031	87.0092	148.074	C6H12O4	(Rs)-Mevalonic acid	Others	-	3690000	3680000	3970000	3770000	3980000	3810000	3870000	4010000	3650000	3740000	3740000	3440000	--	--
kz003858	Positive	[M+H]+	127.038	69.03	126.032	C6H6O3	Pyrogallol	Others	87-66-1	781000	761000	774000	876000	715000	1060000	843000	872000	1120000	974000	617000	897000	--	--
kz003899	Negative	[M-H]-	289.119	203.083	290.127	C15H18N2O4	N-Acetyl-DL-tryptophan	Amino acids and derivatives	87-32-1	83400	77600	99200	121000	104000	106000	128000	100000	101000	75500	79200	99600	--	--
kz003964	Positive	[M]+	859.212	697.155	859.214	C36H43O24+	Cyanidin 3-O-hexoside-malonylhexoside-hexoside	Anthocyanins	-	376000	363000	343000	265000	320000	286000	191000	198000	195000	146000	141000	138000	--	--
kz003971	Positive	[M]+	919.269	449.108	919.272	C39H51O25+	Cyanidin 3-O-hexoside-hexoside-hexoside-rhamnoside	Anthocyanins	-	115000	125000	148000	108000	94400	119000	163000	115000	167000	143000	116000	152000	--	--
kz003991	Positive	[M+H]+	743.199	287.057	742.196	C32H38O20	Luteolin-O-Hexoside-O-Hexoside-O-Pentoside	Flavones	-	76700	71100	69000	76600	76400	75300	84700	80700	72600	42800	65100	68300	--	--
kz004013	Positive	[M+H]+	225.149	95.0842	224.141	C13H20O3	Solatuberenol A	Others	-	1610000	1680000	1770000	1740000	2040000	2210000	1750000	1390000	1540000	1730000	2120000	1810000	--	--
kz004035	Positive	[M+H]+	188.071	118.065	187.063	C11H9NO2	3-Indoleacrylic acid	Alkaloids	1204-06-4	2870000	3420000	3360000	3000000	3000000	3000000	3160000	3270000	3230000	3580000	3510000	3380000	--	--
kz004133	Negative	[M-H]-	175.025	87.0088	176.032	C6H8O6	L-Ascorbic acid	Vitamins	50-81-7	6560000	6210000	5890000	7050000	7420000	7290000	6390000	6190000	6040000	6540000	6820000	7110000	C00072	ko00053,ko00480,ko01100,ko01110
kz004159	Positive	[M]+	581.15	287.054	581.151	C26H29O15+	Cyanidin 3-O-sambubioside [Cyanidin-3-O-(2''-O-beta-xylopyranosyl-beta-glucopyranoside)]	Anthocyanins	63535-17-1	269000	338000	299000	333000	256000	365000	187000	196000	208000	164000	175000	167000	C20490	ko00942
kz004160	Positive	[M]+	581.15	287.053	581.151	C26H29O15+	Cyanidin 3-O-(2''-O-xylopyranosyl)glucopyranoside	Anthocyanins	-	367000	454000	387000	346000	289000	401000	245000	188000	253000	219000	218000	171000	--	--
kz004206	Positive	[M+H]+	279.159	121	278.152	C16H22O4	Senkyunolide M	Others	-	1200000	1010000	1410000	1180000	1080000	1030000	1050000	1200000	1100000	1200000	1100000	962000	--	--
kz004697	Negative	[M-H]-	465.125	303.061	466.111	C21H22O12	Taxifolin-3'-O-β-D-glucoside	Flavanols	-	529000	518000	511000	718000	547000	596000	412000	400000	379000	424000	365000	340000	--	--
kz004747	Positive	[M+H]+	526.337	508.328	525.33	C28H47NO8	5,8,11,14-Pentadecanoamide	Others	-	82600	77800	113000	79400	110000	85300	47800	54100	80800	52400	81200	63200	--	--
kz004771	Negative	[M-H]-	451.124	289.072	452.132	C21H24O11	Epicatechin glucoside	Flavanols	-	1560000	1490000	1340000	2050000	2230000	2290000	1150000	1240000	1100000	1350000	1400000	1290000	--	--
kz005044	Positive	[M+H]+	435.129	273.089	434.121	C21H22O10	Isosalipurposide	Chalcones	4547-85-7	12200000	12300000	14800000	16100000	14800000	14600000	14200000	18300000	17800000	13600000	15500000	16600000	C16406	ko00941
kz005137	Positive	[M+H]+	193.04	133.028	192.042	C10H8O4	Isoscopoletin (6-Hydroxy-7-Methoxycoumarin)	Coumarins	776-86-3	4760000	4270000	4850000	4660000	4590000	4200000	3180000	3130000	3480000	4160000	3700000	4070000	--	--
kz005188	Positive	[M+H]+	168.102	150.092	167.095	C9H13NO2	Synephrine	Alkaloids	1994/7/5	114000	128000	124000	96700	93300	109000	127000	119000	129000	116000	136000	117000	C04548	--
kz005258	Positive	[M]+	180.138	121.067	180.139	C11H18NO+	Candicine	Alkaloids	6656-13-9	991000	1120000	1140000	857000	890000	863000	1070000	1110000	1080000	965000	1200000	1190000	C10575	--
kz005399	Positive	[M+H]+	219.135	60.04	218.127	C9H18N2O4	Ser-Ile	Amino acids and derivatives	-	208000	232000	226000	192000	166000	213000	283000	274000	229000	238000	199000	201000	--	--
Lmbn000198	Negative	[M-H]-	133.01	71.01	134.022	C4H6O5	3-Dehydro-L-Threonic Acid	Organic acids	-	18400000	18400000	18900000	18600000	18600000	18400000	20500000	19600000	19100000	23900000	23500000	23800000	C03064	ko00053,ko01100
Lmbn000216	Negative	[M-H]-	147.03	57.03	148.037	C5H8O5	3-Methylmalic acid	Organic acids	152204-30-3	1950000	1810000	1800000	1960000	2200000	1970000	1930000	1790000	1850000	1800000	1880000	1750000	C06032	ko00290,ko00660,ko01100,ko01210,ko01230
Lmbn001288	Negative	[M-H]-	131.03	87.04	132.042	C5H8O4	2-Hydroxy-2-methyl-3-oxobutanoic acid	Organic acids	71698-08-3	1060000	1020000	1030000	956000	971000	962000	1100000	1090000	1260000	1190000	1130000	1260000	C06010	ko00290,ko00650,ko00660,ko00770,ko01100,ko01110,ko01210,ko01230
Lmbn001364	Negative	[M-H]-	131.03	87.05	132.042	C5H8O4	4-Hydroxy-2-Oxopentanoic Acid	Organic acids	3318-73-8	1000000	1010000	1020000	901000	969000	974000	1100000	1090000	1100000	1210000	1080000	1210000	C03589	ko00360,ko01100
Lmbn001467	Negative	[M-H]-	158.08	116.07	159.09	C7H13NO3	5-Acetamidopentanoic Acid	Organic acids	1072-10-2	127000	120000	118000	85700	96900	123000	111000	113000	106000	109000	111000	114000	C03087	ko00310,ko01100
Lmbn001676	Negative	[M-H]-	145.05	101.06	146.058	C6H10O4	3-Hydroxy-3-Methyl-2-Oxopentanoic Acid	Organic acids	-	48500	41300	40800	43300	52900	41600	41900	58600	58500	48800	52700	50300	C14463	ko00290,ko01110,ko01210
Lmbn001754	Negative	[M-H]-	175.06	115.04	176.068	C7H12O5	3-Isopropylmalic Acid	Organic acids	921-28-8	2950000	2770000	2910000	3330000	3490000	3170000	2920000	2760000	2760000	3030000	3000000	2990000	C04411	ko00290,ko01100,ko01110,ko01210,ko01230
Lmbn001981	Negative	[M-H]-	137.02	93.03	138.032	C7H6O3	2,5-Dihydroxybenzaldehyde	Phenolic acids	1194-98-5	146000	108000	178000	82700	82100	115000	243000	254000	256000	177000	186000	150000	C05585	ko00350,ko01100
Lmbn002739	Negative	[M-H]-	163.04	119.05	164.047	C9H8O3	3-Hydroxycinnamic Acid	Phenolic acids	14755-02-3	60100	68900	77200	74300	102000	94900	239000	224000	226000	166000	156000	144000	C12621	ko00360,ko01100
Lmbn003970	Negative	[M-H]-	329.23	211.14	330.241	C18H34O5	9,12,13-TriHOME; 9(S),12(S),13(S)-Trihydroxy-10(E)-octadecenoic acid	Free fatty acids	97134-11-7	269000	283000	271000	311000	291000	304000	307000	332000	325000	207000	205000	213000	C14833	ko00591
Lmbn004685	Negative	[M-H]-	311.22	223.17	312.23	C18H32O4	5S,8R-DiHODE; (5S,8R,9Z,12Z)-5,8-Dihydroxyoctadeca-9,12-dienoate	Free fatty acids	-	3520000	3570000	4000000	3350000	3490000	3710000	3410000	3480000	3320000	3320000	2960000	3430000	C20186	ko00591
Lmbn005172	Negative	[M-H]-	165.06	119.05	166.063	C9H10O3	2,6-Dimethoxybenzaldehyde	Phenolic acids	3392-97-0	324000	318000	296000	298000	286000	256000	288000	311000	338000	274000	264000	302000	--	--
Lmbn005369	Negative	[M-H]-	295.23	195.14	296.235	C18H32O3	13(S)-HODE;13(S)-Hydroxyoctadeca-9Z,11E-dienoic acid	Free fatty acids	10219-69-9	20100	23100	17800	21100	25900	28500	33100	29700	34600	20800	17300	15900	C14762	ko00591
Lmbn005487	Negative	[M-H]-	313.24	251.24	314.246	C18H34O4	12,13-DHOME; (9Z)-12,13-Dihydroxyoctadec-9-enoic acid	Free fatty acids	263399-35-5	30800	20200	23400	26800	23900	24800	28200	30100	21400	26700	25000	23500	C14829	ko00591
Lmbn005662	Negative	[M-H]-	295.23	171.1	296.235	C18H32O3	9(10)-EpOME;(9R,10S)-(12Z)-9,10-Epoxyoctadecenoic acid	Free fatty acids	16833-56-0	24200	20300	19200	16900	23900	20600	31500	34100	32600	19900	20500	19100	C14825	ko00591,ko01100
Lmbn005923	Negative	[M-H]-	277.22	59.01	278.225	C18H30O2	Crepenynic acid	Free fatty acids	2277-31-8	1260000	1240000	1290000	1040000	1100000	1030000	549000	566000	559000	579000	497000	461000	C07289	ko00591
Lmbn013410	Negative	[M-H]-	205.16	189.13	206.167	C14H22O	2,4-Di-Tert-Butylphenol	Phenolic acids	96-76-4	110000	111000	91900	97900	102000	106000	105000	113000	107000	76000	81900	94800	--	--
Lmbp000123	Positive	[M+H]+	164.07	56.05	163.067	C6H13NO2S	L-Homomethionine	Amino acids and derivatives	25148-30-5	407000	422000	405000	444000	439000	543000	387000	415000	429000	358000	421000	382000	C17213	ko00966,ko01110,ko01210
Lmbp000668	Positive	[M+H]+	124.04	78.03	123.032	C6H5NO2	Isonicotinic acid	Organic acids	55-22-1	103000	111000	141000	107000	128000	110000	83900	75400	88200	104000	112000	106000	C07446	--
Lmbp000728	Positive	[M+H]+	121.06	77.04	120.058	C8H8O	(S)-2-Phenyloxirane	Others	20780-54-5	6410000	6510000	6590000	6850000	6730000	6590000	6950000	6600000	6750000	5030000	4710000	5160000	C20782	ko01100
Lmbp003208	Positive	[M+H]+	385.116	223.063	384.106	C17H20O10	Fraxidin-8-O-glucoside	Coumarins	-	312000	296000	316000	318000	436000	411000	406000	437000	401000	334000	374000	259000	--	--
Lmcn005735	Negative	[M-H]-	623.2	315.08	624.205	C29H36O15	Methylhesperidin	Flavanones	11013-97-1	654000	636000	520000	610000	687000	577000	851000	480000	608000	575000	699000	587000	C17393	--
Lmcp000611	Positive	[M+H]+	144.08	84.06	143.069	C5H9N3O2	2-Amino-4,5-dihydro-1H-imidazole-4-acetic acid	Alkaloids	69098-41-5	2230000	2180000	2270000	2290000	2410000	2420000	2210000	2140000	2510000	2530000	2610000	2450000	--	--
Lmcp007155	Positive	[M+H]+	373.13	343.08	372.121	C20H20O7	3',4',5',5,7-Pentamethoxyflavone	Flavones	53350-26-8	91200	166000	89700	149000	280000	324000	357000	334000	323000	417000	395000	402000	--	--
Lmdn003756	Negative	[M-H]-	193.051	135.046	194.058	C10H10O4	Methyl caffeate	Phenolic acids	3843-74-1	653000	620000	818000	1090000	1010000	965000	537000	591000	542000	645000	673000	791000	C10477	--
Lmdp002969	Positive	[M+H]+	481.097	319.057	480.09	C21H20O13	Myricetin-3-O-galactoside	Flavonols	15648-86-9	1020000	1400000	1300000	2010000	2160000	2510000	1490000	1620000	1400000	2120000	1890000	2150000	--	--
Lmdp003146	Positive	[M+H]+	167.107	93.0706	166.099	C10H14O2	Rhododendrol	Others	501-96-2	584000	592000	799000	685000	909000	777000	615000	570000	689000	733000	720000	576000	--	--
Lmdp003286	Positive	[M+H]+	465.102	303.061	464.095	C21H20O12	Isohyperoside	Flavonols	35589-21-0	7410000	8610000	8420000	6410000	6980000	6780000	7930000	8330000	9050000	10200000	8530000	10700000	--	--
Lmdp003509	Positive	[M+H]+	435.093	303.061	434.085	C20H18O11	Quercetin-3-O-xyloside (Reynoutrin)	Flavonols	549-32-6	106000	105000	88200	70000	137000	84400	60600	119000	76600	104000	103000	80400	--	--
Lmdp004892	Positive	[M+H]+	535.106	287.055	534.101	C24H22O14	Kaempferol-3-O-(6''-malonyl)galactoside	Flavonols	-	1180000	1210000	1130000	988000	1370000	1510000	861000	963000	861000	761000	893000	880000	--	--
Lmfn000604	Negative	[M-H]-	331.067	169.014	332.074	C13H16O10	6-O-Galloyl-D-glucose	Phenolic acids	13186-19-1	28400	39400	29800	45400	31800	35800	34800	19000	23900	46100	33500	35700	--	--
Lmfp001509	Positive	[M+H]+	317.087	153.021	316.079	C13H16O9	1-O-Galloyl-rhamnose	Phenolic acids	-	405000	377000	353000	258000	250000	272000	274000	250000	258000	261000	282000	228000	--	--
Lmfp003891	Positive	[M+H]+	609.16	415.092	608.153	C31H28O13	Apigenin-8-C-(2''-feruloyl)glucoside	Flavonoid carbonoside	-	19000	25100	22600	26000	28200	22400	16400	18400	19900	23800	23100	22800	--	--
Lmgn000160	Negative	[M-H]-	131.05	70.03	132.053	C4H8N2O3	3-Ureidopropionic Acid	Organic acids	462-88-4	432000	423000	398000	332000	299000	340000	401000	400000	401000	438000	393000	425000	C02642	ko00240,ko00410,ko00770,ko01100
Lmgn000188	Negative	[M-H]-	89.02	59.01	90.032	C3H6O3	D-Lactic Acid	Organic acids	10326-41-7	46900	55100	38800	41000	38300	49800	52900	50500	49400	44300	26900	46400	C00256	ko00620,ko01100
Lmgn000219	Negative	[M-H]-	101.02	55.02	102.032	C4H6O3	Succinic semialdehyde	Organic acids	692-29-5	42400	32500	40700	49000	44400	38400	42700	23400	50500	31100	26400	33600	C00232	ko00250,ko00350,ko00650,ko00750,ko00760,ko01100,ko01200
Lmgp000796	Positive	[M+H]+	150.057	61.01	149.048	C8H7NO2	4-Hydroxymandelonitrile	Alkaloids	13093-65-7	3160000	3520000	3470000	2980000	3020000	3350000	2840000	2750000	2720000	3370000	3470000	3180000	C00650	--
Lmgp001898	Positive	[M+H]+	162.06	116.05	161.048	C9H7NO2	4,6-Dihydroxyquinoline	Alkaloids	3517-61-1	55600	65100	81600	51500	51200	52700	47600	45000	53600	23500	37600	34500	C05639	ko00380,ko01100
Lmgp002593	Positive	[M+H]+	123.044	77.04	122.037	C7H6O2	3-hydroxybenzaldehyde	Organic acids	100-83-4	101000	162000	86500	71800	236000	251000	215000	203000	241000	194000	157000	180000	C03067	--
Lmgp003270	Positive	[M+H]+	369.165	177.055	368.074	C16H16O10	Scopoletin-7-O-glucuronide	Coumarins	132752-65-9	199000	205000	167000	196000	198000	193000	257000	274000	201000	267000	395000	231000	--	--
Lmgp004152	Positive	[M+H]+	595.17	445.11	594.158	C27H30O15	Diosmetin-8-C-(2''-O-arabinosyl)glucoside	Flavonoid carbonoside	-	5970000	6520000	6240000	6940000	6310000	6830000	6320000	6360000	6890000	6740000	6830000	7260000	--	--
Lmgp004217	Positive	[M+H]+	609.18	445.11	608.174	C28H32O15	Diosmetin-8-C-(2''-O-rhamnosyl)glucoside	Flavonoid carbonoside	98891-92-0	216000	219000	269000	199000	190000	190000	217000	179000	152000	158000	171000	173000	--	--
Lmgp004959	Positive	[M+H]+	639.19	331.08	638.185	C29H34O16	Tricin-7-O-neohesperidoside	Flavones	53766-40-8	148000	109000	99400	134000	147000	137000	120000	107000	151000	167000	173000	161000	--	--
Lmhn002573	Negative	[M-H]-	399.09	205.04	400.101	C17H20O11	Sinapoylglucuronic acid	Phenolic acids	-	6270000	6300000	6770000	4770000	5490000	4660000	4760000	4330000	4150000	4750000	5020000	5470000	--	--
Lmhn002629	Negative	[M-H]-	253.04	121.03	254.043	C11H10O7	Benzoyltartaric acid	Phenolic acids	-	44200	39200	34700	44100	35300	34800	45500	37700	48500	37700	30900	44000	--	--
Lmhn002926	Negative	[M-H]-	279.05	163.04	280.058	C13H12O7	p-Coumaroylmalic acid	Phenolic acids	-	33600	32800	40500	40400	30000	41900	25200	14500	22200	28000	25900	18200	--	--
Lmhn003074	Negative	[M-H]-	309.06	193.05	310.069	C14H14O8	Feruloylmalic acid	Phenolic acids	-	757000	748000	761000	541000	483000	456000	318000	344000	340000	511000	535000	514000	--	--
Lmhn003240	Negative	[M-H]-	237.04	121.03	238.048	C11H10O6	Benzoylmalic acid	Phenolic acids	22138-51-8	158000	152000	169000	140000	113000	151000	114000	101000	98600	122000	96700	117000	--	--
Lmhn003801	Negative	[M-H]-	531.12	337.06	532.122	C25H24O13	Feruloylsinapoyltartaric acid	Phenolic acids	-	72700	60600	81700	47500	46500	51000	62400	78200	72600	65200	50300	71700	--	--
Lmhn102068	Negative	[M-H]-	295.05	179.03	296.053	C13H12O8	2-O-Caffeoylmalic acid	Phenolic acids	53755-04-7	35700	37900	38800	52700	55000	43600	45800	41700	58700	43000	58300	47100	--	--
Lmhp001670	Positive	[M+H]+	231.16	72.082	230.163	C11H22N2O3	L-Valyl-L-Leucine	Amino acids and derivatives	3989-97-7	694000	670000	689000	606000	627000	661000	846000	829000	825000	745000	780000	702000	--	--
Lmhp001732	Positive	[M+H]+	263.13	70.066	262.132	C14H18N2O3	L-Prolyl-L-Phenylalanine	Amino acids and derivatives	13589-02-1	172000	141000	139000	124000	134000	109000	125000	138000	119000	126000	149000	118000	--	--
Lmhp002031	Positive	[M+H]+	245.18	86.097	244.179	C12H24N2O3	L-Leucyl-L-Leucine	Amino acids and derivatives	3303-31-9	669000	632000	656000	664000	529000	612000	943000	662000	907000	878000	731000	796000	--	--
Lmhp002772	Positive	[M+H]+	249.16	147.044	248.152	C14H20N2O2	p-Coumaroylcadaverine	Alkaloids	-	53600	33600	51600	81700	109000	60000	71600	63800	28200	41200	46500	74400	--	--
Lmhp003162	Positive	[M+H]+	787.229	625.169	786.222	C34H42O21	Chrysoeriol-6,8-di-C-glucoside-4'-O-glucoside	Flavonoid carbonoside	-	828000	880000	863000	718000	838000	876000	1330000	1010000	1210000	1470000	1300000	1200000	--	--
Lmhp003658	Positive	[M+H]+	577.147	329.1	576.148	C27H28O14	Monohydroxy-trimethoxyflavone-O-(6''-malonyl)glucoside	Flavones	-	424000	489000	487000	418000	386000	433000	505000	457000	509000	422000	389000	368000	--	--
Lmhp007598	Positive	[M+H]+	534.355	184.073	533.348	C27H52NO7P	LysoPC 19:2(2n isomer)	LPC	-	627000	643000	631000	674000	585000	638000	443000	508000	474000	284000	299000	317000	--	--
Lmhp007840	Positive	[M+H]+	534.355	184.073	533.348	C27H52NO7P	LysoPC 19:2	LPC	-	607000	640000	663000	686000	651000	609000	476000	539000	480000	278000	259000	269000	--	--
Lmhp008337	Positive	[M+H]+	426.262	285.242	425.254	C19H40NO7P	LysoPE 14:0(2n isomer)	LPE	-	8060	11100	9510	7590	6750	9650	13400	16100	14700	9910	11800	9360	--	--
Lmhp008589	Positive	[M+H]+	476.277	335.258	475.27	C23H42NO7P	LysoPE 18:3(2n isomer)	LPE	-	208000	252000	245000	227000	250000	271000	258000	323000	314000	229000	203000	220000	--	--
Lmhp008718	Positive	[M+H]+	506.324	184.073	505.317	C25H48NO7P	LysoPC 17:2	LPC	-	16200	23500	18700	24300	21300	19500	39300	37800	38700	29600	24500	17100	--	--
Lmhp008763	Positive	[M+H]+	452.277	311.258	451.27	C21H42NO7P	LysoPE 16:1(2n isomer)	LPE	-	151000	163000	183000	126000	153000	158000	191000	183000	178000	138000	133000	129000	--	--
Lmhp008801	Positive	[M+H]+	476.277	335.258	475.27	C23H42NO7P	LysoPE 18:3	LPE	-	223000	247000	237000	227000	236000	243000	324000	285000	307000	219000	217000	224000	--	--
Lmhp008833	Positive	[M+H]+	494.324	184.073	493.317	C24H48NO7P	LysoPC 16:1(2n isomer)	LPC	-	721000	792000	688000	737000	731000	845000	1100000	1150000	1110000	712000	716000	677000	--	--
Lmhp009034	Positive	[M+H]+	452.277	311.258	451.27	C21H42NO7P	LysoPE 16:1	LPE	-	150000	169000	163000	122000	134000	148000	180000	189000	195000	145000	138000	161000	--	--
Lmhp009129	Positive	[M+H]+	482.324	184.073	481.317	C23H48NO7P	LysoPC 15:0(2n isomer)	LPC	-	141000	155000	145000	145000	157000	174000	256000	239000	269000	166000	150000	172000	--	--
Lmhp009590	Positive	[M+H]+	508.34	184.073	507.332	C25H50NO7P	LysoPC 17:1	LPC	-	50800	64000	51500	46600	61000	61600	75500	86700	93200	57800	52600	41100	--	--
Lmhp010190	Positive	[M+H]+	522.355	184.073	521.348	C26H52NO7P	LysoPC 18:1(2n isomer)	LPC	-	6280000	6980000	6280000	5610000	6800000	6760000	11600000	11200000	11400000	5310000	4930000	5040000	--	--
Lmhp206353	Positive	[M+H]+	493.134	331.08	492.127	C23H24O12	Tricin-4'-O-glucoside	Flavones	-	40300	64900	52500	79500	142000	126000	72200	62300	77400	107000	88000	87500	--	--
Lmjp002461	Positive	[M+H]+	611.161	303.049	610.153	C27H30O16	Quercetin-3-O-neohesperidoside	Flavonols	117611-67-3	3300000	2650000	2760000	2530000	3310000	2580000	2540000	2360000	2630000	2160000	2110000	2000000	--	--
Lmjp002867	Positive	[M+H]+	595.166	287.054	594.158	C27H30O15	Kaempferol-3-O-neohesperidoside	Flavonols	32602-81-6	1870000	1900000	2350000	2750000	3110000	3510000	2140000	1940000	1930000	2460000	2320000	2620000	--	--
Lmjp002906	Positive	[M+H]+	479.118	317.065	478.111	C22H22O12	Rhamnetin-3-O-Glucoside	Flavonols	27875-34-9	3530000	3260000	3890000	3820000	2790000	3820000	3410000	2890000	3130000	4020000	4410000	4320000	--	--
Lmjp003206	Positive	[M+H]+	759.199	303.05	758.191	C32H38O21	Quercetin-3-O-Sambubioside-5-O-Glucoside	Flavonols	-	83500	96600	90500	96700	83900	64900	83400	80100	87100	79300	79000	63200	--	--
Lmln010063	Negative	[M-H]-	205.158	189.129	206.167	C14H22O	2,6-Di-tert-butylphenol	Phenolic acids	128-39-2	119000	107000	93600	90600	107000	108000	110000	111000	105000	76600	80300	90900	--	--
Lmlp001635	Positive	[M+H]+	274.144	256.134	274.144	C16H20NO3	2H-[2,3-b]quinolinium	Alkaloids	-	214000	251000	206000	232000	265000	219000	261000	229000	238000	171000	183000	193000	--	--
Lmlp002765	Positive	[M+H]+	229.123	201.128	228.115	C15H16O2	Stilbostemin B	Others	162411-67-8	33100	47000	35200	42800	45800	40400	45800	39500	47200	46800	53200	40800	--	--
Lmlp002990	Positive	[M+H]+	595.166	313.07	594.158	C27H30O15	Isosaponarin(Isovitexin-4'-O-glucoside)	Flavonoid carbonoside	19416-87-6	3420000	3840000	3780000	3230000	3310000	3210000	2940000	2990000	2860000	2430000	2370000	2520000	--	--
Lmlp003161	Positive	[M+H]+	265.155	177.062	264.147	C14H20N2O3	N-Feruloylputrescine	Alkaloids	501-13-3	1200000	1060000	1250000	826000	885000	928000	1200000	1150000	1170000	920000	1020000	931000	C10497	ko00330,ko01100
Lmlp003531	Positive	[M+H]+	449.108	287.058	448.101	C21H20O11	Luteolin-3'-O-glucoside	Flavones	5154-41-6	1420000	1250000	1540000	1480000	1550000	1820000	2040000	2010000	2330000	2430000	2120000	2430000	--	--
Lmlp005236	Positive	[M+H]+	451.123	289.083	450.116	C21H22O11	Dihydrokaempferol-3-O-glucoside	Flavanols	1049-08-8	769000	799000	708000	541000	846000	774000	853000	818000	867000	762000	887000	748000	--	--
Lmlp005572	Positive	[M+H]+	433.113	271.065	432.106	C21H20O10	Galangin-7-O-glucoside	Flavones	-	167000	120000	88700	122000	116000	108000	99400	84100	149000	160000	189000	125000	--	--
Lmlp012720	Positive	[M+H]+	279.158	149.023	278.152	C16H22O4	Dibutyl phthalate	Phenolic acids	84-74-2	3450000	3110000	3950000	3290000	2960000	3000000	3340000	3180000	2930000	3370000	2820000	2920000	C14214	--
Lmmn000214	Negative	[M-H]-	487.167	341.108	488.174	C18H32O15	Solatriose	Saccharides and Alcohols	528-40-5	476000	438000	400000	508000	460000	424000	490000	477000	530000	408000	480000	461000	--	--
Lmmn000774	Negative	[M-H]-	343.103	181.051	344.111	C15H20O9	Dihydrocaffeoylglucose	Phenolic acids	-	452000	552000	464000	571000	542000	536000	528000	493000	525000	556000	429000	538000	--	--
Lmmn001294	Negative	[M-H]-	331.103	153.02	332.111	C14H20O9	Koaburaside	Phenolic acids	41653-73-0	139000	138000	135000	141000	156000	174000	105000	121000	118000	102000	87000	106000	--	--
Lmmn001643	Negative	[M-H]-	163.04	119.046	164.047	C9H8O3	2-Hydroxycinnamic acid	Organic acids	583-17-5	186000	215000	193000	183000	162000	241000	582000	566000	586000	380000	388000	401000	C01772	ko00360,ko00940,ko01100,ko01110
Lmmn002164	Negative	[M-H]-	131.03	87.05	132.042	C5H8O4	Monomethyl succinate	Organic acids	3878-55-5	999000	999000	1050000	903000	945000	879000	1100000	1110000	1160000	1180000	1070000	1190000	--	--
Lmmn003323	Negative	[M-H]-	271.228	225.22	272.235	C16H32O3	2-Hydroxyhexadecanoic acid	Organic acids	764-67-0	236000	226000	179000	142000	157000	165000	175000	168000	186000	138000	156000	118000	--	--
Lmmn003398	Negative	[M-H]-	489.107	285.04	490.111	C23H22O12	Kaempferol-3-O-(6''-acetyl)glucoside	Flavonols	-	407000	376000	338000	382000	395000	348000	373000	418000	386000	607000	508000	578000	--	--
Lmmn003663	Negative	[M-H]-	329.09	167.04	330.095	C14H18O9	5-Glucosyloxy-2-Hydroxybenzoic acid methyl ester	Phenolic acids	-	5990000	5670000	5220000	4650000	4440000	4820000	3340000	3820000	3460000	4990000	4650000	4480000	--	--
Lmmn004145	Negative	[M-H]-	675.41	397.137	676.419	C38H60O10	3-O-(2-O-Acetyl-glucosyl)oleanolic acid	Terpenoids	-	30000	29800	29400	29900	33600	37100	24000	25900	24900	22700	24700	23100	--	--
Lmmn004625	Negative	[M-H]-	449.109	287.056	450.116	C21H22O11	Dihydrokaempferol-7-O-glucoside	Flavonols	-	241000	232000	240000	147000	209000	188000	137000	116000	91900	213000	200000	234000	--	--
Lmmp002013	Positive	[M+H]+	267.17	179.07	266.163	C14H22N2O3	Dihydroferuloylputrescine	Alkaloids	-	6520000	6080000	6320000	4640000	4600000	4900000	5990000	6020000	5990000	5050000	5720000	4990000	--	--
Lmmp002080	Positive	[M+H]+	193.133	105.033	192.126	C11H16N2O	N-(4-Aminobutyl)benzamide	Alkaloids	5692-23-9	1830000	1620000	1860000	1290000	1650000	1100000	2080000	1450000	1060000	828000	1330000	1140000	--	--
Lmmp002334	Positive	[M+H]+	773.21	465.1	772.206	C33H40O21	Quercetin-3-O-rutinoside-7-O-glucoside	Flavonols	-	3740000	4000000	4060000	3940000	4180000	3600000	3740000	4050000	3660000	5060000	4550000	4530000	--	--
Lmmp003817	Positive	[M+H]+	535.11	287.05	534.101	C24H22O14	Kaempferol-3-O-(6''-malonyl)glucoside	Flavonols	-	1190000	945000	1010000	1230000	1210000	1570000	643000	786000	850000	826000	834000	898000	--	--
Lmmp010562	Positive	[M+H]+	391.28	149.02	390.277	C24H38O4	Diisooctyl Phthalate	Phenolic acids	27554-26-3	1200000	1110000	1040000	1790000	1330000	1250000	1220000	1760000	905000	1220000	2050000	1640000	C14577	--
Lmnp002413	Positive	[M+H]+	595.17	449.11	594.158	C27H30O15	Luteolin-6-C-rhamnoside-7-O-glucoside	Flavonoid carbonoside	-	292000	484000	441000	264000	366000	371000	398000	388000	413000	1050000	1110000	869000	--	--
Lmnp002584	Positive	[M+H]+	625.18	463.13	624.169	C28H32O16	Hispidulin-8-C-(2''-O-glucosyl)glucoside	Flavonoid carbonoside	-	961000	783000	887000	690000	642000	809000	663000	754000	803000	569000	625000	615000	--	--
Lmnp002845	Positive	[M+H]+	463.13	343.09	462.116	C22H22O11	Hispidulin-8-C-glucoside	Flavonoid carbonoside	-	1240000	1460000	1370000	1380000	1290000	1570000	1390000	1230000	1450000	1710000	1650000	1690000	--	--
Lmnp202580	Positive	[M+H]+	565.16	433.11	564.148	C26H28O14	Apigenin-8-C-(2''-xylosyl)glucoside	Flavonoid carbonoside	-	3920000	4040000	5090000	4590000	4000000	4410000	3520000	3460000	3160000	2970000	2550000	2650000	--	--
Lmpp003268	Positive	[M+H]+	757.219	287.055	756.211	C33H40O20	Kaempferol-3-O-rutinoside-7-O-glucoside	Flavonols	-	489000	518000	419000	618000	533000	557000	558000	580000	455000	433000	427000	461000	--	--
Lmpp003465	Positive	[M-H]-	481.098	319.045	480.09	C21H20O13	Myricetin-3-O-glucoside	Flavonols	19833-12-6	60700	65200	85300	139000	144000	112000	98700	48700	73100	126000	115000	65100	--	--
Lmqn000213	Negative	[M-H]-	665.21	341.11	666.222	C24H42O21	Stachyose	Saccharides and Alcohols	470-55-3	27400	37200	17600	23700	31700	41600	82600	80100	87300	82900	65000	80800	C01613	ko00052,ko01100
Lmqn000351	Negative	[M-H]-	325.11	59.01	326.121	C12H22O10	Rutinose	Saccharides and Alcohols	90-74-4	73100	60300	69000	69700	42700	80600	61800	59600	53500	57700	51200	57200	C08247	--
Lmqn000432	Negative	[M-H]-	333.058	333.056	334.067	C9H19O11P	1-(sn-Glycero-3-phospho)-1D-myo-inositol	Saccharides and Alcohols	-	752000	743000	760000	727000	673000	982000	420000	422000	560000	500000	342000	453000	--	--
Lmqn008288	Negative	[M-H]-	299.259	299.256	300.266	C18H36O3	3-Hydroxyoctadecanoic Acid	Free fatty acids	45261-96-9	182000	181000	184000	160000	174000	153000	151000	202000	205000	166000	164000	139000	--	--
Lmqp000329	Positive	[M+H]+	296.067	104.108	295.057	C8H14N3O7P	5-Aminoimidazole ribonucleotide	Nucleotides and derivatives	25635-88-5	3340000	3510000	3600000	3410000	3190000	3590000	2470000	2440000	2600000	2050000	2100000	2200000	--	--
Lmqp000873	Positive	[M+H]+	101.022	55.0171	100.016	C4H4O3	Succinic anhydride	Organic acids	108-30-5	302000	297000	288000	194000	200000	191000	154000	112000	123000	122000	117000	151000	C19524	--
Lmqp002784	Positive	[M+H]+	138.06	77.04	137.048	C7H7NO2	Salicylamide	Alkaloids	65-45-2	535000	534000	594000	583000	552000	554000	585000	650000	691000	604000	600000	582000	--	--
Lmrj002087	Positive	[M+H]+	247.129	86.09	246.122	C10H18N2O5	L-Isoleucyl-L-Aspartate	Amino acids and derivatives	-	175000	147000	160000	141000	132000	131000	144000	93800	122000	157000	129000	95900	--	--
Lmrj002793	Positive	[M+H]+	277.119	120.08	276.111	C14H16N2O4	Cyclo(Phe-Glu)	Amino acids and derivatives	-	90900	88400	117000	73100	83300	84900	75600	53500	66500	69500	72800	76100	--	--
Lmrn001951	Negative	[M-H]-	181.051	135.043	182.058	C9H10O4	(S)-2-Hydroxy-3-(4-Hydroxyphenyl)Propanoic Acid	Organic acids	23508-35-2	51800	49400	48700	20900	18900	19800	9980	4150	14100	13600	6050	7430	--	--
Lmrn003000	Negative	[M-H]-	165.056	103.056	166.063	C9H10O3	2-Hydroxy-3-phenylpropanoic acid	Organic acids	7326-19-4	296000	337000	298000	271000	281000	292000	280000	303000	292000	273000	283000	284000	C05607	ko00360,ko00960,ko01100
Lmsn000381	Negative	[M-H]-	341.11	89.02	342.116	C12H22O11	D-Maltose	Saccharides and Alcohols	133-99-3	2810000	2590000	2210000	3250000	2990000	3740000	3500000	3210000	3190000	2990000	3500000	3090000	C01971	--
Lmsn000954	Negative	[M-H]-	207.09	59.01	208.095	C8H16O6	Dambonitol	Saccharides and Alcohols	523-94-4	695000	623000	676000	499000	492000	554000	498000	488000	466000	398000	404000	442000	--	--
Lmsn002247	Negative	[M-H]-	299.08	137.02	300.085	C13H16O8	1-O-Salicyloyl-β-D-glucose	Phenolic acids	60517-74-0	2780000	2830000	2730000	2370000	2630000	2580000	2230000	2310000	2090000	2250000	2040000	2210000	--	--
Lmsn002288	Negative	[M-H]-	503.14	341.09	504.148	C21H28O14	1-O-Caffeoyl-(6-O-glucosyl)-β-D-glucose	Phenolic acids	-	3680000	3790000	3580000	4410000	4290000	4080000	3380000	3180000	3490000	3960000	3910000	4200000	--	--
Lmsn002494	Negative	[M-H]-	433.041	301	434.049	C19H14O12	Ellagic acid-4-O-Xyloside	Phenolic acids	139163-18-1	23100	20100	17000	20100	19500	31400	14300	23900	19300	18300	27600	16500	--	--
Lmsn004674	Negative	[M-H]-	309.1	147.05	310.105	C15H18O7	1-O-Cinnamoyl-β-D-glucose	Phenolic acids	40004-96-4	1450000	1330000	1200000	1110000	1040000	1160000	711000	650000	663000	437000	491000	458000	--	--
Lmsp002982	Positive	[M+H]+	773.21	303.05	772.206	C33H40O21	Quercetin-3-O-sophoroside-7-O-rhamnoside	Flavonols	-	6300000	6230000	6060000	6380000	6660000	6530000	6160000	6100000	5920000	7130000	6600000	7210000	--	--
Lmsp003161	Positive	[M+H]+	757.22	287.06	756.211	C33H40O20	Kaempferol-3-O-sophoroside-7-O-rhamnoside	Flavonols	-	917000	719000	798000	1020000	838000	746000	922000	992000	845000	1030000	989000	897000	--	--
Lmsp003252	Positive	[M+H]+	641.17	317.07	640.164	C28H32O17	Isorhamnetin-3-O-sophoroside	Flavonols	-	3270000	4340000	3720000	2900000	3610000	3120000	2880000	4910000	3150000	3420000	2790000	3840000	--	--
Lmsp003790	Positive	[M+H]+	787.23	317.07	786.222	C34H42O21	Isorhamnetin-3-O-sophoroside-7-O-rhamnoside	Flavonols	41328-75-0	4240000	4650000	4760000	4220000	4550000	4390000	4980000	5250000	5610000	5990000	5650000	6600000	--	--
Lmsp003939	Positive	[M+H]+	625.18	317.07	624.169	C28H32O16	Isorhamnetin-3-O-galactoide-7-O-rhamnoside	Flavonols	-	3840000	3830000	3590000	2910000	3110000	2740000	3370000	3350000	3490000	2450000	2580000	2600000	--	--
Lmsp004045	Positive	[M+H]+	625.18	317.07	624.169	C28H32O16	Isorhamnetin-3-O-glucoside-7-O-rhamnoside	Flavonols	-	3440000	3420000	3540000	2900000	3090000	2430000	3170000	3250000	3650000	2500000	2530000	2520000	--	--
Lmsp004137	Positive	[M+H]+	289.07	163.04	288.063	C15H12O6	3,4,2',4',6'-Pentahydroxychalcone	Chalcones	73692-51-0	34900	36600	44700	47400	44700	52600	40200	40400	40600	47700	57700	53700	C15525	ko00941,ko01100
Lmsp004301	Positive	[M+H]+	451.12	289.07	450.116	C21H22O11	3',5,5',7-Tetrahydroxyflavanone-7-O-glucoside	Flavanones	-	747000	800000	616000	704000	638000	655000	890000	880000	812000	784000	929000	897000	--	--
Lmsp004670	Positive	[M+H]+	595.17	287.06	594.158	C27H30O15	Kaempferol-3-O-glucoside-7-O-rhamnoside	Flavonols	-	2280000	2200000	2360000	2620000	2570000	2630000	2730000	2420000	2890000	2170000	2190000	2120000	--	--
Lmsp004749	Positive	[M+H]+	655.19	347.08	654.18	C29H34O17	Syringetin-3-O-rutinoside	Flavonols	-	5130000	4840000	4670000	8040000	7370000	8020000	7380000	7400000	7230000	5300000	5070000	4670000	--	--
Lmsp009394	Positive	[M+H]+	375.144	211.072	374.137	C20H22O7	3',4',5,6,7-Pentamethoxyflavanone	Flavanones	-	37900	40800	37400	38600	33300	31400	38900	37500	41200	36300	34600	33300	--	--
Lmtn000940	Negative	[M-H]-	345.083	139.04	346.09	C14H18O10	1-O-(3,4-Dihydroxy-5-methoxy-benzoyl)-glucoside	Phenolic acids	-	212000	203000	203000	226000	267000	234000	165000	151000	162000	184000	165000	189000	--	--
Lmtn001569	Negative	[M-H]-	474.16	312.1	475.169	C20H29NO12	2-Glucosyl-glucosyloxy-2-phenylacetic acid amide	Alkaloids	-	187000	184000	196000	171000	164000	161000	169000	162000	147000	117000	127000	144000	--	--
Lmtn001630	Negative	[M-H]-	312.11	150.05	313.116	C14H19NO7	2-Glucosyloxy-2-phenylacetic acid amide	Alkaloids	-	15200	19900	23100	21600	24300	25300	19100	17700	21100	23700	23100	26800	--	--
Lmtn002233	Negative	[M-H]-	327.11	165.05	328.116	C15H20O8	Androsin	Others	531-28-2	4790000	5070000	4780000	3800000	4020000	4030000	3310000	3770000	3490000	3280000	3020000	3060000	--	--
Lmtn002796	Negative	[M-H]-	449.1	287.05	450.116	C21H22O11	Aromadendrin-7-O-glucoside	Terpenoids	28189-90-4	1380000	1380000	1400000	1370000	1380000	1390000	732000	830000	786000	997000	798000	891000	--	--
Lmtn004049	Negative	[M-H]-	263.129	204.115	264.136	C15H20O4	Abscisic acid	Organic acids	21293-29-8	2100000	2070000	2090000	2080000	1930000	1990000	2530000	2530000	2550000	2540000	2500000	2470000	C06082	ko00906,ko01100,ko01110,ko04075
Lmtp002474	Positive	[M+H]+	565.155	427.101	564.148	C26H28O14	Apigenin-6-C-(2''-glucosyl)arabinoside	Flavonoid carbonoside	-	64200	81500	48700	84300	78900	56200	57200	60900	68900	54400	70700	62100	--	--
Lmtp002942	Positive	[M+H]+	535.145	499.123	534.137	C25H26O13	Apigenin-6,8-di-C-arabinoside	Flavonoid carbonoside	-	27700	46000	36600	58400	55500	63600	27800	24500	30000	45700	55000	39900	--	--
Lmtp003677	Positive	[M+H]+	627.156	303.043	626.148	C27H30O17	Quercetin-3-O-sophoroside (Baimaside)	Flavonols	18609-17-1	223000	329000	304000	252000	328000	249000	164000	172000	145000	144000	74300	95100	C12667	ko00944
Lmtp003948	Positive	[M+H]+	481.134	319.046	480.127	C22H24O12	3',5',5,7-Tetrahydroxy-4'-methoxyflavanone-3'-O-glucoside	Flavanones	-	80600	80000	85300	118000	95200	137000	64800	62000	91800	113000	144000	66500	--	--
Lmtp004722	Positive	[M+H]+	333.06	153.018	332.053	C16H12O8	Mearnsetin	Flavones	16805-10-0	98100	92400	74600	178000	167000	135000	105000	105000	96700	91600	94800	92600	--	--
Lmwp003442	Positive	[M+H]+	449.11	287.06	448.101	C21H20O11	Amoenin	Flavonols	-	4860000	5920000	7120000	8200000	5820000	7120000	7840000	7650000	8230000	9000000	9760000	9390000	--	--
Lmwp004293	Positive	[M+H]+	935.246	303.048	934.238	C42H46O24	Quercetin-3-O-(2'''-p-coumaroyl)sophoroside-7-O-glucoside	Flavonols	-	296000	326000	295000	337000	328000	302000	379000	363000	534000	431000	545000	605000	--	--
Lmwp011196	Positive	[M+H]+	391.28	149.02	390.277	C24H38O4	Bis(2-ethylhexyl)phthalate	Phenolic acids	117-81-7	1730000	1530000	1760000	2940000	2090000	1720000	1960000	2920000	1670000	1650000	2700000	2010000	C03690	--
Lmxp011770	Positive	[M+H]+	279.16	149.02	278.152	C16H22O4	Diisobutyl phthalate	Phenolic acids	84-69-5	3120000	2580000	3530000	2800000	2840000	2580000	2570000	3050000	3200000	2830000	3110000	2570000	C15205	--
Lmyn012331	Negative	[M-H]-	281.25	281.25	282.256	C18H34O2	Petroselinic acid	Free fatty acids	593-39-5	650000	617000	488000	292000	474000	222000	160000	178000	706000	424000	353000	312000	C08363	--
Lmyp004081	Positive	[M+H]+	579.171	313.073	578.164	C27H30O14	Isovitexin-2''-O-rhamnoside	Flavonoid carbonoside	-	1270000	1260000	1210000	1330000	1240000	1390000	1010000	1030000	925000	912000	897000	925000	--	--
Lmyp004318	Positive	[M+H]+	595.145	287.056	594.137	C30H26O13	Kaempferol-3-O-(6''-p-Coumaroyl)galactoside	Flavonols	-	17200000	19900000	22000000	24400000	21600000	24100000	25800000	27500000	27700000	27200000	27000000	27600000	--	--
Lmyp004617	Positive	[M+H]+	419.134	257.081	418.126	C21H22O9	Pinocembrin-7-O-glucoside (Pinocembroside)	Flavones	75829-43-5	4020000	4280000	4220000	2030000	2050000	2190000	772000	797000	810000	850000	825000	859000	--	--
Lmyp004963	Positive	[M+H]+	579.171	415.108	578.164	C27H30O14	Apigenin-6-C-(2''-rhamnosyl)glucoside	Flavonoid carbonoside	-	55200	59900	62300	93100	79600	63300	78000	59700	62800	74400	80600	74900	--	--
Lmyp005841	Positive	[M+H]+	417.118	255.059	416.111	C21H20O9	Chrysin-7-O-glucoside	Flavones	31025-53-3	18700	32100	22400	16400	16300	11500	7870	16200	9860	81900	85900	72900	--	--
Lmyp006086	Positive	[M+H]+	447.13	285.07	446.121	C22H22O10	Prunetin-5-O-glucoside	Flavones	-	36500	31600	20400	57800	34300	51900	41400	39600	46200	49200	59000	41400	--	--
Lmzn001875	Negative	[M-H]-	741.23	579.18	742.232	C33H42O19	Naringenin-7-O-Rutinoside-4'-O-glucoside	Flavanones	-	1090000	1010000	1110000	1250000	1250000	1360000	1200000	1120000	1230000	989000	958000	1080000	--	--
Lmzn003560	Negative	[M-H]-	489.22	471.2	490.22	C26H34O9	Sudachinoid A	Others	-	24600	29500	18700	9550	6490	8440	5160	7060	6450	8560	8120	9050	--	--
Lmzn003953	Negative	[M-H]-	531.23	489.21	532.231	C28H36O10	Nomilinic acid	Others	35930-20-2	14900	15300	14300	12000	12600	11600	5870	6680	6670	4970	5000	6490	--	--
Lmzp002365	Positive	[M+H]+	465.139	303.09	464.132	C22H24O11	Hesperetin-7-O-glucoside	Flavanones	31712-49-9	6500000	6100000	9380000	7860000	7660000	6240000	8540000	7600000	9560000	8820000	9600000	10400000	C16422	ko00941
Lmzp003497	Positive	[M+H]+	333.17	163.04	332.162	C19H24O5	Marmin [7-(6',7'-Dihydroxygeranyloxy)coumarin]	Coumarins	14957-38-1	9700	11300	9470	14400	15100	15300	63100	53400	63700	27400	22900	28100	--	--
Lmzp003694	Positive	[M+H]+	473.22	427.21	472.21	C26H32O8	Obacunoic acid	Others	751-29-1	511000	559000	570000	609000	644000	673000	342000	395000	396000	301000	290000	322000	--	--
MA10039641	Negative	[M-H]-	341.11	89.02	342.116	C12H22O11	Lactobiose	Saccharides and Alcohols	63-42-3	7620000	7020000	5810000	9060000	8110000	8450000	8830000	8660000	8020000	7910000	7270000	7700000	C00243	ko00052,ko01100,ko02010
mad2085	Negative	[M-H]-	457.078	295.045	458.085	C22H18O11	Caffeoyl-p-coumaroyltartaric acid	Phenolic acids	-	550000	610000	459000	635000	558000	521000	529000	476000	625000	578000	617000	622000	--	--
ML10171848	Negative	[M-H]-	147.03	85.03	148.037	C5H8O5	D-Arabinono-1,4-lactone	Saccharides and Alcohols	2782-09-4	2120000	2020000	1980000	2200000	2250000	2070000	2180000	1930000	2040000	1950000	2040000	1960000	C00652	--
ML10179289	Positive	[M+H-H2O]+	105.07	77.04	122.073	C8H10O	2-Phenylethanol	Phenolic acids	60-12-8	1780000	1570000	1640000	1850000	2030000	1870000	2130000	2180000	2120000	1960000	1980000	1860000	C05853	ko00360
ML10180524	Positive	[M+H]+	244.09	112.05	243.086	C9H13N3O5	Cytarabine	Nucleotides and derivatives	147-94-4	2500000	2390000	2320000	2240000	2550000	2750000	3380000	3830000	3730000	4000000	3950000	4370000	C02961	--
ML10181668	Positive	[M+H]+	130.09	84.08	129.079	C6H11NO2	Cycloleucine	Amino acids and derivatives	52-52-8	12100000	12100000	12000000	11100000	11400000	11300000	14100000	13700000	14800000	12700000	12200000	12900000	C03969	--
ML10198895	Negative	[M-H]-	88.04	88.04	89.048	C3H7NO2	N-Methylglycine	Amino acids and derivatives	107-97-1	8110	12300	10700	8860	12200	12800	17300	16700	20200	15500	16400	12800	C00213	ko00260,ko00330,ko01100
ML10198935	Positive	[M+H]+	191.12	160.08	190.111	C11H14N2O	3-(2-(Methylamino)ethyl)-1H-indol-5-ol	Alkaloids	1134-01-6	2170000	2430000	2460000	1860000	1780000	1860000	2090000	1980000	2010000	2210000	2240000	2190000	C06212	ko00380
mws0001	Positive	[M+H]+	133.061	74	132.053	C4H8N2O3	L-Asparagine	Amino acids and derivatives	70-47-3	473000	629000	572000	632000	1190000	1350000	376000	408000	2370000	1510000	487000	1710000	C00152	ko00250,ko00460,ko00970,ko01100,ko01110,ko01230
mws0011	Negative	[M-H]-	371.135	209	372.142	C17H24O9	Syringin	Phenolic acids	118-34-3	39100000	41100000	40800000	42500000	43600000	42200000	31100000	32100000	30900000	34800000	33400000	35200000	C01533	ko00940
mws0014	Negative	[M-H]-	193.051	134.01	194.058	C10H10O4	Ferulic acid	Phenolic acids	537-98-4	72400	66100	83100	57100	56700	70100	142000	139000	177000	140000	138000	135000	C01494	ko00940,ko01100,ko01110
mws0018	Positive	[M+H]+	203.223	83	202.216	C10H26N4	Spermine	Alkaloids	71-44-3	2420000	2080000	1850000	2360000	1890000	2060000	1910000	1640000	1800000	1690000	1740000	1310000	C00750	ko00330,ko00410,ko00480,ko00770,ko01100
mws0036	Negative	[M-H]-	609.183	301.086	610.19	C28H34O15	Hesperetin-7-O-rutinoside (Hesperidin)	Flavanones	520-26-3	6880000	7250000	6800000	6210000	5600000	6040000	7190000	6860000	7510000	8910000	9780000	9110000	C09755	--
mws0042	Negative	[M-H]-	305.067	125	306.074	C15H14O7	Epigallocatechin	Flavanols	970-74-1	41100	45300	48400	50200	47600	54500	31300	13700	34200	34500	34100	27000	C12136	ko00941,ko01110
mws0043	Positive	[M+H]+	403.139	373.096	402.131	C21H22O8	Nobiletin (5,6,7,8,3',4'-Hexamethoxyflavone)	Flavones	478-01-3	154000	215000	157000	220000	336000	353000	312000	279000	313000	475000	451000	441000	C10112	--
mws0045	Positive	[M+H]+	449.108	303.05	448.101	C21H20O11	Quercetin-3-O-rhamnoside(Quercitrin)	Flavonols	522-12-3	4450000	4630000	3900000	4750000	4190000	4770000	5570000	6300000	5140000	5790000	8080000	8600000	C01750	ko00944
mws0046	Negative	[M-H]-	579.172	271.062	580.179	C27H32O14	Naringenin-7-O-Neohesperidoside(Naringin)	Flavanones	10236-47-2	3160000	3720000	4010000	5000000	4690000	4900000	4550000	4660000	4500000	4500000	4640000	3970000	C09789	ko00941
mws0047	Positive	[M+H]+	579.171	271.07	578.164	C27H30O14	Apigenin-7-O-neohesperidoside (Rhoifolin)	Flavones	17306-46-6	592000	989000	771000	689000	705000	624000	851000	635000	658000	2110000	1940000	1950000	C12627	ko00944
mws0049	Positive	[M+H]+	307.081	139	306.074	C15H14O7	Gallocatechin	Flavanols	970-73-0	257000	272000	293000	252000	216000	225000	147000	128000	164000	146000	128000	150000	C12127	ko00941,ko01110
mws0055	Positive	[M+H]+	373.128	343	372.121	C20H20O7	Tangeretin (4',5,6,7,8-Pentamethoxyflavone)	Flavonols	481-53-8	109000	188000	108000	162000	332000	382000	445000	395000	381000	512000	427000	494000	C10190	--
mws0057	Positive	[M+H]+	451.123	289	450.116	C21H22O11	Eriodictyol-7-O-glucoside	Flavanones	38965-51-4	251000	219000	219000	336000	328000	291000	363000	292000	375000	424000	411000	285000	--	--
mws0061	Negative	[M-H]-	463.088	300	464.095	C21H20O12	Quercetin-3-O-galactoside (Hyperin)	Flavonols	482-36-0	25400	37000	25800	34100	105000	120000	61700	49600	73300	122000	124000	96500	C10073	--
mws0089	Negative	[M-H]-	447.093	285.041	448.101	C21H20O11	Kaempferol-7-O-glucoside	Flavonols	16290-07-6	139000	160000	163000	185000	144000	167000	153000	203000	188000	278000	206000	271000	--	--
mws0093	Negative	[M-H]-	179.071	146	180.079	C10H12O3	Coniferyl alcohol	Phenolic acids	458-35-5	53600	46800	51400	33300	38200	35800	25100	30800	33700	28900	40100	33600	C00590	ko00940,ko00998,ko01100,ko01110
mws0119	Negative	[M-H]-	227.202	227.203	228.209	C14H28O2	Myristic Acid	Free fatty acids	544-63-8	2670000	2170000	2350000	2310000	1930000	2240000	3090000	3110000	3410000	1950000	2610000	1640000	C06424	ko00061,ko01100
mws0120	Positive	[M+H]+	258.11	104.111	257.103	C8H20NO6P	Choline Alfoscerate	PC	28319-77-9	2000000	1870000	2120000	1900000	1490000	2340000	1170000	1350000	1080000	1210000	1220000	1270000	C00670	ko00564,ko00565
mws0124	Positive	[M+H]+	247.108	130	246.1	C13H14N2O3	N-(3-Indolylacetyl)-L-alanine	Amino acids and derivatives	57105-39-2	125000	179000	202000	212000	170000	165000	160000	181000	145000	227000	223000	202000	--	--
mws0133	Positive	[M+H]+	123.055	79.9	122.048	C6H6N2O	Nicotinamide	Vitamins	98-92-0	185000	226000	212000	126000	107000	119000	85300	91800	120000	131000	106000	116000	C00153	ko00760,ko01100
mws0147	Negative	[M-H]-	117.056	59	118.063	C5H10O3	β-Hydroxyisovaleric acid	Organic acids	625-08-1	94500	112000	105000	70500	89000	107000	92500	125000	109000	79900	86000	104000	C20827	ko00280,ko01100
mws0178	Negative	[M-H]-	353.088	191.01	354.095	C16H18O9	Chlorogenic acid (3-O-Caffeoylquinic acid)	Phenolic acids	327-97-9	2370000	2460000	2460000	2540000	2710000	2470000	1930000	2260000	2020000	2290000	2500000	2570000	C00852	ko00940,ko00941,ko00945,ko01110
mws0179	Negative	[M-H]-	367.103	190.9	368.111	C17H20O9	Chlorogenic acid methyl ester	Phenolic acids	29708-87-0	63500	75200	63100	64500	58400	48300	72200	57000	59500	82900	46600	50800	--	--
mws0180	Negative	[M-H]-	153.019	108	154.027	C7H6O4	2,5-Dihydroxybenzoic acid; Gentisic Acid	Phenolic acids	490-79-9	22300	51600	37400	60400	39200	52800	24600	43500	31000	18300	22300	26100	C00628	ko00350,ko01100
mws0183	Negative	[M-H]-	153.019	109	154.027	C7H6O4	3,4-Dihydroxybenzoic acid (Protocatechuic acid)	Phenolic acids	99-50-3	140000	155000	144000	164000	209000	146000	171000	165000	170000	139000	62000	138000	C00230	ko01100,ko01110
mws0192	Negative	[M-H]-	117.019	73	118.027	C4H6O4	Succinic acid	Organic acids	110-15-6	5220000	5420000	5350000	3020000	3280000	3290000	2470000	2360000	2480000	2500000	2360000	2380000	C00042	ko00020,ko00190,ko00250,ko00310,ko00350,ko00360,ko00620,ko00630,ko00640,ko00650,ko00760,ko00920,ko01100,ko01110,ko01200
mws0193	Positive	[M+H]+	190.119	127	189.111	C7H15N3O3	L-Homocitrulline	Amino acids and derivatives	1190-49-4	466000	420000	474000	361000	422000	448000	393000	442000	449000	402000	358000	396000	C02427	--
mws0208	Negative	[M-H]-	145.051	101	146.058	C6H10O4	Adipic Acid	Organic acids	124-04-9	534000	533000	485000	506000	507000	449000	558000	597000	604000	559000	480000	574000	C06104	ko01100
mws0213	Negative	[M-H]-	151.061	71	152.068	C5H12O5	Ribitol	Saccharides and Alcohols	488-81-3	23100	42300	27000	32600	34200	56900	22100	34400	31000	25200	17900	29100	C00474	ko00040,ko00740,ko01100
mws0214	Negative	[M-H]-	181.072	71	182.079	C6H14O6	D-Sorbitol	Saccharides and Alcohols	50-70-4	91300	82400	79300	104000	99100	65300	104000	119000	107000	84100	72500	101000	C00794	ko00051,ko00052,ko01100,ko02010
mws0219	Negative	[M-H]-	132.03	88	133.038	C4H7NO4	L-Aspartic Acid	Amino acids and derivatives	56-84-8	3050000	3210000	3340000	4260000	3760000	4670000	4700000	4350000	4460000	3800000	3520000	3840000	C00049	ko00220,ko00250,ko00260,ko00261,ko00270,ko00300,ko00340,ko00410,ko00460,ko00710,ko00760,ko00770,ko00970,ko01100,ko01110,ko01200,ko01210,ko01230,ko02010
mws0227	Positive	[M+H]+	132.102	86.2	131.095	C6H13NO2	L-Leucine	Amino acids and derivatives	61-90-5	495000	429000	450000	365000	390000	403000	331000	342000	340000	363000	357000	350000	C00123	ko00280,ko00290,ko00966,ko00970,ko01100,ko01110,ko01210,ko01230,ko02010
mws0230	Positive	[M+H]+	120.066	74	119.058	C4H9NO3	L-Threonine	Amino acids and derivatives	72-19-5	162000	188000	206000	171000	178000	132000	173000	189000	238000	154000	156000	158000	C00188	ko00260,ko00261,ko00290,ko00860,ko00970,ko01100,ko01110,ko01230,ko02010
mws0232	Positive	[M+H]+	377.146	243	376.138	C17H20N4O6	Riboflavin (Vitamin B2)	Vitamins	83-88-5	515000	481000	487000	450000	525000	494000	598000	505000	658000	573000	534000	539000	C00255	ko00740,ko01100,ko01110,ko02010
mws0237	Negative	[M-H]-	187.098	125	188.105	C9H16O4	Azelaic acid	Organic acids	123-99-9	90200	88400	93800	79200	95300	93200	103000	115000	118000	96300	59600	74200	C08261	--
mws0248	Negative	[M-H]-	243.062	110	244.07	C9H12N2O6	Uridine	Nucleotides and derivatives	58-96-8	201000	166000	173000	187000	177000	176000	238000	258000	235000	176000	233000	267000	C00299	ko00240,ko01100,ko02010
mws0250	Positive	[M+H]+	182.081	136.1	181.074	C9H11NO3	L-Tyrosine	Amino acids and derivatives	60-18-4	6800000	6460000	5850000	5370000	5720000	6070000	4800000	4730000	4700000	6820000	6470000	6850000	C00082	ko00130,ko00261,ko00350,ko00360,ko00400,ko00460,ko00730,ko00940,ko00950,ko00965,ko00966,ko00970,ko00998,ko01100,ko01110,ko01210,ko01230
mws0254	Positive	[M+H]+	156.077	110	155.069	C6H9N3O2	L-Histidine	Amino acids and derivatives	71-00-1	2060000	2220000	2170000	2140000	2060000	2080000	2100000	2220000	2050000	1860000	2020000	1860000	C00135	ko00340,ko00410,ko00970,ko01100,ko01110,ko01230,ko02010
mws0256	Positive	[M+H]+	118.086	72.1	117.079	C5H11NO2	L-Valine	Amino acids and derivatives	72-18-4	369000	409000	409000	331000	340000	348000	362000	323000	346000	329000	270000	298000	C00183	ko00280,ko00290,ko00311,ko00460,ko00770,ko00966,ko00970,ko01100,ko01110,ko01210,ko01230,ko02010
mws0258	Positive	[M+H]+	132.102	86	131.095	C6H13NO2	L-Isoleucine	Amino acids and derivatives	73-32-5	453000	458000	496000	390000	424000	447000	335000	383000	372000	342000	360000	388000	C00407	ko00280,ko00290,ko00460,ko00960,ko00966,ko00970,ko01100,ko01110,ko01210,ko01230,ko02010
mws0260	Positive	[M+H]+	175.119	116	174.112	C6H14N4O2	L-Arginine	Amino acids and derivatives	74-79-3	16000000	16100000	17100000	17500000	17600000	18600000	18100000	18700000	19100000	20100000	19900000	21100000	C00062	ko00220,ko00261,ko00330,ko00472,ko00970,ko01100,ko01110,ko01230,ko02010
mws0264	Negative	[M-H]-	341.109	119	342.116	C12H22O11	D-Trehalose	Saccharides and Alcohols	99-20-7	4450000	4610000	5360000	6140000	5110000	4030000	5390000	5750000	5430000	5820000	5010000	4930000	C01083	ko00500,ko01100,ko01110,ko02010
mws0275	Negative	[M-H]-	133.014	71	134.022	C4H6O5	L-Malic acid	Organic acids	97-67-6	26700000	27700000	27300000	27300000	27200000	27400000	30200000	28700000	27700000	35600000	35000000	34600000	C00149	ko00020,ko00620,ko00630,ko00710,ko01100,ko01110,ko01200
mws0282	Negative	[M-H]-	203.083	116.051	204.09	C11H12N2O2	L-Tryptophan	Amino acids and derivatives	73-22-3	5430000	5320000	5470000	4560000	4800000	4760000	5130000	5140000	4930000	5490000	5480000	5750000	C00078	ko00260,ko00380,ko00400,ko00901,ko00966,ko00970,ko00998,ko01100,ko01110,ko01210,ko01230
mws0289	Positive	[M+H]+	480.308	339.289	479.301	C23H46NO7P	LysoPE 18:1	LPE	89576-29-4	834000	958000	831000	753000	824000	859000	1340000	1300000	1350000	799000	834000	825000	--	--
mws0340	Negative	[M-H]-	143.035	111	144.042	C6H8O4	2,3-Dimethylsuccinic acid	Amino acids and derivatives	13545-04-5	163000	179000	165000	121000	147000	128000	135000	121000	113000	132000	129000	111000	--	--
mws0344	Negative	[M-H]-	165.041	75	166.048	C5H10O6	D-Xylonic acid	Organic acids	526-91-0	5420000	5110000	5240000	5700000	5910000	5130000	4600000	4730000	4260000	4200000	4200000	4010000	C00502	ko00040,ko01100
mws0359	Negative	[M-H]-	241.217	241.218	242.225	C15H30O2	Pentadecanoic Acid	Free fatty acids	1002-84-2	14900	29400	34400	16000	17100	37600	7230	37200	30600	32700	29300	24700	C16537	--
mws0366	Negative	[M-H]-	277.217	277.219	278.225	C18H30O2	γ-Linolenic Acid	Free fatty acids	506-26-3	5000000	4600000	3370000	3950000	4000000	4220000	6010000	5920000	6740000	4530000	4860000	4450000	C06426	ko00591,ko01040,ko01100
mws0367	Negative	[M-H]-	277.217	277.217	278.225	C18H30O2	α-Linolenic Acid	Free fatty acids	463-40-1	323000	296000	222000	255000	256000	276000	411000	394000	432000	292000	314000	293000	C06427	ko00592,ko01040,ko01100,ko01110
mws0376	Negative	[M-H]-	115.004	71	116.011	C4H4O4	Fumaric acid	Organic acids	110-17-8	145000	138000	115000	145000	164000	144000	147000	115000	130000	166000	159000	159000	C00122	ko00020,ko00190,ko00220,ko00250,ko00350,ko00360,ko00620,ko00650,ko00760,ko01100,ko01110,ko01200
mws0425	Negative	[M-H]-	129.019	85	130.027	C5H6O4	Citraconic acid	Organic acids	498-23-7	9200000	9590000	8600000	7710000	7690000	8420000	6960000	7180000	9490000	8260000	8060000	8100000	C02226	ko00290,ko00660,ko01100,ko01210
mws0458	Negative	[M-H]-	151.04	136	152.047	C8H8O3	Vanillin	Phenolic acids	121-33-5	92100	111000	98400	74700	57800	86000	281000	241000	288000	99300	132000	76800	C00755	ko00998,ko01100,ko01110
mws0470	Negative	[M-H]-	117.019	73	118.027	C4H6O4	Methylmalonic acid	Organic acids	516-05-2	5420000	5360000	5350000	3250000	3240000	3360000	2390000	2310000	2590000	2520000	2400000	2350000	C02170	ko00240,ko00280,ko00640,ko01100
mws0473	Negative	[M-H]-	131.035	87	132.042	C5H8O4	2-Methylsuccinic acid	Organic acids	498-21-5	5080000	5480000	5650000	4800000	4900000	5150000	5610000	5610000	6040000	6260000	5580000	6430000	--	--
mws0520	Positive	[M+H]+	224.092	136	223.084	C11H13NO4	N-Acetyl-L-tyrosine	Amino acids and derivatives	537-55-3	132000	162000	156000	94700	118000	108000	71500	62500	80300	93800	64000	86300	--	--
MWS0559	Negative	[M-H]-	161.05	71.01	162.053	C6H10O5	1,6-anhydro-β-D-glucose	Saccharides and Alcohols	498-07-7	616000	525000	523000	572000	547000	616000	547000	612000	642000	548000	546000	475000	--	--
mws0567	Positive	[M+H]+	146.092	87	145.085	C5H11N3O2	4-Guanidinobutyric acid	Organic acids	463-00-3	890000	812000	799000	806000	898000	910000	1020000	1040000	1090000	1170000	1060000	1180000	C01035	ko00330,ko01100
mws0582	Positive	[M+H]+	322.107	130	321.099	C11H19N3O6S	S-(Methyl)glutathione	Amino acids and derivatives	2922-56-7	1600000	1500000	1270000	1160000	1030000	1190000	1430000	1540000	1620000	1460000	1280000	1610000	C11347	--
mws0609	Negative	[M-H]-	344.04	150	345.047	C10H12N5O7P	Guanosine 3',5'-cyclic monophosphate	Nucleotides and derivatives	7665-99-8	381000	400000	361000	329000	307000	328000	196000	198000	232000	200000	212000	210000	C00942	ko00230,ko01100
mws0620	Positive	[M+H]+	175.123	144	174.116	C11H14N2	N-Methyltryptamine	Alkaloids	61-49-4	263000	266000	219000	187000	179000	203000	205000	170000	160000	75600	71000	63900	C06213	ko00380,ko01100
mws0628	Negative	[M-H]-	121.029	92	122.037	C7H6O2	4-Hydroxybenzaldehyde	Phenolic acids	123-08-0	71300	90100	86100	95400	83500	71400	268000	239000	258000	43100	111000	56000	C00633	ko01100
mws0629	Positive	[M+H]+	281.113	166	280.106	C13H16N2O5	L-Aspartyl-L-Phenylalanine	Amino acids and derivatives	13433-09-5	367000	422000	350000	295000	303000	322000	292000	285000	312000	299000	253000	255000	--	--
mws0636	Positive	[M+H]+	313.155	166	312.147	C18H20N2O3	L-Phenylalanyl-L-phenylalanine	Amino acids and derivatives	2577-40-4	36300	13300	18500	21500	27400	19200	39800	47300	51200	40500	37200	24500	--	--
mws0639	Negative	[M-H]-	153.019	109	154.027	C7H6O4	2,3-Dihydroxybenzoic Acid	Organic acids	303-38-8	132000	140000	155000	116000	183000	198000	142000	128000	178000	138000	108000	105000	C00196	ko01110
mws0668	Negative	[M-H]-	283.068	151	284.076	C10H12N4O6	Xanthosine	Nucleotides and derivatives	146-80-5	406000	472000	414000	343000	429000	442000	397000	399000	403000	279000	262000	263000	C01762	ko00230,ko00232,ko01100,ko01110,ko02010
mws0675	Positive	[M+H]+	335.064	123	334.057	C11H15N2O8P	β-Nicotinamide mononucleotide	Nucleotides and derivatives	1094-61-7	29800	20400	24400	37200	39600	44000	50400	65500	50000	38900	37600	45100	C00455	ko00760,ko01100
mws0704	Negative	[M-H]-	140.012	78.9591	141.019	C2H8NO4P	O-Phosphorylethanolamine	Others	1071-23-4	219000	256000	250000	202000	199000	233000	234000	226000	227000	237000	221000	235000	C00346	ko00564,ko00600,ko01100
mws0712	Negative	[M-H]-	130.051	86	131.058	C5H9NO3	N-Propionylglycine	Amino acids and derivatives	21709-90-0	402000	407000	396000	361000	364000	303000	299000	330000	345000	326000	395000	307000	--	--
mws0736	Positive	[M+H]+	189.123	86	188.116	C8H16N2O3	N-Glycyl-L-leucine	Amino acids and derivatives	869-19-2	86800	132000	158000	120000	128000	129000	144000	168000	190000	145000	146000	142000	C02155	--
mws0748	Negative	[M-H]-	353.088	191.1	354.095	C16H18O9	1-Caffeoylquinic acid	Phenolic acids	1241-87-8	110000	137000	129000	134000	132000	155000	109000	92400	94100	122000	104000	104000	--	--
mws0749	Negative	[M-H]-	137.024	93	138.032	C7H6O3	4-Hydroxybenzoic acid	Phenolic acids	99-96-7	224000	250000	263000	105000	254000	259000	401000	398000	372000	257000	271000	215000	C00156	ko00130,ko00790,ko01100,ko01110
mws0791	Negative	[M-H]-	593.188	285	594.195	C28H34O14	Poncirin (Isosakuranetin-7-O-neohesperidoside)	Flavanones	14941-08-3	2040000	2240000	1940000	2700000	2400000	2610000	3060000	3350000	3390000	3770000	3640000	3900000	C09830	--
mws0847	Positive	[M+H]+	150.077	133	149.07	C6H7N5	1-Methyladenine	Nucleotides and derivatives	5142-22-3	2500000	2420000	2700000	2330000	2410000	2370000	2680000	2670000	2520000	2620000	2750000	2790000	C02216	--
mws0866	Negative	[M-H]-	259.022	97	260.03	C6H13O9P	D-Glucose 6-phosphate	Saccharides and Alcohols	56-73-5	8170000	7750000	8120000	7610000	7010000	9080000	6400000	6540000	6990000	6960000	6700000	6690000	C00092	ko00500,ko00562,ko00998,ko01100,ko01110
mws0884	Negative	[M-H]-	328.045	134.2	329.053	C10H12N5O6P	Cyclic 3',5'-Adenylic acid	Nucleotides and derivatives	60-92-4	177000	161000	159000	129000	144000	144000	209000	204000	207000	246000	242000	250000	C00575	ko00230,ko01100
mws0889	Negative	[M-H]-	135.03	75.01	136.037	C4H8O5	D-Threonic Acid	Saccharides and Alcohols	3909-12-4	397000	510000	420000	388000	380000	342000	336000	306000	313000	368000	395000	397000	C21649	--
mws0895	Negative	[M-H]-	431.098	269	432.106	C21H20O10	Genistein-7-O-Glucoside (Genistein)	Isoflavones	529-59-9	441000	474000	468000	725000	637000	675000	694000	754000	836000	728000	737000	743000	C09126	ko00943
mws0906	Negative	[M-H]-	341.124	179	342.131	C16H22O8	Coniferin	Phenolic acids	531-29-3	2800000	2910000	2560000	2650000	2730000	2480000	2560000	2770000	2940000	3060000	2870000	2660000	C00761	ko00940
mws0913	Negative	[M-H]-	447.093	285	448.101	C21H20O11	Kaempferol-3-O-galactoside (Trifolin)	Flavonols	23627-87-4	166000	148000	147000	183000	172000	184000	167000	213000	170000	260000	279000	230000	C12626	ko00944
mws0920	Negative	[M-H]-	301.035	151	302.043	C15H10O7	Tricetin (5,7,3',4',5'-Pentahydroxyflavone)	Flavones	520-31-0	848000	1270000	814000	986000	988000	862000	1140000	1130000	1080000	1590000	1560000	1700000	C10192	ko00941
mws0921	Negative	[M-H]-	149.061	131	150.068	C9H10O2	p-Coumaryl alcohol	Phenolic acids	3690-05-9	226000	231000	234000	205000	235000	184000	183000	196000	205000	129000	114000	116000	C02646	ko00940,ko01100,ko01110
mws0976	Negative	[M-H]-	243.062	153	244.07	C9H12N2O6	β-Pseudouridine	Nucleotides and derivatives	1445-07-4	47000	40900	44100	36800	42200	36100	32400	32500	38700	34200	27700	19800	C02067	ko00240,ko01100
mws1014	Positive	[M+H]+	209.044	149.1	208.037	C10H8O5	Fraxetin (7,8-Dihydroxy-6-methoxycoumarin)	Coumarins	574-84-5	139000	133000	147000	152000	178000	157000	129000	125000	87500	128000	120000	110000	C09265	--
mws1035	Positive	[M+H]+	741.224	433	740.216	C33H40O19	Kaempferol-3-O-robinoside-7-O-rhamnoside (Robinin)	Flavonols	301-19-9	610000	545000	427000	551000	506000	558000	511000	462000	476000	618000	629000	678000	C10178	--
mws1038	Negative	[M-H]-	277.123	146	278.13	C11H22N2O4S	Pantetheine	Others	496-65-1	69100	74700	79900	60700	61300	52500	65300	68300	66800	140000	134000	146000	C00831	ko00332,ko00770,ko01110
mws1050	Positive	[M+H]+	148.06	88	147.053	C5H9NO4	O-Acetylserine	Amino acids and derivatives	5147-00-2	696000	717000	747000	737000	779000	604000	642000	597000	543000	622000	527000	573000	C00979	ko00270,ko00908,ko00920,ko01100,ko01110,ko01200,ko01230,ko04122
mws1060	Negative	[M-H]-	267.074	135	268.081	C10H12N4O5	9-(Arabinosyl)hypoxanthine	Nucleotides and derivatives	7013-16-3	24200	35000	26500	24000	21500	22100	19500	33400	28200	16000	17900	18600	--	--
mws1066	Negative	[M-H]-	579.172	271	580.179	C27H32O14	Naringenin-7-O-Rutinoside(Narirutin)	Flavanones	14259-46-2	4350000	3680000	4020000	5860000	4980000	5490000	5140000	4070000	5040000	4790000	4770000	4530000	C09793	--
mws1070	Positive	[M+H]+	203.034	147	202.027	C11H6O4	Xanthotoxol	Coumarins	2009-24-7	138000	135000	143000	118000	134000	133000	162000	119000	194000	155000	121000	125000	C00841	--
mws1073	Positive	[M+H]+	595.166	457.2	594.158	C27H30O15	Apigenin-6,8-di-C-glucoside (Vicenin-2)	Flavonoid carbonoside	23666-13-9	10700000	11000000	11900000	11700000	11900000	11800000	11400000	12000000	11900000	11700000	13300000	12700000	C10195	--
mws1077	Positive	[M+H]+	355.102	193.049	354.095	C16H18O9	Scopoletin-7-O-glucoside (Scopolin)	Coumarins	531-44-2	345000	280000	360000	429000	416000	429000	315000	363000	399000	201000	168000	148000	C01527	ko00940,ko01110
mws1080	Negative	[M-H]-	341.109	179	342.116	C12H22O11	Galactinol	Saccharides and Alcohols	3687-64-7	4650000	3910000	4320000	4390000	4420000	4800000	4890000	5400000	5070000	5040000	5140000	4250000	C01235	ko00052,ko01100
mws1090	Negative	[M-H]-	259.022	97	260.03	C6H13O9P	Glucose-1-phosphate	Saccharides and Alcohols	59-56-3	7140000	6970000	7230000	7160000	6840000	8620000	5690000	6090000	6050000	6720000	6030000	5650000	C00103	ko00010,ko00040,ko00052,ko00500,ko00520,ko00523,ko00561,ko01100,ko01110
mws1108	Positive	[M+H]+	249.196	150	248.189	C15H24N2O	Sophoridine	Alkaloids	6882-68-4	86500	72500	76500	74100	82700	69000	81400	78200	72100	77500	72100	76600	--	--
mws1150	Negative	[M-H]-	785.251	623.2	786.258	C35H46O20	Echinacoside	Phenolic acids	82854-37-3	3140000	3490000	4030000	3250000	4090000	3480000	3650000	3520000	3930000	4310000	3890000	4010000	C10450	--
mws1167	Negative	[M-H]-	130.999	59.2	132.006	C4H4O5	Oxaloacetic acid	Organic acids	328-42-7	67600	83400	98900	115000	123000	115000	95600	108000	119000	113000	119000	104000	C00036	ko00010,ko00020,ko00250,ko00620,ko00630,ko00710,ko01100,ko01110,ko01200,ko01210,ko01230
mws1179	Negative	[M-H]-	433.114	271	434.121	C21H22O10	Naringenin-7-O-glucoside (Prunin)	Flavanones	529-55-5	983000	1140000	1160000	841000	762000	819000	633000	582000	523000	688000	606000	659000	C09099	ko00941
mws1189	Negative	[M-H]-	193.035	72.795	194.043	C6H10O7	D-Galacturonic acid	Organic acids	685-73-4	213000	229000	207000	185000	228000	450000	180000	193000	214000	203000	195000	229000	C00333	ko00040,ko00053,ko00520,ko01100,ko02010
mws1290	Negative	[M-H]-	593.13	285	594.137	C30H26O13	Kaempferol-3-O-(6''-p-Coumaroyl)glucoside (Tiliroside)	Flavonols	20316-62-5	2600000	2440000	2520000	3060000	3110000	3050000	3490000	3670000	3600000	4320000	4330000	4510000	C17140	--
mws1292	Positive	[M+H]+	565.155	409.092	564.148	C26H28O14	Isoschaftoside	Flavonoid carbonoside	52012-29-0	47800	39400	29700	49400	42400	46200	34100	50500	60400	49600	38300	43600	--	--
mws1297	Negative	[M-H]-	269.103	101.02	270.11	C13H18O6	Benzyl glucoside	Phenolic acids	4304-12-5	33100	37100	33600	23100	30900	38000	40200	44400	40100	46200	37800	30500	--	--
mws1299	Positive	[M+H]+	449.108	299.2	448.101	C21H20O11	Luteolin-8-C-glucoside (Orientin)	Flavonoid carbonoside	28608-75-5	64300	90600	82400	114000	153000	146000	121000	88100	93100	172000	155000	122000	C10114	--
mws1329	Negative	[M-H]-	463.088	300.7	464.095	C21H20O12	Quercetin-7-O-glucoside	Flavonols	491-50-9	20300	35400	34000	35900	25100	23100	71100	63400	64100	122000	114000	124000	C12639	--
mws1333	Negative	[M-H]-	341.109	113	342.116	C12H22O11	Melibiose	Saccharides and Alcohols	585-99-9	5040000	3790000	4270000	5000000	5030000	4740000	5560000	5140000	4700000	5490000	4570000	4470000	C05402	ko00052,ko01100,ko02010
mws1336	Positive	[M+H]+	138.055	120	137.048	C7H7NO2	4-Aminobenzoic acid	Phenolic acids	150-13-0	150000	220000	179000	180000	177000	199000	153000	159000	207000	197000	143000	219000	C00568	ko00790,ko01100
mws1337	Positive	[M+H]+	220.118	202.1	219.111	C9H17NO5	D-Pantothenic Acid	Vitamins	79-83-4	5310000	5000000	5610000	4510000	4150000	4400000	4110000	4270000	4600000	4990000	4890000	4770000	C00864	ko00410,ko00770,ko01100,ko01110
mws1360	Negative	[M-H]-	433.114	269.1	434.121	C21H22O10	Engeletin	Flavanols	572-31-6	186000	173000	171000	117000	130000	107000	47100	52000	53000	43900	43400	31000	--	--
mws1361	Negative	[M-H]-	449.109	151	450.116	C21H22O11	Taxifolin-3-O-rhamnoside (Astilbin)	Flavanols	29838-67-3	83400	97900	76400	46700	53600	56800	39100	39500	30000	96900	96100	87900	C17449	--
mws1491	Negative	[M-H]-	279.23	279.23	280.24	C18H32O2	Linoleic acid	Free fatty acids	60-33-3	652000	928000	902000	440000	677000	811000	420000	1730000	1570000	1210000	826000	639000	C01595	ko00591,ko01040,ko01100
mws1499	Negative	[M-H]-	149.046	59.0131	150.053	C5H10O5	D-Arabinose	Saccharides and Alcohols	10323-20-3	557000	591000	573000	671000	592000	511000	623000	570000	489000	517000	544000	588000	C00216	--
mws1519	Negative	[M-H]-	595.167	287	596.174	C27H32O15	Eriodictyol-7-O-Rutinoside (Eriocitrin)	Flavanones	13463-28-0	4860000	4630000	4470000	4380000	4240000	4800000	4600000	4970000	4810000	5290000	5490000	5560000	C09732	--
mws1521	Negative	[M-H]-	285.098	121.029	286.105	C13H18O7	Salicin	Phenolic acids	138-52-3	151000	145000	171000	155000	170000	155000	154000	165000	170000	130000	140000	139000	C01451	ko00010
mws1550	Positive	[M+H]+	162.058	73.1	161.051	C6H11NO2S	S-Allyl-L-cysteine	Amino acids and derivatives	21593-77-1	272000	297000	260000	232000	236000	254000	182000	161000	167000	157000	130000	162000	C16759	--
mws1584	Negative	[M-H]-	515.119	191	516.127	C25H24O12	1,3-O-Dicaffeoylquinic Acid (Cynarin)	Phenolic acids	30964-13-7	174000	171000	164000	218000	220000	198000	135000	130000	159000	153000	163000	131000	C10445	--
mws1589	Negative	[M-H]-	503.162	179	504.169	C18H32O16	D-Panose	Saccharides and Alcohols	33401-87-5	283000	226000	246000	195000	367000	229000	457000	331000	344000	445000	335000	290000	C00713	--
mws1608	Negative	[M-H]-	447.093	357.1	448.101	C21H20O11	Luteolin-6-C-glucoside (Isoorientin)	Flavonoid carbonoside	4261-42-1	100000	123000	109000	172000	200000	200000	133000	137000	140000	202000	174000	165000	C01821	--
mws1661	Positive	[M+H]+	609.181	301	608.174	C28H32O15	Diosmetin-7-O-rutinoside (Diosmin)	Flavones	520-27-4	1940000	1950000	1730000	1360000	1510000	1540000	2510000	2340000	2110000	14200000	14400000	15300000	C10039	--
mws1727	Positive	[M+H]+	355.154	102.8	354.147	C21H22O5	Notopterol	Coumarins	88206-46-6	11900	10300	12100	9570	12600	8610	13200	10400	8890	13100	12500	11600	C17499	--
MWS1771	Positive	[M+H]+	196.1	91.05	195.09	C10H13NO3	L-Tyrosine methyl ester	Amino acids and derivatives	1080-06-4	295000	298000	338000	241000	229000	245000	171000	177000	171000	194000	218000	198000	C03404	--
MWS1882	Negative	[M-H]-	132.03	88.04	133.038	C4H7NO4	Iminodiacetic acid	Organic acids	142-73-4	1290000	1160000	1090000	1390000	1470000	1230000	1620000	1730000	1710000	1230000	1330000	1310000	C19911	--
MWS1900	Negative	[M-H]-	215.13	153.13	216.136	C11H20O4	Undecanedioic acid	Free fatty acids	1852-04-6	42200	39900	40300	39700	40000	39800	38500	36500	40800	35300	36600	34600	--	--
mws2104	Negative	[M-H]-	193.072	99.01	194.079	C7H14O6	D-Pinitol	Others	10284-63-6	39800	50200	53500	60100	63400	77600	64900	54700	57500	61000	67700	54000	C03844	--
mws2108	Negative	[M-H]-	353.088	135.1	354.095	C16H18O9	Cryptochlorogenic acid (4-O-Caffeoylquinic acid)	Phenolic acids	905-99-7	184000	145000	158000	173000	175000	178000	75100	99700	84100	159000	141000	179000	--	--
mws2118	Negative	[M-H]-	435.13	166.7	436.137	C21H24O10	Phloretin-2'-O-glucoside (Phlorizin)	Chalcones	60-81-1	245000	278000	294000	235000	228000	247000	87700	86200	89100	97900	90900	92700	C01604	ko00941,ko01110
mws2186	Positive	[M+H]+	435.092	303	434.085	C20H18O11	Avicularin(Quercetin-3-O-α-L-arabinofuranoside)	Flavonols	572-30-5	26600	18700	17800	22000	29400	32600	35900	25700	30800	37900	30800	38000	--	--
mws2209	Positive	[M+H]+	449.108	287.057	448.101	C21H20O11	Kaempferol-3-O-glucoside (Astragalin)	Flavonols	480-10-4	1030000	1390000	1230000	2130000	1780000	1630000	1970000	1670000	1860000	2410000	2620000	2660000	C12249	ko00944,ko01110
mws2212	Negative	[M-H]-	179.035	135.046	180.042	C9H8O4	Caffeic acid	Phenolic acids	331-39-5	75300	97400	83900	78900	109000	101000	173000	168000	177000	212000	165000	201000	C01197	ko00940,ko01100,ko01110
mws2213	Negative	[M-H]-	147.045	77.01	148.052	C9H8O2	Cinnamic acid	Phenolic acids	140-10-3	82000	84000	76800	47400	45300	45700	38600	38500	34300	24900	23600	24000	C00423	ko00130,ko00360,ko00940,ko00998,ko01100,ko01110
MWS2430	Negative	[M-H]-	241.22	241.21	242.225	C15H30O2	13-methylmyristic acid	Free fatty acids	2485-71-4	16400	17900	19800	23000	27100	21100	16300	29600	25100	24300	16500	11000	--	--
mws2523	Negative	[M-H]-	421.075	241.1	422.083	C12H23O14P	Trehalose 6-phosphate	Saccharides and Alcohols	4484-88-2	165000	229000	229000	180000	181000	193000	106000	135000	148000	117000	144000	130000	C00689	ko00500,ko01100,ko01110
mws2608	Positive	[M+H]+	222.097	84.0451	221.09	C8H15NO6	N-Acetyl-D-galactosamine	Others	1811-31-0	86200	96500	84900	101000	87900	81500	78700	75600	59200	56200	61100	66200	C01132	ko00052,ko01100
mws2623	Negative	[M-H]-	281.249	281.25	282.256	C18H34O2	11-Octadecanoic acid(Vaccenic acid)	Free fatty acids	506-17-2	643000	632000	527000	302000	431000	237000	160000	187000	711000	456000	349000	330000	C21944	--
MWS3036	Negative	[M-H]-	147.03	85.03	148.037	C5H8O5	3-Hydroxyglutaric acid	Organic acids	638-18-6	2170000	1920000	1950000	2060000	2150000	1880000	2310000	2110000	2070000	1990000	2100000	2120000	--	--
mws4052	Positive	[M+H]+	102.055	56.05	101.048	C4H7NO2	1-Aminocyclopropane-1-carboxylic acid	Others	22059-21-8	37500	34000	37000	30200	30300	30000	23800	26500	20400	28800	23200	20400	C01234	ko00270,ko01100,ko01110
mws4085	Negative	[M-H]-	223.061	193	224.068	C11H12O5	Sinapic acid	Phenolic acids	530-59-6	61000	54100	63600	64100	53600	54200	117000	94500	98200	96300	109000	103000	C00482	ko00940,ko01100,ko01110
mws4134	Negative	[M-H]-	611.145	306.079	612.152	C20H32N6O12S2	Oxiglutatione	Amino acids and derivatives	27025-41-8	274000	273000	281000	245000	284000	286000	920000	803000	870000	223000	266000	247000	C00127	ko00480,ko01100
mws4163	Negative	[M-H]-	665.215	485.3	666.222	C24H42O21	Nystose	Saccharides and Alcohols	13133-07-8	25500	27800	18800	19900	21400	38100	97000	68200	82500	48500	44300	28800	--	--
mws4170	Negative	[M-H]-	179.056	59.0139	180.063	C6H12O6	D-Glucose	Saccharides and Alcohols	14431-43-7	6680000	6320000	7340000	7200000	7480000	6030000	7860000	5920000	5580000	6950000	6520000	7020000	C00031	ko00010,ko00030,ko00052,ko00500,ko00520,ko00901,ko01100,ko01110,ko02010
mws4174	Positive	[M+H]+	222.097	138	221.09	C8H15NO6	N-Acetyl-D-mannosamine	Saccharides and Alcohols	7772-94-3	39400	31500	41600	26100	35500	25800	27700	50800	41800	37800	29500	49800	C00645	ko00520,ko01100
mws4175	Negative	[M-H]-	175.025	85.0288	176.032	C6H8O6	D-Glucurono-6,3-lactone	Saccharides and Alcohols	32449-92-6	1240000	1250000	1230000	1320000	1430000	1400000	1240000	1200000	1130000	1260000	1290000	1280000	C02670	ko00053,ko01100
mws4176	Positive	[M+H]+	237.123	120.088	236.116	C12H16N2O3	L-Alanyl-L-Phenylalanine	Amino acids and derivatives	3061-90-3	177000	143000	162000	118000	130000	113000	167000	187000	183000	150000	177000	132000	--	--
mws5035	Positive	[M+H]+	279.17	120.085	278.163	C15H22N2O3	L-Leucyl-L-phenylalanine	Amino acids and derivatives	56217-82-4	588000	713000	655000	621000	632000	601000	860000	757000	765000	839000	742000	826000	--	--
mws5038	Negative	[M-H]-	341.109	89.0249	342.116	C12H22O11	Isomaltulose	Saccharides and Alcohols	13718-94-0	4510000	3590000	4110000	3420000	4900000	4590000	4190000	4020000	4800000	3980000	4680000	4060000	C01742	--
mws5040	Positive	[M+H]+	365.105	203.053	355.111	C12H21O11Na	Turanose	Saccharides and Alcohols	547-25-1	270000	230000	207000	326000	280000	314000	379000	380000	394000	343000	342000	374000	C19636	--
mws5041	Positive	[M+H]+	189.123	86.1038	188.116	C8H16N2O3	L-Glycyl-L-isoleucine	Amino acids and derivatives	19461-38-2	85500	94200	108000	67600	70100	61600	112000	107000	105000	71100	85000	67700	--	--
mws5042	Positive	[M+H]+	223.108	120.088	222.1	C11H14N2O3	L-Glycyl-L-phenylalanine	Amino acids and derivatives	721-66-4	1090000	1010000	977000	1090000	1090000	1160000	1170000	1130000	1240000	1380000	1410000	1260000	--	--
MWS5164	Positive	[M+H]+	203.15	70.07	202.143	C8H18N4O2	SDMA	Organic acids	30344-00-4	20200	47200	42900	38000	32800	30700	25500	23500	26000	33400	31500	23900	--	--
MWS5231	Negative	[M-H]-	243.16	181.16	244.167	C13H24O4	Tridecanedioic acid	Organic acids	505-52-2	202000	200000	221000	212000	204000	202000	195000	208000	195000	199000	202000	197000	--	--
MWSCX015	Positive	[M+H]+	165.05	91.05	164.047	C9H8O3	(E)-3-(3,4-dihydroxyphenyl)acrylaldehyde	Others	-	4170000	4270000	4850000	4770000	4910000	4860000	4980000	5340000	4830000	4030000	3870000	4250000	C10945	ko00940,ko01110
MWSHY0118	Positive	[M+H]+	343.12	282.09	342.11	C19H18O6	Scutellarein tetramethyl ether	Flavones	1168-42-9	11100	20300	9130	25200	74800	66000	72400	60100	62000	124000	106000	101000	C14472	--
MWSmce165	Negative	[M-H]-	165.08	59.02	166.084	C6H14O5	L-Fucitol	Saccharides and Alcohols	13074-06-1	487000	454000	394000	566000	489000	515000	433000	441000	395000	365000	351000	402000	--	--
MWSmce295	Positive	[M+H]+	245.07	113.03	244.07	C9H12N2O6	1-beta-D-Arabinofuranosyluracil	Nucleotides and derivatives	3083-77-0	850000	865000	850000	883000	923000	957000	1400000	1430000	1360000	1390000	1190000	1190000	C16908	--
MWSmce585	Positive	[M-Cl]+	104.07	59.01	139.04	C4H9NO2	Methyl 3-aminopropanoate	Amino acids and derivatives	3196-73-4	521000	500000	457000	402000	459000	488000	433000	446000	428000	418000	403000	401000	--	--
MWSmce682	Negative	[M-H]-	149.05	59.01	150.053	C5H10O5	DL-Xylose	Saccharides and Alcohols	25990-60-7	543000	491000	430000	497000	578000	546000	588000	542000	519000	482000	454000	492000	--	--
MWSmce690	Negative	[M-H]-	175.02	59.01	176.032	C6H8O6	Erythorbic Acid; Isoascorbic Acid	Vitamins	89-65-6	6460000	6070000	6050000	7050000	7790000	6870000	6380000	6030000	5900000	6530000	6700000	6920000	--	--
MWSmce709	Positive	[M+H]+	130.06	103.05	129.058	C9H7N	Isoquinoline	Alkaloids	119-65-3	161000	171000	135000	168000	170000	157000	152000	193000	182000	194000	169000	153000	C06323	--
MWSslk066	Positive	[M+H]+	169.05	65.04	168.042	C8H8O4	3-Hydroxy-4-methoxybenzoic acid	Phenolic acids	645-08-9	335000	320000	339000	359000	455000	364000	498000	461000	474000	526000	442000	597000	--	--
MWSslk074	Negative	[M-H]-	343.12	59.01	344.132	C12H24O11	Lactitol	Saccharides and Alcohols	585-86-4	2650000	2040000	1690000	1680000	1250000	864000	570000	460000	436000	340000	313000	317000	--	--
MWSslk097	Positive	[M+H]+	195.06	163.04	194.058	C10H10O4	Dimethyl phthalate	Others	131-11-3	13100	13600	21900	24200	19600	24500	19800	26100	17000	16800	24100	27200	C11233	--
MWSslk133	Negative	[M-H]-	257.18	195.18	258.183	C14H26O4	1,14-Tetradecanedioic Acid	Organic acids	821-38-5	390000	374000	389000	323000	310000	332000	353000	365000	328000	402000	325000	342000	--	--
MWSslk141	Positive	[M+H]+	625.22	317.1	624.205	C29H36O15	Hesperidin methylchalcone	Chalcones	24292-52-2	3840000	3710000	3200000	2970000	2790000	2660000	3240000	3170000	3560000	2520000	2880000	2770000	--	--
NK10251888	Positive	[M+H]+	203.15	70.07	202.143	C8H18N4O2	NG,NG-Dimethyl-L-arginine	Amino acids and derivatives	30315-93-6	96500	100000	106000	107000	90000	120000	122000	131000	125000	191000	120000	107000	C03626	--
pma0134	Positive	[M+H]+	121.042	93.058	120.042	C4H8O4	D-(-)-Threose	Saccharides and Alcohols	95-43-2	275000	246000	235000	276000	289000	278000	258000	245000	278000	224000	214000	197000	C06463	--
pma0214	Positive	[M+H]+	479	317.1	478.111	C22H22O12	6-C-Methylquercetin-3-O-glucoside	Flavonols	-	970000	934000	1110000	392000	873000	1160000	950000	895000	1240000	1260000	672000	899000	--	--
pma0249	Positive	[M+H]+	479.118	317.1	478.111	C22H22O12	3'-O-Methyltricetin-5-O-glucoside	Flavones	-	1660000	1700000	1390000	1750000	1440000	826000	1770000	1840000	1640000	1710000	1720000	1960000	--	--
pma0724	Positive	[M+H]+	435.1	285.1	434.1	C21H22O10	Naringenin-6-C-Glucoside	Flavonoid carbonoside	3682-03-9	108000	143000	114000	208000	186000	183000	112000	158000	169000	181000	151000	225000	--	--
pma0948	Positive	[M+H]+	138.091	121.1	137.084	C8H11NO	Phenylethanolamine	Others	7568-93-6	154000	138000	135000	164000	173000	186000	124000	166000	146000	92400	125000	127000	C02735	--
pma1303	Positive	[M+H]+	492.308	184.073	491.301	C24H46NO7P	LysoPC 16:2	LPC	-	138000	165000	173000	165000	150000	162000	198000	181000	195000	188000	172000	163000	--	--
pma1751	Positive	[M+H]+	286	124	285	C12H15NO7	N-(beta-D-Glucosyl)nicotinate	Vitamins	-	4260000	4430000	4480000	4410000	3720000	3990000	2770000	2590000	2400000	2300000	2070000	2020000	--	--
pma2987	Positive	[M+H]+	142.097	124.087	141.09	C6H11N3O	Histidinol	Others	501-28-0	38000	28600	32100	46900	37700	39500	24400	25600	40100	27100	36400	25800	C00860	ko00340,ko01100,ko01110,ko01230
pma3101	Positive	[M+H]+	256.2	124.1	256.082	C11H14NO6+	Nicotinate D-ribonucleoside	Vitamins	17720-18-2	697000	638000	593000	562000	682000	703000	711000	636000	609000	660000	658000	760000	C05841	ko00760,ko01100
pma3649	Positive	[M+H]+	132.1	86.1	131.058	C5H9NO3	5-Aminolevulinate	Alkaloids	106-60-5	425000	447000	441000	388000	390000	458000	345000	371000	333000	353000	334000	375000	C00430	ko00260,ko00860,ko01100,ko01110,ko02010
pma3724	Positive	[M+H]+	369.1	177.1	368.111	C17H20O9	1-O-Feruloylquinic acid	Phenolic acids	-	233000	249000	249000	241000	233000	219000	316000	348000	381000	348000	291000	265000	--	--
pma6218	Positive	[M+H]+	419.1	383.1	418.126	C21H22O9	O-MethylNaringenin-8-C-arabinoside	Flavonoid carbonoside	-	3530000	3440000	3170000	5570000	4950000	5200000	3760000	4490000	4030000	4320000	3820000	4850000	--	--
pma6353	Positive	[M+H]+	417.2	297.1	416.111	C21H20O9	Chrysin-8-C-glucoside	Flavonoid carbonoside	160880-89-7	19600	38200	30600	45500	45000	44200	43100	38100	57200	27000	60900	41300	--	--
pma6460	Negative	[M-H]-	337	163.1	338.1	C16H18O8	4-O-p-Coumaroylquinic acid	Phenolic acids	32451-86-8	592000	598000	660000	847000	681000	775000	728000	668000	697000	677000	700000	758000	C10441	--
pma6599	Positive	[M+H]+	207.1	85	206.058	C11H10O4	6-Hydroxymethylherniarin	Coumarins	117597-79-2	360000	348000	397000	529000	495000	582000	429000	489000	417000	421000	396000	470000	--	--
pmb0034	Positive	[M+H]+	277.1	114.7	276.096	C10H16N2O7	L-α-Glutamyl-L-Glutamic Acid	Amino acids and derivatives	3929-61-1	31000	46100	36300	49100	41500	57200	81800	60900	51700	62400	52900	51800	C01425	--
pmb0037	Positive	[M+H]+	166.123	121.3	165.115	C10H15NO	Hordenine	Alkaloids	539-15-1	2480000	2950000	2860000	2860000	3010000	3170000	3220000	3540000	3460000	2580000	2530000	2600000	C06199	ko00350,ko01100
pmb0128	Positive	[M+H]+	213.3	81	212.178	C13H24O2	δ-Tridecalactone	Free fatty acids	7370-92-5	77300	74800	39200	58400	48300	55800	22300	24600	24900	49300	31900	32100	--	--
pmb0197	Positive	[M+H]+	298.1	166.3	297.107	C11H15N5O5	N7-Methylguanosine	Nucleotides and derivatives	20244-86-4	57900	54000	60600	49100	53700	52800	51000	42600	62400	64300	58800	47900	C20674	--
pmb0235	Positive	[M+H]+	323.091	177.4	322.084	C19H14O5	O-Feruloyl coumarin	Coumarins	-	57700	54100	53800	31800	21500	30800	42700	33700	43900	31200	26400	24900	--	--
pmb0323	Positive	[M+H]+	251.139	163.039	250.132	C13H18N2O3	N-Caffeoylputrescine	Alkaloids	29554-26-5	2190000	2170000	2280000	2330000	2310000	2220000	2020000	2060000	2230000	2110000	2290000	1910000	C03002	--
pmb0374	Positive	[M+H]+	136.062	118.9	135.054	C5H5N5	2-Aminopurine	Alkaloids	452-06-2	1650000	1760000	1780000	1440000	1420000	1540000	2300000	2330000	2170000	2490000	2360000	2310000	--	--
pmb0464	Positive	[M+H]+	458.1	116.3	457.143	C16H27NO14	L-Aspartic acid-O-diglucoside	Amino acids and derivatives	-	11100000	10300000	11300000	8780000	10200000	8580000	9310000	12400000	12200000	10600000	11600000	12700000	--	--
pmb0484	Positive	[M+H]+	104.1	60.1	103.1	C5H13NO	Choline	Alkaloids	62-49-7	438000	404000	342000	393000	388000	360000	328000	324000	354000	304000	340000	344000	C00114	ko00260,ko00564,ko01100,ko02010
pmb0490	Positive	[M+H]+	235.144	147.044	234.137	C13H18N2O2	p-Coumaroylputrescine	Alkaloids	34136-53-3	997000	975000	949000	778000	834000	802000	734000	669000	792000	712000	684000	698000	C18326	ko00330,ko01100
pmb0496	Positive	[M+H]+	307.176	177.055	306.169	C15H22N4O3	N-Feruloylagmatine	Alkaloids	-	1190000	1270000	1280000	637000	797000	792000	1030000	972000	1030000	871000	822000	953000	C18325	ko00330,ko01100
pmb0501	Positive	[M+H]+	131.129	114.103	130.122	C5H14N4	Agmatine	Alkaloids	306-60-5	270000	233000	236000	266000	262000	293000	269000	285000	287000	254000	338000	296000	C00179	ko00330,ko01100
pmb0504	Positive	[M+H]+	469.229	177.055	468.222	C21H32N4O8	N-(4'-O-glycosyl)-feruloyl agmatine	Alkaloids	-	82600	106000	84700	68200	52700	58900	88600	85800	101000	112000	93600	80500	--	--
pmb0530	Positive	[M+H]+	664.116	136.2	663.109	C21H27N7O14P2	Nicotinic acid adenine dinucleotide	Nucleotides and derivatives	53-84-9	2750000	2400000	2230000	2350000	2700000	2590000	1850000	1610000	2070000	2380000	2280000	2390000	C00003	ko00190,ko00730,ko00760,ko01100
pmb0542	Positive	[M]+	535.108	287.055	535.109	C24H23O14+	Cyanidin-3-O-(6''-O-malonyl)glucoside	Anthocyanins	171828-62-9	2760000	3020000	2670000	2550000	2770000	2930000	1240000	1290000	1440000	1290000	1270000	1240000	C12643	ko00942
pmb0550	Positive	[M]+	449.108	287.055	449.108	C21H21O11+	Cyanidin-3-O-glucoside (Kuromanin)	Anthocyanins	47705-70-4	5850000	5230000	5680000	4920000	4620000	5350000	2380000	2550000	2420000	2180000	2060000	2130000	C08604	ko00942
pmb0566	Positive	[M+H]+	581.2	383.2	580.2	C26H28O15	Luteolin-7-O-glucoside-5-O-arabinoside	Flavones	-	8020000	8740000	7700000	11000000	9430000	10000000	7900000	8330000	8040000	7650000	7950000	7760000	--	--
pmb0592	Positive	[M+H]+	771.234	463.2	770.227	C34H42O20	Chrysoeriol-7-O-rutinoside-5-O-glucoside	Flavones	-	80400	80200	96800	53400	48000	83900	76300	69300	70500	94100	88100	102000	--	--
pmb0619	Positive	[M+H]+	775.1	612.9	774.222	C33H42O21	Eriodictyol-6,8-di-C-glucoside-4'-O-glucoside	Flavonoid carbonoside	-	312000	295000	270000	270000	287000	287000	316000	300000	299000	376000	321000	327000	--	--
pmb0620	Positive	[M+H]+	787.229	625.1	786.222	C34H42O21	Chrysoeriol-6,8-di-C-glucoside-7-O-glucoside	Flavonoid carbonoside	-	879000	811000	867000	841000	846000	887000	1180000	1160000	1210000	1340000	1310000	1390000	--	--
pmb0626	Positive	[M+H]+	757.219	433.4	756.211	C33H40O20	Apigenin-6-C-glucoside-7-O-Sophoroside	Flavonoid carbonoside	-	96200	77400	91100	98000	72700	64900	62800	49300	51400	78600	62200	60300	--	--
pmb0636	Positive	[M+H]+	581.15	431.3	580.143	C26H28O15	Orientin-7-O-arabinoside	Flavonoid carbonoside	-	122000	160000	117000	148000	179000	157000	117000	137000	101000	138000	101000	100000	--	--
pmb0639	Positive	[M+H]+	757.219	595.2	756.211	C33H40O20	Apigenin-8-C-glucoside-7-O-Sophoroside	Flavonoid carbonoside	-	227000	272000	229000	181000	370000	184000	197000	244000	230000	208000	239000	238000	--	--
pmb0645	Positive	[M+H]+	627.192	465.2	626.185	C28H34O16	Hesperetin-6-C-glucoside-7-O-glucoside	Flavonoid carbonoside	-	347000	271000	252000	291000	366000	264000	202000	134000	195000	247000	194000	207000	--	--
pmb0665	Positive	[M+H]+	611.161	465.1	610.153	C27H30O16	Orientin-7-O-glucoside	Flavonoid carbonoside	-	1510000	1890000	1780000	1440000	1830000	1730000	1810000	1730000	1790000	2880000	2910000	2790000	--	--
pmb0706	Positive	[M+H]+	713.156	465.1	712.149	C30H32O20	Quercetin-3-O-(6''-malonyl)glucosyl-5-O-glucoside	Flavonols	-	117000	105000	132000	129000	83600	97700	81000	96400	101000	96900	100000	110000	--	--
pmb0711	Positive	[M+H]+	611.161	303.1	610.153	C27H30O16	Quercetin-7-O-rutinoside	Flavonols	147714-62-3	3470000	3000000	3080000	3130000	3480000	2910000	2990000	2430000	3130000	2210000	2840000	2560000	--	--
pmb0736	Positive	[M+H]+	493.1	331	492.1	C23H24O12	Tricin-7-O-Glucoside	Flavones	32769-01-0	52400	38800	76300	54400	41800	52300	75500	89300	85100	75600	64100	52700	--	--
pmb0752	Positive	[M+H]+	369.118	177.1	368.111	C17H20O9	3-O-Feruloylquinic acid	Phenolic acids	1899-29-2	233000	322000	250000	306000	298000	316000	396000	431000	433000	428000	377000	383000	C02572	--
pmb0764	Positive	[M+H]+	144.048	113.2	143.04	C6H9NOS	4-Methyl-5-thiazoleethanol	Others	137-00-8	65200	42100	61500	51700	42100	66700	52700	43800	56600	45500	48700	36500	C04294	ko00730,ko01100
pmb0782	Positive	[M+H]+	86.1	69.2	85.0891	C5H11N	Piperidine	Alkaloids	110-89-4	6300000	5960000	5200000	4110000	4510000	4800000	3540000	3570000	3490000	3290000	3640000	3610000	C01746	ko00960
pmb0786	Positive	[M+H]+	180	162	179.079	C6H13NO5	D-Glucosamine	Saccharides and Alcohols	3416-24-8	429000	468000	550000	641000	562000	545000	496000	615000	545000	525000	567000	549000	C00329	ko00520,ko01100
pmb0789	Positive	[M+H]+	332.134	152.072	331.127	C14H21NO8	Pyridoxine-5'-O-glucoside	Vitamins	-	651000	641000	676000	548000	598000	681000	496000	466000	478000	535000	501000	534000	C03996	--
pmb0801	Positive	[M+H]+	346.113	184.1	345.106	C14H19NO9	4-Pyridoxic acid-O-glucoside	Vitamins	-	195000	141000	202000	142000	122000	117000	84000	53000	64000	72000	57900	57800	--	--
pmb0818	Positive	[M+H]+	206.1	147.5	205.074	C11H11NO3	Methoxyindoleacetic acid	Alkaloids	3471-31-6	2430000	2780000	2880000	2410000	2300000	2410000	2580000	2770000	2370000	2650000	2610000	2590000	C05660	ko00380
pmb0819	Positive	[M+H]+	157	130	156.069	C10H8N2	3-Indoleacetonitrile	Alkaloids	771-51-7	10200	16500	17200	19900	15300	15600	29600	29700	23300	31700	41800	32400	C02938	ko00380,ko01100
pmb0854	Positive	[M+H]+	518.324	184.073	517.317	C26H48NO7P	LysoPC 18:3	LPC	-	211000	252000	237000	291000	282000	299000	403000	390000	375000	219000	230000	201000	--	--
pmb0855	Positive	[M+H]+	496.34	184.073	495.332	C24H50NO7P	LysoPC 16:0	LPC	17364-16-8	3820000	4520000	4040000	3890000	4630000	4940000	9630000	9200000	9620000	4370000	4020000	4320000	--	--
pmb0856	Positive	[M+H]+	480.308	339.289	479.301	C23H46NO7P	LysoPE 18:1(2n isomer)	LPE	-	610000	675000	567000	434000	549000	595000	914000	825000	830000	627000	609000	605000	--	--
pmb0862	Positive	[M+H]+	440.277	184.074	439.27	C20H42NO7P	LysoPC 12:0	LPC	20559-18-6	12200	16600	15800	13300	11400	10100	12700	13900	12000	12500	12400	12500	--	--
pmb0863	Positive	[M+H]+	492.308	184.073	491.301	C24H46NO7P	LysoPC 16:2(2n isomer)	LPC	-	249000	266000	275000	205000	176000	197000	241000	260000	253000	273000	273000	291000	--	--
pmb0864	Positive	[M+H]+	426.262	285.242	425.254	C19H40NO7P	LysoPE 14:0	LPE	-	8960	11400	7790	7420	7380	9520	11300	14300	18100	11000	9600	11200	--	--
pmb0865	Positive	[M+H]+	518.324	184.073	517.317	C26H48NO7P	LysoPC 18:3(2n isomer)	LPC	-	165000	189000	172000	187000	190000	205000	227000	208000	224000	126000	115000	154000	--	--
pmb0874	Positive	[M+H]+	478.293	337.274	477.286	C23H44NO7P	LysoPE 18:2(2n isomer)	LPE	-	2600000	2650000	2480000	2330000	2150000	2610000	4410000	4180000	4380000	2750000	2480000	2510000	--	--
pmb0876	Positive	[M+H]+	454.293	313.274	453.286	C21H44NO7P	LysoPE 16:0	LPE	53862-35-4	427000	460000	440000	408000	465000	512000	948000	934000	961000	585000	570000	614000	--	--
pmb0881	Positive	[M+H]+	478.293	337.274	477.286	C23H44NO7P	LysoPE 18:2	LPE	-	2450000	2780000	2530000	2260000	2440000	2390000	4290000	4060000	4260000	2520000	2440000	2430000	--	--
pmb0885	Positive	[M+H]+	291	190.9	290.188	C18H26O3	4-Oxo-9Z,11Z,13E,15E-Octadecatetraenoic Acid	Free fatty acids	-	54400	51600	52800	55500	59500	62600	33600	36900	40900	21400	18300	20500	--	--
pmb0889	Positive	[M+H]+	279.232	95.1	278.225	C18H30O2	Punicic acid (9Z,11E,13Z-octadecatrienoic acid)	Free fatty acids	544-72-9	39200	38500	37700	42600	44000	56600	72400	62500	66600	35800	32000	30700	C08364	--
pmb0952	Positive	[M+H]+	265.1	122.1	265.112	C12H17N4OS+	Thiamine (Vitamin B1)	Vitamins	70-16-6	3070000	2490000	2710000	3940000	3620000	3700000	3440000	2850000	3110000	3350000	3210000	4750000	C00378	ko00730,ko01100,ko02010,ko04122
pmb0981	Positive	[M+H]+	348.07	136	347.063	C10H14N5O7P	Adenosine 5'-monophosphate	Nucleotides and derivatives	61-19-8	457000	403000	431000	511000	620000	607000	739000	754000	799000	397000	475000	545000	C00020	ko00230,ko00908,ko01100,ko01110
pmb1096	Positive	[M+H]+	118.065	91	117.058	C8H7N	Indole	Alkaloids	120-72-9	113000	114000	138000	113000	123000	106000	133000	119000	121000	108000	126000	161000	C00463	ko00380,ko00400,ko00402,ko01100,ko01110
pmb1452	Positive	[M+H]+	275.1	213.2	273.267	C16H35NO2	N-Lauryldiethanolamine	Others	1541-67-9	191000	188000	181000	174000	189000	154000	161000	137000	166000	160000	176000	148000	--	--
pmb1650	Positive	[M+H]+	279.2	149.4	278.225	C18H30O2	Octadeca-11E,13E,15Z-trienoic acid	Free fatty acids	25575-00-2	4350000	3800000	5110000	4450000	3460000	3880000	4320000	3900000	3400000	3830000	3710000	4140000	--	--
pmb2165	Positive	[M+H]+	412.246	184.073	411.239	C18H38NO7P	LysoPC 10:0	LPC	22248-63-1	9780	11500	14000	17200	14600	17600	20900	23800	22300	18400	15600	19400	--	--
pmb2260	Positive	[M+H]+	480.308	184.073	479.301	C23H46NO7P	LysoPC 15:1	LPC	-	167000	194000	178000	169000	189000	191000	246000	263000	269000	168000	179000	181000	--	--
pmb2319	Positive	[M+H]+	482.324	184.073	481.317	C23H48NO7P	LysoPC 15:0	LPC	108273-89-8	111000	134000	121000	119000	134000	137000	225000	207000	221000	133000	122000	148000	--	--
pmb2497	Negative	[M-H]-	197	153	198.053	C9H10O5	4-Hydroxy-3-methoxymandelate	Phenolic acids	55-10-7	124000	116000	131000	102000	90000	120000	127000	163000	161000	209000	153000	124000	C05584	ko00350,ko01100
pmb2561	Negative	[M-H]-	190.1	84	191.062	C7H13NO3S	N-Acetyl-L-methionine	Amino acids and derivatives	65-82-7	447000	457000	456000	419000	402000	399000	386000	400000	384000	385000	403000	397000	C02712	--
pmb2591	Negative	[M-H]-	245.093	203.2	246.1	C13H14N2O3	N-Acetyl-L-Tryptophan	Amino acids and derivatives	1218-34-4	640000	497000	711000	842000	697000	728000	664000	787000	835000	755000	686000	754000	--	--
pmb2653	Negative	[M-H]-	649.1	145	650.227	C24H42O20	D(+)-Melezitose O-rhamnoside	Saccharides and Alcohols	-	28400	20900	28800	30300	42100	21300	36000	40400	32100	38000	43300	45400	--	--
pmb2654	Negative	[M-H]-	460.1	117.9	461.153	C19H27NO12	Anthranilate-1-O-Sophoroside	Phenolic acids	-	561000	586000	532000	568000	461000	487000	563000	644000	577000	514000	537000	501000	--	--
pmb2657	Negative	[M-H]-	289.1	97.1	290.123	C10H18N4O6	Argininosuccinic acid	Organic acids	2387-71-5	39800	52300	55200	47800	59100	58600	51300	38900	49700	74900	41700	53100	C03406	ko00220,ko00250,ko01100,ko01110,ko01230
pmb2673	Negative	[M-H]-	210.1	135.1	211.1	C9H9NO5	6-Hydroxydopaquinone	Amino acids and derivatives	135791-48-9	40200	42600	34700	28100	37000	35300	29300	37600	31400	46700	42300	40700	--	--
pmb2789	Negative	[M-H]-	309	209	310.214	C18H30O4	13S-Hydroperoxy-6Z,9Z,11E-octadecatrienoic acid	Free fatty acids	121107-97-9	13000	12800	16700	22900	14200	10900	12700	17100	17700	12400	10300	11500	--	--
pmb2791	Negative	[M-H]-	309.207	209.1	310.214	C18H30O4	9-Hydroperoxy-10E,12,15Z-octadecatrienoic acid	Free fatty acids	111004-08-1	6370	8750	8230	6290	6260	7090	8400	10300	7930	8970	11600	7050	C16321	ko00592,ko01110
pmb2792	Negative	[M-H]-	293.212	193.1	294.219	C18H30O3	13-Hydroxy-6,9,11-octadecatrienoic acid	Free fatty acids	74784-20-6	54900	64800	71900	60700	61800	61300	61700	57500	57100	78900	64500	64700	--	--
pmb2826	Negative	[M-H]-	147	87.1	148.037	C5H8O5	L-Citramalic acid	Organic acids	6236-09-5	232000	226000	204000	196000	230000	241000	175000	201000	232000	288000	321000	268000	C02614	ko00660,ko01100
pmb2855	Negative	[M-H]-	307	145	308.122	C11H20N2O8	L-Glutamine-O-glycoside	Amino acids and derivatives	-	175000	212000	263000	251000	272000	239000	361000	370000	392000	447000	396000	411000	--	--
pmb2857	Negative	[M-H]-	308.1	146.1	309.106	C11H19NO9	L-Glutamic acid-O-glycoside	Amino acids and derivatives	-	39300	53800	49400	43400	42600	46500	79900	54200	67900	64600	53400	71900	--	--
pmb2871	Negative	[M-H]-	315.072	153	316.079	C13H16O9	1-O-Gentisoyl-D-glucoside	Phenolic acids	23445-11-6	2880000	2850000	2750000	3450000	3590000	3620000	2470000	2570000	2630000	2230000	2080000	2350000	--	--
pmb2922	Negative	[M-H]-	565.048	323.1	566.055	C15H24N2O17P2	Uridine 5'-diphospho-D-glucose	Nucleotides and derivatives	133-89-1	6030000	5750000	5630000	5250000	4810000	5500000	4910000	5160000	5300000	5340000	4880000	5000000	C00029	ko00040,ko00052,ko00053,ko00240,ko00500,ko00520,ko00561,ko00908,ko01100,ko01110
pmb2979	Negative	[M-H]-	549.2	387.1	550.2	C25H26O14	Hesperetin-7-O-(6''-malonyl)glucoside	Flavanones	-	159000	181000	130000	268000	258000	304000	166000	142000	178000	211000	209000	153000	--	--
pmb2999	Negative	[M-H]-	461.109	299.1	462.116	C22H22O11	Chrysoeriol-5-O-glucoside	Flavones	-	43600	46600	60100	73000	89600	92200	102000	116000	103000	54400	41200	47100	--	--
pmb3000	Negative	[M-H]-	503.119	341.1	504.127	C24H24O12	Chrysoeriol-7-O-(6''-acetyl)glucoside	Flavones	-	392000	512000	364000	305000	367000	385000	341000	334000	382000	402000	425000	449000	--	--
pmb3002	Negative	[M-H]-	607.167	299	608.174	C28H32O15	Chrysoeriol-7-O-rutinoside	Flavones	-	526000	499000	509000	450000	436000	516000	700000	744000	757000	4450000	4310000	4500000	--	--
pmb3006	Negative	[M-H]-	431.098	269.1	432.106	C21H20O10	Apigenin-7-O-glucoside(Cosmosiin)	Flavones	578-74-5	74700	68500	76400	92100	129000	108000	125000	87300	124000	117000	105000	121000	C04608	ko00944
pmb3023	Negative	[M-H]-	449.109	287	450.116	C21H22O11	Eriodictyol-8-C-glucoside	Flavanones	1023271-51-3	1600000	1720000	1610000	1540000	1560000	1530000	725000	869000	878000	1010000	900000	926000	--	--
pmb3041	Negative	[M-H]-	521.094	329.2	522.101	C23H22O14	Tricin-7-O-saccharic acid	Flavones	-	86100	79900	98000	77600	98000	68600	87400	68300	84400	53000	53300	47200	--	--
pmb3068	Negative	[M-H]-	337.093	173.1	338.1	C16H18O8	1-O-p-Coumaroylquinic acid	Phenolic acids	-	270000	236000	189000	356000	322000	302000	253000	315000	298000	293000	260000	230000	--	--
pmb3074	Negative	[M-H]-	337.093	191.1	338.1	C16H18O8	5-O-p-Coumaroylquinic acid	Phenolic acids	1899-30-5	1230000	1140000	1200000	904000	1070000	918000	804000	750000	873000	790000	909000	994000	C12208	ko00940,ko00941,ko00945,ko01110
pmb3101	Negative	[M-H]-	175.1	115	176.068	C7H12O5	2-Isopropylmalic Acid	Organic acids	49601-06-1	186000	210000	193000	137000	161000	165000	161000	148000	141000	324000	297000	357000	C02504	ko00290,ko00620,ko01100,ko01110,ko01210,ko01230
pmb3107	Negative	[M-H]-	359.098	182.1	360.106	C15H20O10	Glucosyringic Acid	Phenolic acids	-	15300	10800	13100	18400	10500	18100	21800	20500	15000	13900	14500	12500	--	--
pmb3142	Negative	[M-H]-	299.1	137.1	300.1	C13H16O8	Salicylic acid-2-O-glucoside	Phytohormones	10366-91-3	513000	502000	478000	498000	573000	571000	386000	416000	474000	319000	392000	367000	--	--
pmb3317	Negative	[M-H]-	371.1	179.1	372.106	C16H20O10	Quinacyl syringic acid	Phenolic acids	-	172000	173000	167000	170000	170000	192000	108000	123000	117000	116000	129000	131000	--	--
pmc0066	Positive	[M+H]+	333.052	137.05	332.052	C10H13N4O7P	2'-Deoxyinosine-5'-monophosphate	Nucleotides and derivatives	3393-18-8	1910000	1900000	1840000	2360000	2320000	2700000	3550000	3510000	4360000	3900000	3910000	4020000	C06196	ko00230
pmc0274	Positive	[M+H]+	167.1	121.1	166.031	C6H6N4S	6-Methylmercaptopurine	Nucleotides and derivatives	50-66-8	4820000	5150000	5290000	4880000	4830000	5000000	5780000	5850000	5850000	6570000	6360000	6410000	C16614	--
pmc0281	Positive	[M+H]+	400.2	136.1	399.2	C15H21N5O8	Ribosyladenosine	Nucleotides and derivatives	-	83000	83000	96200	76100	90200	74800	83900	78400	63700	92900	70700	102000	--	--
pmc0682	Positive	[M+H]+	133.1	105.1	132.069	C8H8N2	4-Aminoindole	Alkaloids	5192-23-4	167000	200000	209000	313000	332000	263000	181000	118000	158000	154000	110000	131000	--	--
pmc1990	Negative	[M-H]-	299.1	223.1	300.1	C17H16O5	4'-Hydroxy-5,7-dimethoxyflavanone	Flavanols	-	190000	155000	159000	182000	169000	150000	161000	155000	153000	164000	157000	160000	--	--
pmd0130	Positive	[M+H]+	468.308	184.073	467.301	C22H46NO7P	LysoPC 14:0	LPC	20559-16-4	142000	182000	166000	155000	168000	173000	225000	237000	246000	166000	167000	162000	--	--
pmd0132	Positive	[M+H]+	496.34	184.073	495.332	C24H50NO7P	LysoPC 16:0(2n isomer)	LPC	-	3730000	4320000	3820000	3910000	4360000	4960000	9350000	9150000	9550000	4420000	4120000	4050000	--	--
pmd0160	Positive	[M+H]+	454.293	313.274	453.286	C21H44NO7P	LysoPE 16:0(2n isomer)	LPE	-	411000	479000	447000	412000	474000	500000	980000	924000	993000	629000	578000	606000	--	--
pme0001	Negative	[M-H]-	609.2	301	610.19	C28H34O15	Hesperetin-7-O-neohesperidoside(Neohesperidin)	Flavanones	13241-33-3	7120000	8330000	7390000	6690000	6710000	6830000	8310000	8280000	8360000	11100000	9670000	10400000	C09806	ko00941
pme0006	Positive	[M+H]+	116.071	70.1	115.063	C5H9NO2	L-Proline	Amino acids and derivatives	147-85-3	11100000	10200000	10200000	8230000	7990000	8000000	9340000	9290000	9180000	9220000	9290000	9420000	C00148	ko00330,ko00332,ko00970,ko01100,ko01110,ko01230,ko02010
pme0010	Positive	[M+H]+	106	60	105.043	C3H7NO3	L-Serine	Amino acids and derivatives	56-45-1	85600	83000	76200	49100	80100	62300	48100	62400	63700	59700	42600	56900	C00065	ko00260,ko00261,ko00270,ko00460,ko00600,ko00630,ko00920,ko00970,ko01100,ko01110,ko01200,ko01230,ko02010
pme0014	Positive	[M+H]+	148.06	84	147.053	C5H9NO4	L-Glutamic acid	Amino acids and derivatives	56-86-0	3540000	3930000	3580000	4200000	4540000	4960000	6740000	8310000	8330000	6560000	5240000	5510000	C00025	ko00220,ko00250,ko00330,ko00332,ko00340,ko00430,ko00480,ko00630,ko00650,ko00660,ko00860,ko00910,ko00970,ko01100,ko01110,ko01200,ko01210,ko01230,ko02010
pme0021	Positive	[M+H]+	166.086	120.081	165.079	C9H11NO2	L-Phenylalanine	Amino acids and derivatives	63-91-2	2400000	2620000	2730000	2540000	2460000	2570000	2970000	3040000	2970000	3510000	3430000	3220000	C00079	ko00360,ko00400,ko00460,ko00940,ko00960,ko00966,ko00970,ko00998,ko01100,ko01110,ko01210,ko01230,ko02010
pme0026	Positive	[M+H]+	147.113	84	146.106	C6H14N2O2	L-Lysine	Amino acids and derivatives	56-87-1	2810000	2780000	2890000	2790000	2700000	2820000	2900000	2740000	2730000	2910000	3000000	2990000	C00047	ko00300,ko00310,ko00780,ko00960,ko00970,ko01100,ko01110,ko01210,ko01230,ko02010
pme0040	Positive	[M+H]+	136.062	119	135.054	C5H5N5	Adenine	Nucleotides and derivatives	73-24-5	706000	569000	738000	618000	644000	694000	738000	788000	775000	797000	886000	851000	C00147	ko00230,ko00908,ko01100
pme0075	Negative	[M-H]-	188.1	128	189.064	C7H11NO5	N-Acetyl-L-glutamic acid	Amino acids and derivatives	1188-37-0	132000	129000	125000	144000	148000	169000	160000	154000	152000	123000	137000	128000	C00624	ko00220,ko01100,ko01110,ko01210,ko01230
pme0088	Negative	[M-H]-	285.04	151	286.048	C15H10O6	Luteolin (5,7,3',4'-Tetrahydroxyflavone)	Flavones	491-70-3	167000	168000	149000	218000	168000	175000	235000	218000	235000	257000	274000	323000	C01514	ko00941,ko00944,ko01100,ko01110
pme0122	Positive	[M+H]+	189.123	126	188.116	C8H16N2O3	N6-Acetyl-L-lysine	Amino acids and derivatives	692-04-6	5410000	5030000	5430000	4640000	5100000	5440000	4670000	4830000	4930000	4620000	4670000	4740000	C02727	ko00310,ko01100
pme0137	Negative	[M-H]-	187.072	125	188.08	C7H12N2O4	N-Acetyl-L-Glutamine	Amino acids and derivatives	2490-97-3	3250000	3180000	3170000	3160000	3020000	3230000	2830000	2590000	2770000	2560000	2800000	2530000	--	--
pme0181	Positive	[M+H]+	170.092	124	169.085	C7H11N3O2	3-Methyl-L-Histidine	Amino acids and derivatives	368-16-1	113000	136000	141000	108000	147000	134000	130000	104000	158000	133000	158000	145000	C01152	ko00340,ko01100
pme0183	Positive	[M+H]+	152.057	135	151.049	C5H5N5O	Isoguanine	Nucleotides and derivatives	3373-53-3	209000	215000	225000	179000	204000	238000	230000	234000	236000	245000	237000	247000	--	--
pme0193	Positive	[M+H]+	147.076	84	146.069	C5H10N2O3	L-Glutamine	Amino acids and derivatives	56-85-9	2290000	2270000	2450000	2440000	2550000	2500000	2530000	2590000	2550000	2730000	2710000	2600000	C00064	ko00220,ko00230,ko00240,ko00250,ko00630,ko00750,ko00910,ko00970,ko01100,ko01230,ko02010
pme0230	Positive	[M+H]+	268.104	136.062	267.097	C10H13N5O4	Adenosine	Nucleotides and derivatives	58-61-7	5050000	5030000	4850000	4200000	3910000	4100000	6080000	5780000	5410000	6230000	6110000	5920000	C00212	ko00230,ko01100,ko02010
pme0243	Negative	[M-H]-	131.042	87	132.042	C5H8O4	Glutaric acid	Organic acids	110-94-1	5490000	5670000	5330000	5020000	5170000	5200000	5850000	5990000	6280000	6360000	5840000	6990000	C00489	ko00071,ko00310,ko01100
pme0256	Negative	[M-H]-	151.026	151	152.033	C5H4N4O2	Xanthine	Nucleotides and derivatives	69-89-6	473000	354000	399000	302000	417000	426000	100	100	100	100	100	100	C00385	ko00230,ko00232,ko01100,ko01110
pme0264	Positive	[M+H]+	243.098	127	242.09	C10H14N2O5	Thymidine	Nucleotides and derivatives	50-89-5	198000	196000	178000	193000	145000	195000	217000	234000	236000	199000	168000	201000	C00214	ko00240,ko01100
pme0274	Positive	[M+H]+	132.102	69	131.095	C6H13NO2	6-Aminocaproic acid	Organic acids	60-32-2	1420000	1410000	1340000	1130000	1180000	1340000	1110000	1180000	1110000	1170000	1050000	1220000	C02378	ko01100
pme0281	Negative	[M-H]-	165.019	121	166.027	C8H6O4	Terephthalic acid	Phenolic acids	100-21-0	1300000	1380000	1290000	1520000	1430000	1490000	1650000	1930000	1430000	1320000	1220000	1210000	C06337	ko01100
pme0282	Negative	[M-H]-	165.019	77	166.027	C8H6O4	Phthalic acid	Organic acids	88-99-3	163000	161000	187000	208000	199000	182000	198000	220000	217000	140000	147000	152000	C01606	ko01100,ko02010
pme0368	Positive	[M+H]+	579.171	271.01	578.164	C27H30O14	Apigenin-7-O-rutinoside (Isorhoifolin)	Flavones	552-57-8	790000	1020000	766000	723000	708000	738000	814000	770000	766000	2370000	2210000	2060000	--	--
pme0422	Negative	[M-H]-	193.058	134	194.058	C10H10O4	Isoferulic Acid	Phenolic acids	537-73-5	75900	78600	76200	48800	60100	54800	148000	147000	186000	153000	135000	125000	C10470	--
pme0460	Positive	[M+H]+	291.086	139.036	290.079	C15H14O6	Epicatechin	Flavanols	490-46-0	573000	802000	905000	646000	886000	781000	298000	305000	263000	332000	386000	329000	C09727	ko00941,ko01100,ko01110
pme0490	Positive	[M+H]+	124.039	78	123.032	C6H5NO2	Nicotinic acid (Vitamin B3)	Vitamins	59-67-6	100000	109000	117000	124000	118000	137000	67400	117000	92400	112000	85800	133000	C00253	ko00760,ko00960,ko01100,ko01110
pme0500	Negative	[M-H]-	503.162	323	504.169	C18H32O16	D-Melezitose	Saccharides and Alcohols	597-12-6	416000	274000	294000	299000	359000	429000	286000	296000	333000	355000	374000	332000	C08243	--
pme0519	Negative	[M-H]-	341.109	119	342.116	C12H22O11	D-Sucrose	Saccharides and Alcohols	57-50-1	1430000	1490000	1420000	1500000	1490000	1580000	1580000	1640000	1590000	1320000	1620000	1430000	C00089	ko00052,ko00500,ko01100,ko01110,ko02010
pme0534	Negative	[M-H]-	195.051	74.9	196.058	C6H12O7	Gluconic acid	Saccharides and Alcohols	526-95-4	1040000	1100000	1070000	1180000	1120000	1320000	952000	964000	895000	963000	866000	975000	C00257	ko00030,ko01100,ko01110,ko01200
pme1002	Positive	[M+H]+	138.091	103	137.084	C8H11NO	L-Tyramine	Amino acids and derivatives	51-67-2	383000	337000	388000	415000	407000	459000	314000	371000	352000	287000	278000	232000	C00483	ko00350,ko00950,ko01100,ko01110
pme1014	Positive	[M+H]+	445.3	341.3	444.303	C31H40O2	Menatetrenone (Vitamin K2)	Vitamins	11032-49-8	117000	124000	97900	124000	129000	132000	132000	103000	131000	129000	75800	124000	--	--
pme1021	Negative	[M-H]-	177.14	99	178.048	C6H10O6	D-Glucono-1,5-lactone	Saccharides and Alcohols	90-80-2	63600	82800	37200	55300	51300	50100	81300	58000	84300	64500	54400	69200	C00198	ko00030,ko01100,ko01110,ko01200
pme1086	Negative	[M-H]-	306.077	143	307.084	C10H17N3O6S	Glutathione reduced form	Amino acids and derivatives	70-18-8	6710000	6850000	6310000	6360000	6030000	6700000	5650000	5780000	6590000	6430000	6460000	6090000	C00051	ko00270,ko00480,ko01100,ko02010
pme1178	Positive	[M+H]+	284.099	152	283.092	C10H13N5O5	Guanosine	Nucleotides and derivatives	118-00-3	4190000	4370000	4380000	3520000	3560000	3460000	5050000	5240000	5130000	4990000	4940000	4860000	C00387	ko00230,ko01100,ko02010
pme1184	Positive	[M+H]+	268.104	152	267.097	C10H13N5O4	2'-Deoxyguanosine	Nucleotides and derivatives	961-07-9	279000	296000	281000	218000	234000	248000	238000	240000	279000	314000	296000	285000	C00330	ko00230,ko01100,ko02010
pme1194	Positive	[M+H]+	228.098	112	227.091	C9H13N3O4	2'-Deoxycytidine	Nucleotides and derivatives	951-77-9	73000	107000	77900	91600	99900	108000	148000	162000	180000	150000	158000	171000	C00881	ko00240,ko01100,ko02010
pme1210	Positive	[M+H]+	150.058	61	149.051	C5H11NO2S	L-Methionine	Amino acids and derivatives	63-68-3	4930000	4710000	4750000	4060000	4300000	4410000	3660000	3810000	3520000	4810000	4740000	4640000	C00073	ko00270,ko00966,ko00970,ko01100,ko01110,ko01210,ko01230
pme1228	Positive	[M+H]+	221.092	204	220.085	C11H12N2O3	5-Hydroxy-L-tryptophan	Amino acids and derivatives	56-69-9	242000	193000	229000	188000	192000	208000	292000	319000	313000	401000	398000	370000	C00643	ko00380,ko01100
pme1261	Positive	[M+H]+	206.139	76	205.131	C9H19NO4	D-Panthenol	Saccharides and Alcohols	81-13-0	50100	53900	48500	52400	53600	53300	31500	33200	35700	21100	19100	26300	C05944	ko00770
pme1286	Positive	[M+H]+	385.129	250	384.122	C14H20N6O5S	S-(5'-Adenosy)-L-homocysteine	Amino acids and derivatives	979-92-0	19400	25700	14600	20100	14800	16400	17600	14700	15600	14900	18100	17700	C00021	ko00270,ko01100,ko01230
pme1292	Negative	[M-H]-	167.1	123	168.042	C8H8O4	Homogentisic acid	Phenolic acids	451-13-8	175000	165000	170000	148000	172000	184000	125000	146000	136000	166000	123000	165000	C00544	ko00130,ko00350,ko01100
pme1373	Negative	[M-H]-	306.05	110	307.057	C9H14N3O7P	2'-Deoxycytidine-5'-monophosphate	Nucleotides and derivatives	1032-65-1	691000	649000	660000	660000	655000	695000	788000	702000	857000	622000	639000	585000	C00239	ko00240,ko01100
pme1383	Positive	[M+H]+	170.081	134.1	169.074	C8H11NO3	Pyridoxine	Vitamins	65-23-6	776000	798000	863000	819000	860000	863000	831000	906000	747000	738000	800000	716000	C00314	ko00750,ko01100
pme1439	Positive	[M+H]+	165.055	119	164.047	C9H8O3	p-Coumaric acid	Phenolic acids	501-98-4	184000	210000	217000	173000	132000	180000	120000	75500	102000	153000	104000	96500	C00811	ko00130,ko00350,ko00940,ko00950,ko00998,ko01100,ko01110
pme1474	Positive	[M+H]+	298.097	136	297.09	C11H15N5O3S	5'-Deoxy-5'-(methylthio)adenosine	Nucleotides and derivatives	2457-80-9	954000	1020000	812000	748000	607000	819000	911000	830000	843000	767000	753000	714000	C00170	ko00270,ko00908,ko01100
pme1598	Negative	[M-H]-	463.125	301	464.132	C22H24O11	Hesperetin-5-O-glucoside	Flavanols	69651-80-5	169000	152000	184000	240000	171000	238000	138000	160000	149000	99400	141000	114000	--	--
pme1605	Negative	[M-H]-	593.2	285	594.159	C27H30O15	Kaempferol-3-O-robinobioside(Biorobin)	Flavonols	17297-56-2	491000	477000	507000	317000	300000	343000	446000	539000	497000	1360000	1140000	1230000	--	--
pme1611	Negative	[M-H]-	433.114	313	434.121	C21H22O10	Isohemiphloin	Flavonoid carbonoside	3682-02-8	665000	674000	632000	574000	518000	558000	365000	394000	427000	361000	311000	354000	--	--
pme1665	Negative	[M-H]-	593.151	311	594.158	C27H30O15	Isovitexin-7-O-glucoside(Saponarin)	Flavonoid carbonoside	20310-89-8	1050000	1050000	1120000	1080000	957000	1170000	1090000	1240000	1110000	1160000	1220000	1180000	C08064	--
pme1691	Positive	[M+H]+	147.125	87.2	146.118	C7H16NO2	Acetylcholine	Alkaloids	60-31-1	3320000	3490000	3340000	3780000	3660000	4140000	5910000	5750000	6500000	4320000	4460000	4790000	C01996	ko00564
pme1712	Negative	[M-H]-	275	257	276.132	C11H20N2O6	L-Saccharopine	Amino acids and derivatives	997-68-2	54500	59100	57600	52100	59000	61600	58900	45800	55600	49100	50300	55200	C00449	ko00300,ko00310,ko01100,ko01110,ko01230
pme1730	Negative	[M-H]-	117	59	118.027	C4H6O4	D-Erythronolactone	Organic acids	15667-21-7	189000	159000	196000	172000	143000	176000	183000	165000	172000	192000	187000	162000	--	--
pme1816	Negative	[M-H]-	353.088	191	354.095	C16H18O9	Neochlorogenic acid (5-O-Caffeoylquinic acid)	Phenolic acids	906-33-2	159000	179000	189000	210000	203000	220000	145000	128000	128000	158000	125000	168000	C17147	--
pme1841	Positive	[M+H]+	103.123	86.0964	102.116	C5H14N2	Cadaverine	Alkaloids	462-94-2	47900	45300	41200	49200	66400	66200	9500	7160	7180	19400	9970	31100	C01672	ko00310,ko00480,ko00960,ko01100,ko01110
pme2125	Negative	[M-H]-	503.44	179	504.169	C18H32O16	Raffinose	Saccharides and Alcohols	512-69-6	634000	636000	601000	597000	647000	580000	851000	775000	878000	888000	755000	735000	C00492	ko00052,ko01100,ko02010
pme2134	Negative	[M-H]-	121	59	122.058	C4H10O4	D-Threitol	Saccharides and Alcohols	2418-52-2	1130000	1110000	1050000	1130000	1290000	1300000	1100000	1080000	1040000	1080000	1180000	1110000	C16884	--
pme2244	Positive	[M+H]+	190.086	118.065	189.079	C11H11NO2	3-Indolepropionic acid	Alkaloids	830-96-6	64500	60200	71500	65500	66500	52900	54700	74700	52500	72000	60400	80600	--	--
pme2268	Positive	[M+H]+	138.055	94.0651	137.048	C7H7NO2	Trigonelline	Alkaloids	535-83-1	575000	578000	560000	792000	656000	776000	476000	648000	601000	584000	582000	591000	C01004	ko00760
pme2292	Positive	[M+H]+	89.1073	72.0808	88.1	C4H12N2	Putrescine	Alkaloids	110-60-1	57100	48600	55700	55900	46500	61500	49200	53500	46800	73000	69500	63700	C00134	ko00330,ko00472,ko00480,ko00960,ko01100,ko01110,ko02010
pme2380	Negative	[M-H]-	145.014	101	146.022	C5H6O5	α-Ketoglutaric acid	Organic acids	328-50-7	1280000	1240000	1260000	1240000	1270000	1250000	1770000	1780000	1730000	1720000	1630000	1830000	C00026	ko00020,ko00040,ko00053,ko00220,ko00250,ko00300,ko00310,ko00340,ko00430,ko00630,ko00650,ko00660,ko01100,ko01110,ko01200,ko01210,ko01230
pme2433	Positive	[M+H]+	106.086	88	105.079	C4H11NO2	Diethanolamine	Others	111-42-2	42400	54300	20500	23000	41600	44900	22100	13800	54600	38900	20200	34600	C06772	ko00564
pme2459	Positive	[M+H]+	449.108	287.2	448.101	C21H20O11	Luteolin-7-O-glucoside (Cynaroside)	Flavones	5373-11-5	936000	1210000	1250000	1830000	1650000	1730000	1560000	1910000	1590000	1650000	1990000	2640000	C03951	ko00944
pme2527	Positive	[M+H]+	133	116	132.09	C5H12N2O2	L-Ornithine	Amino acids and derivatives	70-26-8	504000	573000	544000	562000	496000	571000	508000	533000	495000	657000	661000	635000	C00077	ko00220,ko00330,ko00472,ko00480,ko01100,ko01110,ko01210,ko01230,ko02010
pme2529	Negative	[M-H]-	163.2	101	164.068	C6H12O5	1,5-Anhydro-D-glucitol	Saccharides and Alcohols	154-58-5	17300	22500	14200	20400	20900	29500	25900	33100	17800	24200	9050	19700	C07326	--
pme2566	Negative	[M-H]-	217.083	199	218.09	C8H14N2O5	5-L-Glutamyl-L-amino acid	Amino acids and derivatives	5875-41-2	49200	32100	45300	52800	44100	39700	31700	50200	36700	47700	35100	43500	--	--
pme2596	Positive	[M+H]+	184.06	148	183.053	C8H9NO4	4-Pyridoxic acid	Vitamins	82-82-6	157000	129000	128000	184000	157000	195000	181000	184000	181000	190000	196000	202000	C00847	ko00750,ko01100
pme2598	Negative	[M-H]-	167.035	123	168.042	C8H8O4	3,4-Dihydroxybenzeneacetic acid	Phenolic acids	102-32-9	211000	191000	179000	185000	170000	213000	128000	141000	143000	152000	145000	172000	C01161	ko00350,ko01100
pme2617	Positive	[M+H]+	166.053	102	165.046	C5H11NO3S	L-Methionine Sulfoxide	Amino acids and derivatives	3226-65-1	192000	168000	161000	192000	163000	167000	163000	150000	149000	129000	130000	124000	C02989	ko00270
pme2693	Positive	[M+H]+	131.118	114.091	130.111	C6H14N2O	N-Acetylputrescine	Alkaloids	18233-70-0	239000	242000	266000	231000	271000	261000	260000	328000	276000	344000	271000	360000	C02714	ko00330,ko01100
pme2743	Positive	[M+H]+	194.081	91	193.074	C10H11NO3	N-Phenylacetylglycine	Amino acids and derivatives	500-98-1	139000	122000	122000	151000	164000	171000	138000	102000	138000	131000	117000	105000	C05598	ko00360
pme2746	Negative	[M-H]-	784.15	437	785.157	C27H33N9O15P2	Riboflavin 5'-Adenosine Diphosphate	Nucleotides and derivatives	146-14-5	1530000	1640000	1520000	1760000	1360000	1560000	1650000	1600000	1480000	1610000	2020000	1800000	C00016	ko00740,ko01100,ko01110
pme2755	Positive	[M+H]+	222	144	221.09	C8H15NO6	N-Acetyl-D-glucosamine	Saccharides and Alcohols	7512-17-6	92800	110000	109000	94900	94100	68600	94500	72900	82300	62200	78100	71000	C00140	ko00520,ko01100,ko02010
pme2758	Negative	[M-H]-	162.041	144	163.048	C5H9NO5	4-Hydroxy-L-glutamic acid	Amino acids and derivatives	3913-68-6	54000	58400	62700	51300	50700	74300	42400	43400	41000	49200	39900	44300	C03079	--
pme2776	Positive	[M+H]+	253.1	137	252.086	C10H12N4O4	2'-Deoxyinosine	Nucleotides and derivatives	890-38-0	55500	50800	43400	48100	51700	49800	54700	59700	52200	47600	40700	46900	C05512	ko00230,ko01100,ko02010
pme2827	Negative	[M-H]-	239	223	240.245	C16H32O	Palmitaldehyde	Others	629-80-1	1230000	1200000	1130000	1200000	1190000	1110000	1210000	1060000	1000000	1140000	1090000	1180000	C00517	ko00071
pme2828	Positive	[M+H]+	140	99	139.027	C6H5NO3	4-Nitrophenol	Others	100-02-7	146000	159000	159000	160000	161000	176000	161000	163000	190000	176000	169000	166000	C00870	--
pme2914	Negative	[M-H]-	161.046	99	162.053	C6H10O5	3-Hydroxy-3-methylpentane-1,5-dioic acid	Amino acids and derivatives	503-49-1	2900000	2910000	2880000	2440000	2430000	2470000	1720000	1670000	1670000	2190000	2140000	2180000	C03761	--
pme3007	Negative	[M-H]-	402.995	159	404.002	C9H14N2O12P2	Uridine 5'-diphosphate	Nucleotides and derivatives	27821-45-0	783000	793000	707000	640000	555000	676000	528000	553000	570000	506000	519000	483000	C00015	ko00240,ko00908,ko01100
pme3009	Positive	[M+H]+	175.024	99	174.016	C6H6O6	Trans-Citridic acid	Organic acids	4023-65-8	106000	140000	95300	123000	108000	145000	122000	143000	144000	160000	148000	124000	C02341	ko00660,ko01100
pme3011	Positive	[M+H]+	104.071	68.8	103.063	C4H9NO2	γ-Aminobutyric acid	Organic acids	56-12-2	1430000	1520000	1340000	1020000	1150000	1170000	1250000	1270000	1390000	1090000	1060000	1080000	C00334	ko00250,ko00330,ko00410,ko00650,ko00760,ko01100
pme3017	Positive	[M+H]+	104.071	58	103.063	C4H9NO2	2-Aminoisobutyric acid	Amino acids and derivatives	62-57-7	704000	699000	602000	607000	667000	687000	657000	584000	616000	579000	693000	638000	C03665	--
pme3033	Positive	[M+H]+	104.071	86	103.063	C4H9NO2	N,N-Dimethylglycine	Amino acids and derivatives	1118-68-9	915000	767000	804000	618000	604000	684000	734000	714000	821000	568000	572000	591000	C01026	ko00260,ko01100
pme3081	Positive	[M+H]+	169.097	134	168.09	C8H12N2O2	4-(Aminomethyl)-5-(hydroxymethyl)-2-methylpyridin-3-ol	Others	85-87-0	820000	762000	847000	809000	803000	852000	909000	827000	965000	862000	975000	945000	C00534	ko00750,ko01100
pme3083	Negative	[M-H]-	164.04	120	165.043	C8H7NO3	2-(Formylamino)benzoic acid	Phenolic acids	3342-77-6	250000	260000	276000	294000	241000	251000	252000	302000	186000	259000	315000	295000	C05653	ko00380,ko01100
pme3096	Negative	[M-H]-	118	74	119.022	C3H5NO4	Aminomalonic acid	Organic acids	1068-84-4	1920000	1880000	1880000	1140000	1150000	1240000	893000	855000	920000	892000	891000	870000	C00872	--
pme3184	Positive	[M+H]+	332.075	136	331.068	C10H14N5O6P	2'-Deoxyadenosine-5'-monophosphate	Nucleotides and derivatives	653-63-4	538000	416000	407000	462000	433000	394000	286000	337000	365000	387000	413000	355000	C00360	ko00230,ko01100
pme3207	Negative	[M-H]-	141.019	59	142.027	C6H6O4	Muconic acid	Organic acids	1119-72-8	731000	693000	718000	784000	873000	837000	1110000	1140000	1140000	941000	956000	1070000	C02480	ko01100
pme3227	Positive	[M+H]+	579	433	578.164	C27H30O14	Vitexin-2''-O-rhamnoside	Flavonoid carbonoside	64820-99-1	3850000	3980000	4110000	4080000	4020000	4290000	2950000	3050000	2730000	3090000	2840000	2920000	C12628	ko00944
pme3313	Negative	[M-H]-	259	97	260.03	C6H13O9P	D-Fructose 6-phosphate	Saccharides and Alcohols	643-13-0	3020000	3300000	2940000	2940000	2760000	3830000	2310000	2470000	2690000	2570000	2440000	2520000	C00085	ko00052,ko00500,ko00710,ko01100,ko01110,ko01200
pme3337	Positive	[M+H]+	384.115	252	383.108	C14H17N5O8	Succinyladenosine	Nucleotides and derivatives	4542-23-8	4700000	4730000	5390000	3710000	3740000	3640000	3540000	3210000	3250000	2590000	2780000	2470000	--	--
pme3351	Negative	[M-H]-	144.1	126	145.074	C6H11NO3	Allysine(6-Oxo DL-Norleucine)	Others	1962-83-0	39600	39400	28700	40200	39600	35300	64200	59000	57900	66500	45500	39100	C04076	ko00300,ko00310,ko00960,ko01100,ko01110,ko01230
pme3388	Positive	[M+H]+	189.135	144	188.127	C7H16N4O2	Homoarginine	Amino acids and derivatives	156-86-5	413000	357000	321000	358000	436000	417000	466000	402000	417000	434000	485000	462000	C01924	--
pme3544	Positive	[M+H]+	471.201	425	470.194	C26H30O8	Limonin	Others	1180-71-8	849000	891000	923000	994000	1040000	1080000	576000	617000	649000	490000	466000	527000	C03514	--
pme3705	Negative	[M-H]-	193.035	73	194.043	C6H10O7	D-Glucoronic acid	Saccharides and Alcohols	6556-12-3	247000	340000	282000	221000	309000	437000	228000	214000	305000	310000	280000	365000	C00191	ko00040,ko00053,ko00520,ko00562,ko01100
pme3732	Positive	[M+H]+	244.093	112	243.086	C9H13N3O5	Cytidine	Nucleotides and derivatives	65-46-3	3260000	2920000	3080000	2750000	3260000	3760000	4590000	4680000	4770000	5970000	4990000	5550000	C00475	ko00240,ko01100,ko02010
pme3961	Positive	[M+H]+	252.109	136	251.102	C10H13N5O3	2'-Deoxyadenosine	Nucleotides and derivatives	958-09-8	751000	710000	699000	604000	611000	641000	703000	729000	668000	676000	692000	579000	C00559	ko00230,ko01100,ko02010
pme3967	Positive	[M+H]+	312.13	180	311.123	C12H17N5O5	2-(Dimethylamino)guanosine	Nucleotides and derivatives	2140-67-2	300000	275000	258000	207000	191000	185000	168000	172000	198000	200000	192000	180000	--	--
pmf0027	Positive	[M]+	449.108	287.055	449.108	C21H21O11+	Cyanidin-3-O-galactoside	Anthocyanins	142506-26-1	5550000	6060000	6570000	5290000	5320000	5650000	2490000	2510000	2590000	2440000	2380000	2280000	C08647	--
pmf0139	Negative	[M-H]-	179	59	180.063	C6H12O6	D-Galactose	Saccharides and Alcohols	59-23-4	6770000	8820000	8720000	9480000	8190000	7530000	9740000	9260000	9340000	10700000	10500000	8660000	C00124	ko00052,ko01100
pmf0174	Negative	[M-H]-	157.2	157.2	158.167	C10H22O	1-Decanol	Saccharides and Alcohols	112-30-1	5400000	5500000	9500000	7570000	4030000	6580000	4760000	4140000	5540000	5270000	9660000	4080000	C01633	--
pmf0248	Positive	[M+H]+	403.36	373.1	402.35	C27H46O2	Delta-Tocopherol	Vitamins	119-13-1	197000	293000	213000	314000	457000	479000	427000	373000	361000	556000	535000	570000	C14151	ko00130,ko01100,ko01110
pmf0256	Negative	[M-H]-	101.1	84.7	102.104	C6H14O?	3-Methyl-1-pentanol	Saccharides and Alcohols	589-35-5	17800	18800	10700	35700	37500	35400	26300	15900	21400	11900	12400	13000	--	--
pmf0297	Negative	[M-H]-	297.324	183.1	298.324	C20H42O	1-Eicosanol	Free fatty acids	629-96-9	6210	11100	6680	7960	8930	10500	10500	9140	8920	7490	9090	7640	--	--
pmf0314	Negative	[M-H]-	289.25	157	290.261	C20H34O	(+)-cis-Abienol	Saccharides and Alcohols	17990-16-8	30600	35600	21800	31200	25300	28200	22400	19700	25200	16700	14500	15900	--	--
pmf0348	Negative	[M-H]-	187.13	97	188.141	C10H20O3	2,6-Dimethyl-7-octene-2,3,6-triol	Saccharides and Alcohols	73815-21-1	61900	58600	60400	59000	45400	44500	79600	75100	75000	46900	39300	56000	--	--
pmf0440	Positive	[M+H]+	163.075	91.1	162.068	C10H10O2	4-MethoxycinnaMaldehyde	Phenolic acids	1963-36-6	55200	50500	48700	65800	71000	57900	73700	85700	77200	67200	55200	72800	C10475	--
pmn001367	Negative	[M-H]-	315.072	153.017	316.079	C13H16O9	Protocatechuic acid-4-O-glucoside	Phenolic acids	-	2420000	2460000	2450000	2990000	3230000	3220000	2110000	2190000	2240000	1850000	1720000	1850000	--	--
pmn001378	Negative	[M-H]-	519.187	357.136	520.194	C26H32O11	Pinoresinol-4-O-glucoside	Lignans	41607-20-9	399000	397000	412000	822000	785000	723000	392000	348000	316000	315000	327000	351000	C17529	--
pmn001419	Negative	[M-H]-	325.093	163.04	326.1	C15H18O8	1-O-[(E)-p-Cumaroyl]-D-glucose	Phenolic acids	-	2890000	2740000	2880000	2690000	2600000	2550000	2430000	2350000	2230000	2030000	1800000	1910000	--	--
pmn001420	Negative	[M-H]-	341.088	179.036	342.095	C15H18O9	1-O-[(E)-Caffeoyl]-D-glucose	Phenolic acids	-	2720000	2500000	2790000	2280000	2660000	2070000	2750000	2520000	3180000	3160000	2260000	2950000	--	--
pmn001421	Negative	[M-H]-	337.093	191.05	338.1	C16H18O8	3-O-p-Coumaroylquinic acid	Phenolic acids	87099-71-6	761000	787000	724000	1130000	1170000	1030000	993000	1020000	961000	918000	861000	1060000	--	--
pmn001492	Negative	[M-H]-	187.1	123.1	188.047	C11H8O3	Ayapin	Coumarins	494-56-4	41100	48800	44500	46900	45400	43700	49800	61700	57800	46200	38200	43900	C18078	--
pmn001517	Negative	[M-H]-	329.124	167	330.131	C15H22O8	3,4,5-Trimethoxyphenyl-1-O-Glucoside	Phenolic acids	-	137000	161000	175000	166000	185000	190000	179000	174000	197000	181000	146000	174000	--	--
pmn001518	Negative	[M-H]-	331.067	169.014	332.074	C13H16O10	1-O-Galloyl-D-glucose	Phenolic acids	58511-73-2	146000	149000	159000	167000	184000	195000	139000	138000	141000	166000	151000	165000	C01158	--
pmn001583	Negative	[M-H]-	609.146	300	610.153	C27H30O16	Quercetin-3-O-robinobioside	Flavonols	52525-35-6	4910000	5060000	5610000	5500000	6010000	6810000	4600000	5180000	4450000	5810000	5610000	5660000	--	--
pmn001642	Negative	[M-H]-	503.083	459.1	504.09	C23H20O13	Kaempferol-3-O-(2''-O-acetyl)glucuronide	Flavonols	-	272000	232000	188000	234000	168000	243000	195000	221000	217000	300000	159000	330000	--	--
pmn001671	Negative	[M-H]-	547.167	223.1	548.174	C23H32O15	Furanofructosyl-α-D-(6-mustard acyl)glucoside	Phenolic acids	-	146000	128000	130000	116000	125000	135000	104000	133000	135000	147000	166000	171000	--	--
pmn001690	Negative	[M-H]-	327.145	165.093	328.152	C16H24O7	3-Hydroxy-4-isopropylbenzylalcohol-3-O-glucoside	Phenolic acids	-	286000	297000	304000	306000	328000	320000	262000	280000	234000	267000	306000	287000	--	--
pmn001691	Negative	[M-H]-	327.218	291.198	328.225	C18H32O5	9,12,13-Trihydroxy-10,15-octadecadienoic acid	Free fatty acids	-	20100	21600	19600	22900	26400	24400	16000	20200	19300	10600	7540	9820	--	--
pmn001694	Negative	[M-H]-	329.233	229.146	330.241	C18H34O5	9,10,13-Trihydroxy-11-Octadecenoic Acid	Free fatty acids	29907-57-1	201000	213000	192000	222000	224000	239000	216000	232000	230000	139000	146000	147000	C14835	ko00591
pmn001695	Negative	[M-H]-	371.098	249.063	372.106	C16H20O10	Trihydroxycinnamoylquinic acid	Phenolic acids	-	20900	16500	19000	20600	30100	23600	16000	16500	16800	13800	15600	24700	--	--
pmp000120	Positive	[M+H]+	463.123	427.1	462.116	C22H22O11	Diosmetin-6-C-glucoside	Flavonoid carbonoside	-	822000	944000	934000	818000	825000	958000	952000	939000	735000	1100000	1210000	1090000	--	--
pmp000126	Positive	[M+H]+	611.161	593.2	610.153	C27H30O16	Luteolin-6,8-di-C-glucoside	Flavonoid carbonoside	29428-58-8	574000	533000	499000	494000	533000	445000	639000	607000	717000	626000	528000	583000	C10102	--
pmp000127	Positive	[M+H]+	625.176	607.2	624.169	C28H32O16	Chrysoeriol-6,8-di-C-glucoside	Flavonoid carbonoside	-	8610000	7570000	8400000	7200000	6480000	7680000	6900000	6440000	7430000	6460000	5680000	6490000	--	--
pmp000128	Positive	[M+H]+	653.171	347.1	652.164	C29H32O17	Limocitrin-3-O-(3-hydroxy-3-methylglutarate)glucoside	Flavonols	-	852000	959000	848000	1510000	1840000	1840000	1400000	1390000	1270000	1330000	1230000	1260000	--	--
pmp000129	Positive	[M+H]+	725.229	419.1	724.221	C33H40O18	Natsudaidain-3-O-(3-hydroxy-3-methylglutarate)glucoside	Flavonols	-	294000	278000	255000	543000	531000	499000	452000	445000	479000	272000	270000	267000	--	--
pmp000130	Positive	[M+H]+	887.282	725.2	886.274	C39H50O23	Natsudaidain-3-O-(5'-glucosyl-3-hydroxy-3-methylglutarate)glucoside	Flavonols	-	77700	82600	82200	132000	125000	147000	158000	158000	170000	95900	92500	88800	--	--
pmp000236	Positive	[M+H]+	565.155	367.1	564.148	C26H28O14	Isovitexin-8-O-xylcoside	Flavonoid carbonoside	-	9990000	10400000	10000000	11200000	8950000	11800000	8540000	7510000	8620000	7820000	6820000	7530000	--	--
pmp000237	Positive	[M+H]+	579.134	283.06	578.127	C26H26O15	Apigenin-6-C-(2''-glucuronyl)xyloside	Flavonoid carbonoside	-	1230000	1150000	1200000	1400000	1280000	1380000	836000	864000	1010000	931000	918000	899000	--	--
pmp000238	Positive	[M+H]+	581.15	383.07	580.143	C26H28O15	Luteolin-6-C-arabinoside-7-O-glucoside	Flavonoid carbonoside	-	2070000	2070000	1930000	2750000	2610000	2590000	2070000	2060000	2390000	2100000	2120000	2280000	--	--
pmp000240	Positive	[M+H]+	609.145	489.1	608.138	C27H28O16	Apigenin-6-C-(2''-glucuronyl)glucoside	Flavonoid carbonoside	-	42300	50800	41800	23700	46900	52900	43700	20200	37300	40800	33900	35900	--	--
pmp000241	Positive	[M+H]+	625.14	505.09	624.133	C27H28O17	Luteolin-6-C-(2''-glucuronyl)glucoside	Flavonoid carbonoside	-	1690000	1890000	1800000	1640000	1290000	1250000	1350000	1500000	1320000	1320000	1240000	1250000	--	--
pmp000529	Positive	[M+H]+	471.347	425.196	470.34	C30H46O4	Melianone	Terpenoids	6553-27-1	1210000	1250000	1340000	1410000	1410000	1510000	795000	837000	846000	663000	609000	666000	--	--
pmp000573	Positive	[M+H]+	447.129	285.08	446.121	C22H22O10	Acacetin-7-O-galactoside	Flavones	-	54500	64500	52900	70800	80700	94200	53000	37400	32500	49600	43400	48700	--	--
pmp000575	Positive	[M+H]+	447.129	285.18	446.121	C22H22O10	Acacetin-7-O-glucoside (Tilianin)	Flavones	4291-60-5	57600	81300	82300	107000	109000	108000	52400	67000	65600	75800	79100	73000	--	--
pmp000579	Positive	[M+H]+	463.123	301.07	462.116	C22H22O11	Diosmetin-7-O-galactoside	Flavones	-	130000	109000	145000	95300	97400	54400	81100	69100	70100	318000	153000	178000	--	--
pmp000589	Positive	[M+H]+	551.103	303.051	550.096	C24H22O15	Quercetin-7-O-(6''-malonyl)glucoside	Flavonols	-	56500	124000	64000	147000	378000	344000	171000	145000	184000	342000	266000	231000	--	--
pmp000593	Positive	[M+H]+	595.166	449.1	594.158	C27H30O15	Luteolin-7-O-rutinoside	Flavones	3563-98-2	1330000	1410000	1540000	1120000	1050000	1250000	1470000	1290000	1330000	1660000	1550000	1780000	--	--
pmp001079	Positive	[M+H]+	595.166	449.1	594.158	C27H30O15	Luteolin-7-O-neohesperidoside (Lonicerin)	Flavones	25694-72-8	498000	540000	540000	413000	438000	493000	516000	531000	529000	645000	657000	576000	C12630	ko00944
pmp001080	Positive	[M+H]+	609.181	463.124	608.174	C28H32O15	Diosmetin-7-O-Neohesperidoside (Neodiosmin)	Flavones	38665-01-9	742000	925000	820000	712000	668000	553000	1070000	998000	832000	6870000	6590000	6680000	--	--
pmp001081	Positive	[M+H]+	667.187	361.09	666.18	C30H34O17	Sudachiin B	Flavones	98891-96-4	96500	92400	90600	142000	132000	123000	133000	112000	106000	59700	52400	45500	--	--
pmp001083	Positive	[M+H]+	704.398	686.388	703.39	C34H53N7O9	Citrusin I	Alkaloids	139626-28-1	1730000	1730000	1560000	1970000	1880000	1840000	1890000	1890000	1820000	1290000	1290000	1260000	--	--
pmp001105	Positive	[M+H]+	757.219	739.208	756.211	C33H40O20	Kaempferol-3-O-neohesperidoside-7-O-glucoside	Flavonols	-	109000	57500	118000	118000	97800	70700	89100	39300	118000	97800	113000	100000	--	--
pmp001198	Positive	[M+H]+	132.102	57.1	131.095	C6H13NO2	6-Deoxyfagomine	Alkaloids	197449-09-5	5070000	4660000	4890000	4000000	4370000	4490000	3620000	3900000	3980000	3720000	3740000	3990000	--	--
pmp001214	Positive	[M]+	310.16	251.09	310.165	C16H24NO5+	Sinapine	Alkaloids	18696-26-9	40000	35500	27500	26000	32000	26000	46500	37500	33000	36500	37600	27000	C00933	ko00940
pmp001251	Positive	[M+H]+	520.34	184.073	519.332	C26H50NO7P	LysoPC 18:2(2n isomer)	LPC	-	2410000	2580000	2370000	2440000	2800000	2970000	4790000	4530000	5020000	2520000	2340000	2450000	--	--
pmp001270	Positive	[M+H]+	494.324	184.073	493.317	C24H48NO7P	LysoPC 16:1	LPC	76790-27-7	702000	723000	683000	720000	770000	824000	1070000	1040000	1110000	714000	661000	661000	--	--
pmp001273	Positive	[M+H]+	520.34	184.073	519.332	C26H50NO7P	LysoPC 18:2	LPC	-	2430000	2670000	2320000	2480000	2760000	2950000	4960000	4560000	5140000	2530000	2410000	2500000	--	--
pmp001281	Positive	[M+H]+	522.355	184.073	521.348	C26H52NO7P	LysoPC 18:1	LPC	-	6190000	7010000	6210000	5650000	6610000	6870000	11600000	10900000	11700000	5410000	4800000	4800000	--	--
pmp001285	Positive	[M+H]+	149.023	65.0406	148.016	C8H4O3	Phthalic anhydride	Phenolic acids	85-44-9	289000	310000	368000	381000	348000	320000	326000	365000	349000	365000	407000	337000	--	--
pmp001287	Positive	[M+H]+	120.081	103.055	119.073	C8H9N	N-Benzylmethylene isomethylamine	Alkaloids	-	2690000	2900000	2740000	2690000	2680000	2640000	3000000	2930000	2990000	3500000	3270000	3100000	--	--
pmp001288	Positive	[M+H]+	593.186	285.1	592.179	C28H32O14	Acacetin-7-O-rutinoside (Linarin)	Flavones	480-36-4	421000	407000	462000	422000	392000	436000	148000	170000	152000	131000	108000	101000	--	--
pmp001309	Positive	[M+H]+	465.103	303.1	464.095	C21H20O12	6-Hydroxykaempferol-7-O-glucoside	Flavonols	-	3760000	4550000	5690000	5520000	5590000	5500000	5580000	5340000	4250000	5540000	6090000	4400000	--	--
pmp001310	Positive	[M+H]+	627.156	303.1	626.148	C27H30O17	6-Hydroxykaempferol-3,6-O-Diglucoside	Flavonols	-	5820000	7110000	4610000	6220000	5020000	5960000	5960000	4350000	6790000	7330000	6300000	4200000	--	--
pmp001311	Positive	[M+H]+	627.156	303.1	626.148	C27H30O17	6-Hydroxykaempferol-7,6-O-Diglucoside	Flavonols	-	8460000	7330000	7430000	6820000	8200000	7770000	4610000	7800000	5550000	4980000	5150000	7270000	--	--
Rfmb091	Negative	[M-H]-	295.228	195.139	296.235	C18H32O3	9S-Hydroxy-10E,12Z-octadecadienoic acid	Free fatty acids	15514-85-9	18800	19100	16900	21000	26100	22400	31900	30100	32700	16200	19300	17600	C14767	ko00591
Rfmb26201	Negative	[M-H]-	621.219	417.156	622.226	C30H38O14	Syringaresinol-4'-O-(6''-acetyl)glucoside	Lignans	-	2220000	2190000	2410000	3110000	2680000	2820000	2940000	3670000	3960000	3320000	3280000	2970000	--	--
Rfmb319	Positive	[M+H]+	130.086	84.0843	129.079	C6H11NO2	Pipecolic acid	Amino acids and derivatives	4043-87-2	13100000	13100000	12900000	11300000	11900000	11900000	15500000	15000000	15100000	13100000	12600000	13700000	C00408	ko00310,ko00960,ko01100,ko01110
Rfmb320	Positive	[M+H]+	144.102	84.0813	143.095	C7H13NO2	1-Methylpiperidine-2-carboxylic acid	Amino acids and derivatives	7730-87-2	2050000	2100000	2120000	2160000	2250000	2280000	2370000	2390000	2360000	2440000	2490000	2550000	--	--
Smcp000882	Positive	[M+H]+	328.13	310.12	327.132	C15H21NO7	N-benzoyl-2-aminoethyl-β-D-glucopyranoside	Others	-	41800	47700	49600	45500	52500	48600	60200	59700	68500	36800	35800	33200	--	--
Wmzn000227	Negative	[M-H]-	145.062	109.041	146.058	C6H10O4	2,2-Dimethylsuccinic acid	Phenolic acids	597-43-3	18800	18700	17400	23800	19100	15900	21200	18400	12600	18700	18400	21100	--	--
YC512118	Positive	[M+H]+	282.279	247.243	281.272	C18H35NO	Oleamide (9-Octadecenamide)	Others	301-02-0	54300	56800	56800	74200	46800	55400	59100	62800	50100	40200	53200	47600	C19670	--
Zmcn004206	Negative	[M-H]-	771.18	609.14	772.185	C36H36O19	kaempferol-3-caffeoyldiglucoside	Flavonols	-	505000	580000	551000	319000	291000	286000	170000	184000	162000	124000	149000	139000	--	--
Zmdn002400	Negative	[M-H]-	451.13	289.07	452.132	C21H24O11	Epicatechin-3'-O-β-D-glucopyranoside	Flavanols	-	1360000	1270000	1230000	2180000	2230000	2070000	1060000	1270000	1290000	1410000	1350000	1470000	--	--
Zmdp000292	Positive	[M+H]+	189.14	70.07	188.127	C7H16N4O2	Arginine methyl ester	Amino acids and derivatives	-	998000	1060000	961000	1030000	970000	899000	1180000	1150000	1120000	1190000	1180000	1100000	--	--
Zmdp000376	Positive	[M+H]+	130.09	84.08	129.09	C5H11N3O	4-Guanidinobutanal	Amino acids and derivatives	-	12500000	11700000	12200000	11100000	11500000	11800000	13800000	13700000	14900000	12300000	12100000	12900000	--	--
Zmdp001647	Positive	[M+H]+	247.13	184.1	246.122	C10H18N2O5	γ-Glutamyl-L-valine	Amino acids and derivatives	-	171000	132000	161000	108000	82100	116000	56900	101000	73900	71800	46700	81400	--	--
Zmdp001857	Positive	[M+H]+	311.12	165.05	310.116	C14H18N2O6	γ-Glutamyltyrosine	Amino acids and derivatives	7432-23-7	1060000	916000	846000	518000	492000	549000	488000	500000	471000	559000	549000	506000	--	--
Zmdp002216	Positive	[M+H]+	261.14	86.1	260.137	C11H20N2O5	L-γ-Glutamyl-L-leucine	Amino acids and derivatives	2566-39-4	452000	445000	450000	453000	417000	421000	474000	576000	598000	481000	476000	436000	--	--
Zmfn000481	Negative	[M-H]-	535.04	323.03	536.044	C14H22N2O16P2	Uridine-5'-Diphosphate-D-Xylose	Nucleotides and derivatives	3616-06-6	490000	522000	468000	425000	419000	498000	491000	416000	446000	410000	411000	443000	C00190	ko00520,ko00908,ko01100
Zmgn000173	Negative	[M-H]-	149.05	75.01	150.053	C5H10O5	D-Ribose	Saccharides and Alcohols	50-69-1	342000	348000	357000	335000	371000	362000	329000	236000	249000	304000	315000	297000	C00121	ko00030,ko01100,ko02010
Zmgn000447	Negative	[M-H]-	184.98	78.96	185.993	C3H7O7P	3-Phospho-D-glyceric acid	Saccharides and Alcohols	820-11-1	687000	682000	736000	791000	691000	674000	727000	693000	709000	756000	761000	684000	C00197	ko00010,ko00030,ko00260,ko00270,ko00561,ko00630,ko00710,ko01100,ko01110,ko01200,ko01230
Zmgn000503	Negative	[M-H]-	133.05	71.01	134.058	C5H10O4	2,3-Dihydroxy-3-Methylbutanoic Acid	Organic acids	1756-18-9	20300000	20300000	19800000	19800000	20100000	19800000	22000000	21100000	20700000	27000000	24500000	26400000	C04039	--
Zmgn001448	Negative	[M-H]-	175.06	115.04	176.068	C7H12O5	2-Propylmalic Acid	Organic acids	-	3030000	2750000	2750000	3210000	3380000	3160000	2870000	2670000	2740000	2880000	3140000	3010000	C05994	ko00620
Zmgn002106	Negative	[M-H]-	206.08	58.03	207.09	C11H13NO3	N-Acetyl-L-phenylalanine	Amino acids and derivatives	2018-61-3	3890000	3640000	3800000	3570000	3460000	3700000	3510000	3450000	3160000	2930000	3220000	3150000	C03519	ko00360,ko01100
Zmhn000892	Negative	[M-H]-	301.094	139.046	302.1	C13H18O8	4-O-Glucosyl-3,4-dihydroxybenzyl alcohol	Phenolic acids	-	56900	60600	62500	40100	58000	54600	29300	25900	26700	24600	27100	32500	--	--
Zmhn001358	Negative	[M-H]-	299.077	137.025	300.085	C13H16O8	4-O-Glucosyl-4-hydroxybenzoic acid	Phenolic acids	-	2770000	3050000	2690000	2530000	2570000	2580000	2180000	2170000	2140000	2310000	2260000	2330000	--	--
Zmhn001746	Negative	[M-H]-	405.118	243.066	406.126	C20H22O9	Piceatannol-3'-O-glucoside	Stilbene	94356-26-0	50300	58800	65400	79200	75100	60500	79900	67300	85600	94800	85300	75600	--	--
Zmhn001793	Negative	[M-H]-	341.089	179.034	342.095	C15H18O9	6-O-Caffeoyl-D-glucose	Phenolic acids	-	967000	1090000	1080000	1270000	1460000	1150000	953000	1040000	980000	1410000	1150000	1330000	--	--
Zmhn001883	Negative	[M-H]-	329.088	209.042	330.095	C14H18O9	Vanillic acid-4-O-glucoside	Phenolic acids	32142-31-7	296000	308000	287000	253000	300000	312000	372000	362000	366000	367000	381000	347000	--	--
Zmhn002227	Negative	[M-H]-	385.114	223.06	386.121	C17H22O10	4-O-Glucosyl-sinapate	Phenolic acids	-	995000	827000	1010000	1430000	1320000	1360000	1300000	1260000	1340000	1450000	1600000	1510000	C02919	--
Zmhn002301	Negative	[M-H]-	325.093	163.039	326.1	C15H18O8	p-Coumaric acid-4-O-glucoside	Phenolic acids	117405-48-8	2830000	2920000	3110000	2660000	2800000	2540000	2480000	2470000	2600000	2090000	1950000	2040000	C06739	--
Zmhn002334	Negative	[M-H]-	355.104	193.049	356.111	C16H20O9	6-O-Feruloyl-D-glucose	Phenolic acids	137887-25-3	6270000	5800000	6270000	5080000	4830000	5030000	5920000	5850000	6110000	6140000	5450000	5870000	--	--
Zmhn002422	Negative	[M-H]-	355.103	193.052	356.111	C16H20O9	1-O-Feruloyl-D-Glucose	Phenolic acids	-	6170000	6110000	6120000	5020000	4910000	4990000	5780000	6020000	6160000	5930000	5680000	5680000	C17759	--
Zmhn004909	Negative	[M-H]-	477.058	169.015	478.075	C21H18O13	3,4-Digalloylshikimic acid	Phenolic acids	-	48300	57400	60200	52700	59600	76800	60700	60200	62000	90600	90800	83200	--	--
Zmhp002409	Positive	[M+H]+	611.159	491.117	610.153	C27H30O16	Isoluteolin-6,8-di-C-glucoside	Flavonoid carbonoside	-	1540000	1940000	1700000	1840000	1870000	1790000	2200000	2240000	2140000	1960000	2240000	2100000	--	--
Zmjn004133	Negative	[M-H]-	311.22	293.21	312.23	C18H32O4	9S-Hydroperoxy-10E,12Z-octadecadienoic acid	Free fatty acids	5502-91-0	3320	7320	5140	4930	5760	6840	7810	12300	10900	4810	5170	7020	C14827	ko00591,ko01100
Zmjp000182	Positive	[M+H]+	189.13	70.07	188.127	C7H16N4O2	N-Monomethyl-L-arginine	Amino acids and derivatives	17035-90-4	938000	987000	965000	898000	1040000	994000	1200000	1030000	1240000	1130000	1060000	1140000	C03884	--
Zmjp000624	Positive	[M+H]+	168.06	150.05	167.058	C8H9NO3	Pyridoxal	Vitamins	66-72-8	34900	42600	43700	44400	37400	39500	57000	46500	35100	30800	52700	46200	C00250	ko00750,ko01100
Zmjp003031	Positive	[M+H]+	611.16	449.11	610.153	C27H30O16	Orientin-2''-O-galactoside	Flavonoid carbonoside	-	513000	484000	470000	448000	394000	485000	334000	433000	459000	372000	404000	431000	--	--
Zmjp003179	Positive	[M+H]+	581.15	449.11	580.142	C26H28O15	Orientin-2''-O-xyloside	Flavonoid carbonoside	-	200000	230000	280000	278000	307000	300000	270000	241000	224000	268000	195000	197000	--	--
Zmjp003291	Positive	[M+H]+	595.17	433.12	594.158	C27H30O15	"Vitexin-2""-O-galactoside"	Flavonoid carbonoside	-	1890000	2000000	1820000	2040000	2310000	2180000	2120000	2180000	2130000	2250000	2370000	2190000	--	--
Zmjp003463	Positive	[M+H]+	565.16	433.11	564.147	C26H28O14	"Vitexin-2""-O-xyloside"	Flavonoid carbonoside	-	3540000	3950000	4110000	3990000	3910000	4240000	2780000	3040000	2740000	2770000	2920000	2960000	--	--
Zmjp004610	Positive	[M+H]+	537.16	375.11	536.153	C25H28O13	5,4′-Dihydroxy-3,6,7,3′-tetramethoxyflavone-4′-O-glucoside	Flavones	23279-19-8	819000	799000	827000	1270000	1130000	1210000	1120000	1090000	1030000	491000	488000	496000	--	--
Zmjp004852	Positive	[M+H]+	509.13	347.08	508.122	C23H24O13	5,6,3′,4′-Tetrahydroxy-3,7-dimethoxyflavone-6-O-glucoside	Flavones	-	685000	733000	932000	1260000	1120000	1770000	1240000	1210000	1450000	1120000	978000	1180000	--	--
Zmln000899	Negative	[M-H]-	343.11	181.052	344.111	C15H20O9	Syringaldehyde-4-O-glucoside	Phenolic acids	-	727000	752000	737000	467000	525000	475000	380000	432000	451000	436000	412000	437000	--	--
Zmlp003063	Positive	[M+H]+	741.226	433.115	740.216	C33H40O19	Luteolin-7-O-(2''-O-rhamnosyl)rutinoside	Flavones	-	647000	588000	701000	503000	486000	449000	448000	480000	442000	680000	621000	663000	--	--
Zmpn000095	Negative	[M-H]-	261.04	78.96	262.045	C6H15O9P	Sorbitol-6-phosphate	Saccharides and Alcohols	20479-58-7	72500	72400	72800	75700	67900	69400	51400	80200	66600	65400	53500	62500	C01096	ko00051,ko01100
Zmpn000199	Negative	[M-H]-	209.03	85.03	210.038	C6H10O8	D-Galactaric acid	Saccharides and Alcohols	526-99-8	5260000	5250000	5910000	6150000	5440000	4370000	5230000	5400000	5440000	6010000	5670000	5420000	C00879	ko00053,ko01100
Zmpn000638	Negative	[M-H]-	130.05	88.04	131.069	C4H9N3O2	3-Guanidinopropionic acid	Organic acids	353-09-3	94200	93600	89400	82200	73800	96700	115000	104000	109000	69400	67700	74600	C03065	--
Zmpn003044	Negative	[M-H]-	161.025	133.029	162.032	C9H6O3	Umbelliferone	Coumarins	93-35-6	86300	98600	89700	98600	116000	100000	65200	59000	77500	59300	69700	71100	C09315	ko00940,ko01110
Zmpn003368	Negative	[M-H]-	293.21	195.14	294.219	C18H30O3	13S-Hydroxy-9Z,11E,15Z-octadecatrienoic acid	Free fatty acids	87984-82-5	7530	8350	6050	7490	9460	9900	13000	12600	13600	6140	7160	8140	C16316	ko00592
Zmsp000878	Positive	[M+H]+	182.08	136.08	181.074	C9H11NO3	4-hydroxy-5-(2-oxo-l-pyrrolidinyl)-benzoic acid	Alkaloids	-	5900000	5470000	5670000	4740000	4790000	5480000	3820000	4350000	3870000	6000000	5850000	6140000	--	--
Zmsp004363	Positive	[M+H]+	507.117	303.052	506.106	C23H22O13	Quercetin-3-O-(6''-acetyl)glucoside	Flavonols	-	56400	61600	54200	45300	67100	79000	83900	100000	65700	74500	49600	101000	--	--
Zmsp007375	Positive	[M+H]+	373.13	343.08	372.121	C20H20O7	3,5,7,3′4′-Pentamethoxyflavone	Flavones	1247-97-8	103000	160000	101000	170000	283000	318000	397000	336000	338000	454000	393000	432000	--	--
Zmtn001624	Negative	[M-H]-	188.04	144.05	189.043	C10H7NO3	N-Acetylisatin	Alkaloids	574-17-4	62400	68200	52500	45200	58800	42900	20400	35100	21700	34600	24500	33200	C02172	ko00380
Zmtn001661	Negative	[M-H]-	315.11	153.02	316.116	C14H20O8	Vanilloloside	Others	74950-96-2	1280000	1250000	1300000	1700000	1800000	1770000	1230000	1320000	1370000	822000	876000	900000	--	--
Zmxp002867	Positive	[M+H]+	625.167	301.068	624.169	C28H32O16	Chrysoeriol-5,7-di-O-glucoside	Flavones	-	143000	111000	124000	109000	105000	106000	103000	86600	122000	88500	103000	67100	--	--
Zmyn000083	Negative	[M-H]-	338.99	78.96	339.996	C6H14O12P2	D-Glucose 1,6-bisphosphate	Saccharides and Alcohols	10139-18-1	644000	643000	699000	669000	557000	548000	538000	566000	618000	647000	620000	599000	C01231	ko00500,ko01100
Zmyn000108	Negative	[M-H]-	209.03	85.03	210.038	C6H10O8	D-Saccharic acid	Saccharides and Alcohols	87-73-0	4970000	4760000	5780000	5900000	5400000	3590000	4630000	5300000	4890000	5410000	5100000	4890000	C00818	ko00053,ko01100
Zmyn000110	Negative	[M-H]-	258.04	78.96	259.046	C6H14NO8P	D-Glucosamine 1-phosphate	Saccharides and Alcohols	2152-75-2	277000	313000	323000	334000	288000	246000	367000	353000	366000	290000	299000	281000	C06156	ko00520,ko01100
Zmyn000155	Negative	[M-H]-	173.11	131.08	174.1	C7H14N2O3	N-α-Acetyl-L-ornithine	Amino acids and derivatives	6205-08-9	8060000	7500000	8030000	7960000	8160000	9480000	9420000	9880000	9230000	9520000	9040000	9510000	C00437	ko00220,ko01100,ko01110,ko01210,ko01230
Zmyn000230	Negative	[M-H]-	147.03	57.03	148.037	C5H8O5	2-Dehydro-3-deoxy-L-arabinonate	Saccharides and Alcohols	-	2720000	2040000	1880000	1940000	1870000	1890000	1860000	1860000	2420000	1710000	1920000	1860000	C00684	ko00053,ko01100
Zmyn000247	Negative	[M-H]-	147.03	57.03	148.037	C5H8O5	2-Hydroxyglutaric Acid	Organic acids	13095-48-2	1810000	1820000	1730000	2210000	2920000	1910000	1980000	1890000	1660000	1860000	1810000	1740000	C03196	ko00310,ko01100
Zmyn004449	Negative	[M-H]-	309.21	171.1	310.214	C18H30O4	9-Hydroxy-12-oxo-10(E),15(Z)-octadecadienoic acid	Free fatty acids	-	8140	9540	7160	10100	10800	10700	17400	15800	13200	7960	8680	7370	C21923	ko00592,ko01110
Zmyn004676	Negative	[M-H]-	293.21	113.1	294.219	C18H30O3	17-Hydroxylinolenic acid	Free fatty acids	-	28900	27000	20800	31000	31200	36900	36000	36100	40000	23400	21900	23400	C16346	ko00592
Zmzn000078	Negative	[M-H]-	168.99	78.96	169.998	C3H7O6P	Dihydroxyacetone phosphate	Saccharides and Alcohols	57-04-5	1340000	1490000	1380000	1240000	1200000	1240000	1240000	1200000	1240000	1010000	889000	910000	C00111	ko00010,ko00040,ko00051,ko00052,ko00561,ko00562,ko00564,ko00640,ko00710,ko00760,ko01100,ko01110,ko01200,ko01230
Zmzn000079	Negative	[M-H]-	199	78.96	200.009	C4H9O7P	D-Erythrose-4-phosphate	Saccharides and Alcohols	585-18-2	336000	321000	283000	206000	224000	199000	85100	75600	88700	40800	43800	53300	C00279	ko00030,ko00400,ko00710,ko00750,ko00998,ko01100,ko01110,ko01200,ko01230
Zmzn000113	Negative	[M-H]-	146.05	102.06	147.053	C5H9NO4	L-threo-3-Methylaspartate	Amino acids and derivatives	6061-13-8	1650000	1660000	1530000	1890000	1730000	1880000	2040000	2030000	2170000	1780000	1600000	1700000	C03618	ko00630,ko00660,ko01100,ko01200
Zmzn001549	Negative	[M-H]-	325.09	119.05	326.1	C15H18O8	Ferulic acid-1-O-glucoside	Phenolic acids	14364-05-7	3000000	3060000	3140000	3180000	2980000	2990000	2740000	2810000	2880000	2370000	2120000	2150000	C04415	--
Zmzp000145	Positive	[M+H]+	189.16	84.08	188.152	C9H20N2O2	Trimethyllysine	Others	23284-33-5	5930000	5810000	5730000	5070000	5510000	6090000	5050000	5570000	5560000	5550000	5110000	5480000	C03793	ko00310,ko01100
