# Supplementary material for: Combined Metabolomics and Network Pharmacology Analysis Reveal the Effect of Rootstocks on Anthocyanins, Lipids, and Potential Pharmacological Ingredients of Tarroco Blood Orange (Citrus sinensis L. Osbeck)
Source: Plants (Basel). 2024 Aug 14;13(16):2259. doi: 10.3390/plants13162259 (PMC11358934; doi:10.3390/plants13162259)
Supplement: Supplementary file 1 [file plants-13-02259-s001.zip › Table S3 DAMs of widely-targeted metabolomic data.xlsx]

## Sheet: Sheet1
DAMs of widely-targeted metabolomics data
Index	Ion mode	Ionization model	Q1 (Da)	Q3 (Da)	Molecular Weight (Da)	Formula	Compounds	Class	CAS	Z-1	Z-2	Z-3	ZC-1	ZC-2	ZC-3	H-1	H-2	H-3	X-1	X-2	X-3	cpd_ID	kegg_map
Cmpp003619	Positive	[M+H]+	193	105	192	C10H8O4	6,7-Dihydroxy-4-methylcoumarin	Coumarins	529-84-0	2150000	3100000	2620000	3500000	4940000	3850000	2850000	3100000	2620000	2740000	3430000	2840000	--	--
Cmpp004143	Positive	[M+H]+	491	369	490	C26H34O9	Deacetylnomilinic acid	Coumarins	-	832000	936000	1020000	484000	449000	362000	395000	397000	349000	403000	403000	464000	--	--
Cmpp004617	Positive	[M+H]+	473	427	472	C26H32O8	Deacetylnomilin	Coumarins	3264-90-2	4600000	4950000	4950000	2830000	3330000	3650000	2310000	2250000	2470000	2030000	1940000	2240000	--	--
Cmpp005475	Positive	[M+H]+	261	189	260	C15H16O4	Meranzin	Coumarins	23971-42-8	69200	62600	63200	73100	69100	71800	201000	204000	171000	71200	69300	65700	--	--
Cmpp007319	Positive	[M+H]+	261	189	260	C15H16O4	7-Methoxy-5-Prenyloxycoumarin	Coumarins	35590-41-1	104000	94400	100000	114000	115000	114000	363000	333000	345000	108000	112000	114000	--	--
Cmpp010709	Positive	[M+H]+	299	163	298	C19H22O3	Aurapten	Coumarins	495-02-3	100	100	100	100	100	100	20300	18700	19200	3780	3640	4450	--	--
Cmzn005251	Negative	[M-H]-	433	271	434	C21H22O10	6-O-Caffeoylarbutin	Phenolic acids	136172-60-6	213000	178000	211000	161000	158000	157000	131000	112000	126000	130000	118000	129000	--	--
Cmzp002057	Positive	[M+H]+	315	255	314	C14H18O8	6-O-Acetylarbutin	Phenolic acids	10338-88-2	5340000	5330000	5390000	3480000	3470000	3360000	3000000	2930000	2960000	2590000	2450000	2280000	--	--
HJAP026	Positive	[M+H]+	625	463	624	C28H32O16	Chrysoeriol-6-C-glucoside-4'-O-glucoside	Flavones	-	905000	943000	780000	662000	842000	672000	707000	575000	697000	495000	620000	518000	--	--
HJAP126	Positive	[M+H]+	817	509	816	C35H44O22	Syringetin-3-O-rutinoside-7-O-glucoside	Flavonols	-	346000	305000	326000	787000	723000	666000	1220000	957000	1090000	713000	729000	638000	--	--
HJAP135	Positive	[M+H]+	505	257	504	C24H24O12	Pinocembrin-7-O-(6''-O-malonyl)glucoside	Flavanones	-	1270000	1350000	1320000	651000	661000	661000	316000	327000	320000	254000	253000	266000	--	--
HJAP158	Positive	[M+H]+	328	177	327	C19H21NO4	Aromatide	Others	-	6470	6900	6290	6300	11500	8980	17100	10900	14800	15400	11900	10200	--	--
HJN003	Negative	[M-H]-	385	223	386	C17H22O10	1-O-Sinapoyl-D-glucose	Phenolic acids	-	953000	942000	905000	1360000	1380000	1430000	1320000	1440000	1450000	1450000	1550000	1480000	C01175	ko00940
HJN076	Negative	[M-H]-	563	255	564	C27H32O13	Pinocembrin-7-O-neohesperidoside	Flavanones	13241-31-1	7220000	6900000	6940000	4610000	4550000	4940000	3050000	3160000	2860000	2820000	2740000	2860000	C09828	--
HJN079	Negative	[M-H]-	563	255	564	C27H32O13	Pinocembrin-7-O-rutinoside	Flavanones	118985-31-2	11700000	10700000	11500000	7060000	7550000	6870000	5010000	4820000	5210000	4500000	4500000	4360000	--	--
HJN083	Negative	[M-H]-	521	359	522	C26H34O11	Lariciresinol-4'-O-glucoside	Others	143663-00-7	106000	98400	108000	198000	174000	192000	220000	182000	184000	118000	125000	118000	--	--
HJN086	Negative	[M-H]-	449	287	450	C21H22O11	Eriodictyol-3'-O-glucoside	Flavones	-	272000	261000	247000	199000	171000	205000	117000	99600	107000	236000	229000	212000	--	--
HJN087	Negative	[M-H]-	433	271	434	C21H22O10	Naringenin-4'-O-glucoside	Flavanones	-	1070000	1200000	1100000	819000	823000	791000	586000	614000	602000	592000	578000	568000	--	--
HJN090	Negative	[M-H]-	433	271	434	C21H22O10	Butin-7-O-glucoside	Flavones	-	1110000	1150000	1140000	868000	811000	849000	602000	619000	657000	679000	607000	654000	--	--
Hmbp003234	Positive	[M+H]+	255	163	254	C12H14O6	1-O-Caffeoylglycerol	Phenolic acids	-	36800	44100	32400	37200	49700	83200	67100	50600	56400	52400	45800	35900	--	--
Hmcn002743	Negative	[M-H]-	417	181	418	C22H26O8	Lirioresinol A	Lignans	21453-71-4	7360	10100	6150	7580	8030	8610	9370	9860	10100	12900	11900	11800	--	--
Hmcp001579	Positive	[M+H]+	671	347	670	C29H34O18	Limocitrin-3-O-sophoroside	Flavonols	-	197000	197000	158000	298000	277000	275000	395000	379000	417000	254000	225000	224000	--	--
Hmcp001628	Positive	[M+H]+	671	347	670	C29H34O18	Limocitrin-3,7-di-O-glucoside	Flavonols	-	174000	209000	176000	320000	289000	237000	450000	310000	347000	166000	226000	154000	--	--
Hmcp002187	Positive	[M+H]+	509	347	508	C23H24O13	Limocitrin-3-O-galactoside	Flavonols	-	669000	687000	729000	1090000	1450000	1760000	1200000	1140000	933000	1200000	1160000	1020000	--	--
Hmcp002207	Positive	[M+H]+	479	317	478	C22H22O12	Isorhamnetin-7-O-glucoside (Brassicin)	Flavonols	6743-96-0	2590000	2510000	2820000	4590000	2850000	4020000	3740000	3970000	3340000	5730000	4290000	3290000	--	--
Hmcp002316	Positive	[M+H]+	449	317	448	C21H20O11	Isorhamnetin-3-O-arabinoside	Flavonols	-	9380	14100	12200	13300	10100	11800	15800	8280	18300	15600	21100	26900	--	--
Hmcp002399	Positive	[M+H]+	509	347	508	C23H24O13	Limocitrin-3-O-glucoside	Flavonols	-	792000	666000	685000	991000	1030000	1160000	1240000	819000	1260000	1090000	855000	1140000	--	--
Hmgn001653	Negative	[M-H]-	137	93	138	C7H6O3	Protocatechualdehyde	Phenolic acids	139-85-5	120000	139000	115000	101000	79300	119000	208000	209000	186000	138000	151000	129000	C16700	ko00950
Hmgp002121	Positive	[M+H]+	609	463	608	C31H28O13	Hispidulin-7-O-(6''-O-p-Coumaroyl)Glucoside	Flavones	-	709000	908000	925000	472000	556000	586000	1050000	1150000	952000	6670000	6170000	6920000	--	--
Hmgp002189	Positive	[M+H]+	463	301	462	C22H22O11	Hispidulin-7-O-Glucoside	Flavones	17680-84-1	139000	149000	117000	104000	112000	80600	47700	48200	41600	160000	174000	298000	C17762	--
Hmgp003086	Positive	[M+H]+	639	331	638	C29H34O16	Tricin-7-O-rutinoside	Flavones	-	118000	115000	106000	181000	175000	157000	159000	150000	158000	157000	200000	164000	--	--
Hmgp003641	Positive	[M+H]+	593	447	592	C28H32O14	Chrysoeriol-6-C-rhamnoside-7-O-rhamnoside	Flavonoid carbonoside	-	58600	60600	66600	51300	72600	56900	25500	24300	19500	100	100	100	--	--
Hmhn000927	Negative	[M-H]-	287	125	288	C12H16O8	Phloroglucinol-1-O-β-D-glucopyranoside	Phenolic acids	-	1360000	1380000	1220000	1560000	1520000	1590000	1210000	1110000	1020000	739000	863000	896000	--	--
Hmhn002457	Negative	[M-H]-	301	139	302	C13H18O8	5-hydroxyphenol-3-methoxy-1-O-β-D-glucopyranoside	Phenolic acids	-	55100	57600	57700	46400	55600	54300	30000	25700	26900	32900	26700	32800	--	--
Hmhn003067	Negative	[M-H]-	325	119	326	C15H18O8	Phenylpropionic acid-O-β-D-glucopyranoside	Phenolic acids	-	3190000	3400000	3480000	3210000	3020000	2880000	2740000	2660000	2820000	2080000	2080000	2220000	--	--
Hmhn004708	Negative	[M-H]-	367	205	368	C17H20O9	Cnidioside A	Coumarins	141896-53-9	135000	131000	117000	110000	103000	101000	57100	49800	64500	82100	75100	78000	--	--
Hmhp008730	Positive	[M+H]+	373	203	372	C21H24O6	6',7'-Dihydroxybergamottin	Coumarins	145414-76-2	29000	28100	20900	17500	25800	28100	31300	22100	32400	17400	15000	23700	C22156	--
Hmjn004446	Negative	[M-H]-	593	285	594	C30H26O13	Luteolin-7-O-(6''-caffeoyl)rhamnoside	Flavones	-	2290000	2110000	2050000	2560000	2640000	2760000	3350000	3110000	3260000	3800000	3800000	3880000	--	--
HmLn000659	Negative	[M-H]-	331	169	332	C13H16O10	3-O-Galloyl-D-glucose	Phenolic acids	-	31600	28000	34700	35700	36700	45000	23100	25900	18600	34200	28400	26100	--	--
Hmln002189	Negative	[M-H]-	549	505	550	C24H22O15	Quercetin-3-O-(6''-malonyl)galactoside	Flavonols	-	71600	111000	82400	120000	256000	262000	173000	142000	126000	291000	220000	181000	--	--
Hmpp003270	Positive	[M+H]+	449	287	448	C21H20O11	Luteolin-4'-O-glucoside	Flavones	6920-38-3	1370000	1380000	1010000	1970000	1550000	1410000	1910000	1850000	1830000	2350000	2400000	2480000	--	--
Hmsn002272	Negative	[M-H]-	327	165	328	C15H20O8	Demethyl coniferin	Phenolic acids	-	4940000	4910000	4540000	3700000	3800000	3940000	3120000	3550000	3320000	2910000	2870000	3200000	--	--
Hmsn002598	Negative	[M-H]-	301	139	302	C13H18O8	Salirepin	Phenolic acids	26652-12-0	63600	56300	67800	51800	42900	44100	80300	73800	67300	75100	49800	55300	--	--
Hmyn007168	Negative	[M-H]-	483	255	484	C22H45O9P	LysoPG 16:0	LPG	-	11900	12700	13600	17600	13900	12400	20300	44200	19300	12500	10200	9770	--	--
Jmgn004021	Negative	[M-H]-	449	269	450	C21H22O11	6-C-Glucosyl-2-Hydroxynaringenin	Flavanones	-	529000	502000	562000	578000	569000	571000	338000	388000	353000	407000	455000	422000	--	--
km0814	Negative	[M-H]-	301	151	302	C15H10O7	Morin	Flavonols	6472-38-4	8250	9730	14300	14300	12600	12300	24300	23100	32200	18300	20000	25800	C10105	--
km0880	Positive	[M+H]+	157	111	156	C5H4N2O4	Orotic acid	Vitamins	65-86-1	5420000	6210000	6590000	5640000	6290000	7260000	9380000	9950000	8520000	6760000	7410000	7700000	C00295	ko00240,ko01100
km0935	Positive	[M+H]+	465	303	464	C21H20O12	Quercetin 4'-O-glucoside (Spiraeoside)	Flavonols	20229-56-5	7000000	8550000	7760000	6680000	9470000	9930000	11200000	11200000	11200000	10400000	12000000	13000000	--	--
km0972	Positive	[M+H]+	447	285	446	C22H22O10	Sissotrin	Isoflavones	5928-26-7	30900	33000	35100	38200	35800	34900	15400	17300	17500	15800	20000	21800	C05376	ko00943
km1211	Positive	[M+H]+	463	301	462	C22H22O11	Chrysoeriol 7-O-hexoside	Flavones	-	178000	178000	175000	106000	133000	96300	78600	65300	72900	211000	373000	179000	--	--
km1218	Positive	[M+H]+	609	463	608	C28H32O15	Chrysoeriol C-hexosyl-O-rhamnoside	Flavonoid carbonoside	-	331000	396000	313000	385000	346000	332000	342000	213000	287000	258000	179000	266000	--	--
km1249	Negative	[M-H]-	489	284	490	C23H23O12	Cyanidin O-acetylhexoside	Anthocyanins	-	7310000	7630000	8090000	7510000	8370000	7670000	3730000	3110000	4830000	3770000	4110000	3690000	--	--
km1269	Negative	[M-H]-	329	229	330	C17H14O7	Di-O-methylquercetin	Flavonols	-	174000	179000	173000	189000	178000	198000	192000	193000	201000	124000	117000	127000	--	--
km1467	Negative	[M-H]-	369	191	370	C13H20O12	Quinic acid O-glucuronic acid	Phenolic acids	-	138000	146000	98700	107000	125000	100000	61000	74200	60400	63500	62800	56100	--	--
km1475	Positive	Protonated	258	104	258	C8H21NO6P	sn-Glycero-3-phosphocholine	Alkaloids	28319-77-9	568000	710000	771000	604000	670000	612000	424000	434000	404000	415000	395000	429000	C00670	ko00564,ko00565
kz000046	Positive	[M+H]+	133	103	132	C9H8O	trans-cinnamaldehyde	Phenolic acids	104-55-2	73600	85000	75900	104000	96400	91900	48900	50800	51800	68000	68900	71600	C00903	ko00940,ko01100,ko01110
kz000132	Positive	[M+H]+	509	347	508	C23H24O13	Syringetin 7-O-hexoside	Flavonols	-	780000	870000	605000	1150000	1530000	1150000	1050000	1250000	1060000	958000	1280000	726000	--	--
kz000175	Positive	[M+H]+	122	105	121	C7H7NO	Benzamide	Others	55-21-0	21100	31100	27400	36000	33600	29600	34200	39100	46800	41300	39500	41100	C09815	--
kz000186	Negative	[M-H]-	213	97	214	C5H11O7P	2-Deoxyribose 1-phosphate	Others	17210-42-3	350000	352000	297000	346000	346000	384000	696000	641000	646000	332000	328000	360000	C00672	ko00030,ko00240,ko01100
kz000317	Positive	[M+H]+	112	95	111	C5H9N3	Histamine	Amino acids and derivatives	51-45-6	364000	352000	297000	259000	379000	362000	476000	549000	578000	584000	540000	515000	C00388	ko00340,ko01100,ko01110
kz000333	Positive	[M+H]+	136	118	135	C4H9NO2S	DL-Homocysteine	Amino acids and derivatives	6027-13-0	12600	18700	11900	21700	16900	16900	26200	23500	19300	13300	12200	25500	C00155	ko00270,ko00920,ko01100,ko01110,ko01230
kz000488	Negative	[M-H]-	153	109	154	C7H6O4	2,4-Dihydroxy benzoic acid	Phenolic acids	89-86-1	110000	92600	165000	182000	151000	136000	67700	159000	119000	64500	81200	88400	--	--
kz000507	Negative	[M-H]-	181	151	182	C9H10O4	Syringic Aldehyde	Phenolic acids	134-96-3	100	100	100	23100	14500	9420	41200	30900	41100	100	100	100	--	--
kz000517	Negative	[M-H]-	209	179	210	C11H14O4	Sinapyl alcohol	Phenolic acids	537-33-7	19500	22900	29600	18600	24800	31300	26800	48300	44100	46500	64100	51600	C02325	ko00940,ko01100,ko01110
kz000631	Positive	[M+H]+	112	95	111	C4H5N3O	Cytosine	Nucleotides and derivatives	71-30-7	325000	338000	301000	345000	321000	321000	486000	479000	462000	588000	447000	541000	C00380	ko00240,ko01100
kz000642	Positive	[M+H]+	152	135	151	C5H5N5O	Guanine	Nucleotides and derivatives	73-40-5	38000	42300	52500	47500	55800	44500	114000	123000	125000	80500	69800	76600	C00242	ko00230,ko01100
kz000673	Negative	[M-H]-	323	211	324	C9H13N2O9P	Uridine 5'-monophosphate	Nucleotides and derivatives	58-97-9	51300	52500	54700	55000	66700	61100	33500	33800	26700	37100	31100	19200	C00105	ko00240,ko01100
kz000694	Positive	[M]+	419	287	419	C20H19O10+	Cyanidin-3-O-arabinoside	Anthocyanins	27214-72-8	1190000	1390000	1190000	1400000	1610000	1550000	824000	827000	835000	864000	887000	913000	--	--
kz000701	Positive	[M]+	463	301	463	C22H23O11+	Peonidin-3-O-glucoside	Anthocyanins	68795-37-9	780000	1080000	890000	850000	799000	860000	593000	603000	613000	602000	472000	435000	C12141	ko00942
kz000704	Negative	[M-2H]-	465	285	467	C24H19O10+	Cyanidin-O-syringic acid	Anthocyanins	-	15100000	15700000	15400000	14100000	14000000	13500000	6520000	6370000	6670000	5970000	6230000	6240000	--	--
kz000724	Positive	[M]+	595	287	595	C27H31O15+	Cyanidin-3-O-rutinoside (Keracyanin)	Anthocyanins	28338-59-2	2670000	2690000	2690000	2020000	2060000	1940000	1080000	1060000	999000	1040000	968000	983000	C08620	ko00942
kz000727	Positive	[M]+	611	287	611	C27H31O16+	Cyanidin-3,5-O-diglucoside (Cyanin)	Anthocyanins	2611-67-8	27400000	26400000	25400000	22900000	19700000	22400000	10400000	11000000	11800000	7670000	8320000	8100000	C08639	ko00942
kz000735	Positive	[M]+	641	317	641	C28H33O17+	Petunidin-3,5-O-diglucoside	Anthocyanins	25846-73-5	128000	71100	83600	57000	68100	41900	95800	89000	119000	47500	45700	74000	--	--
kz000737	Positive	[M]+	697	287	697	C30H33O19+	Cyanidin-3-O-(6''-Malonylglucoside)-5-Glucoside	Anthocyanins	-	1420000	1200000	1290000	1040000	988000	872000	483000	562000	801000	463000	350000	383000	--	--
kz000905	Negative	[M-H]-	593	285	594	C27H30O15	Kaempferol-3-O-rutinoside(Nicotiflorin)	Flavonols	17650-84-9	436000	591000	414000	328000	349000	328000	487000	495000	457000	1250000	1220000	1210000	C21833	ko00944,ko01110
kz001061	Positive	[M+H]+	510	184	509	C25H52NO7P	LysoPC 17:0	LPC	50930-23-9	128000	149000	161000	116000	155000	146000	293000	284000	361000	170000	143000	130000	--	--
kz001064	Positive	[M+H]+	524	184	523	C26H54NO7P	LysoPC 18:0	LPC	19420-57-6	337000	377000	403000	330000	417000	412000	609000	757000	683000	276000	287000	315000	--	--
kz001065	Positive	[M+H]+	524	184	523	C26H54NO7P	LysoPC 18:0(2n isomer)	LPC	-	442000	505000	462000	454000	485000	427000	753000	715000	850000	258000	323000	355000	--	--
kz001176	Positive	[M+H]+	193	133	192	C10H8O4	Scopoletin(7-Hydroxy-5-methoxycoumarin)	Coumarins	92-61-5	1810000	2090000	1890000	2590000	3400000	3450000	1940000	2240000	1920000	2230000	2070000	1420000	C01752	ko00940,ko01110
kz001216	Negative	[M-H]-	253	235	254	C16H30O2	Palmitoleic Acid	Free fatty acids	373-49-9	12800	10900	7150	15300	20800	18100	13000	19500	12100	18600	17700	12600	C08362	ko00061
kz001218	Negative	[M-H]-	255	255	256	C16H32O2	Palmitic acid	Free fatty acids	1957-10-03	5160000	4570000	3840000	1780000	3060000	3050000	922000	1330000	6330000	4260000	2690000	2470000	C00249	ko00061,ko00062,ko00071,ko00073,ko01040,ko01100,ko01212
kz001245	Negative	[M-H]-	311	293	312	C18H32O4	13-Oxo-9-hydroxy-10-octadecenoic acid	Free fatty acids	-	6910	6400	4700	6810	6630	9790	8520	11700	8120	4730	4350	4500	--	--
kz001287	Negative	[M-H]-	131	85	132	C6H12O3	(S)-(-)-2-Hydroxyisocaproic acid	Organic acids	13748-90-8	450000	499000	381000	261000	270000	250000	152000	157000	156000	100	100	100	--	--
kz001310	Negative	[M-K]-	167	78.7	167	C3H4KO6P	Phosphoenolpyruvic acid	Organic acids	4265-07-0	349000	393000	316000	357000	327000	510000	212000	226000	247000	344000	308000	322000	--	--
kz001313	Negative	[M-H]-	173	111	174	C8H14O4	SubericAcid	Organic acids	505-48-6	156000	155000	174000	107000	99600	117000	70600	76400	73200	87400	88200	78600	C08278	--
kz001352	Negative	[M-H]-	405	243	406	C20H22O9	2,3,5,4'-Tetrahydroxy-stilbene-2-O-D-glucopyranoside	Stilbene	-	111000	97500	90900	135000	122000	106000	177000	158000	131000	180000	174000	175000	--	--
kz002203	Positive	[M]+	449	287	449	C21H21O11	petunidin-O-pentoside	Anthocyanins	-	5490000	5720000	6060000	4910000	4940000	4890000	2400000	2650000	2570000	2290000	2280000	2130000	--	--
kz002419	Negative	[M-H]-	580	506	581	C33H35N5O5	Ergotamine	Alkaloids	113-15-5	1210000	1420000	1130000	1030000	1170000	1210000	1810000	1750000	1750000	905000	777000	819000	--	--
kz002554	Positive	[M+H]+	165	147	164	C9H8O3	p-Hydroxycinnamic acid	Phenolic acids	-	74100	69300	78600	75200	43000	52000	39700	31600	77700	38200	48600	22900	--	--
kz002764	Positive	[M]+	581	287	581	C26H29O15+	Cyanidin 3-Sambubioside	Anthocyanins	-	330000	415000	261000	236000	311000	248000	201000	162000	177000	211000	174000	139000	--	--
kz002819	Positive	[M+H]+	493	331	492	C23H24O12	Limocitrin 3-rhamnoside	Flavonols	-	53300	78600	63200	79600	109000	120000	98600	63500	76100	98400	88700	97600	--	--
kz002979	Positive	[M+H]+	463	301	462	C22H22O11	6-C-Methylkaempferol 3-glucoside	Flavonols	-	119000	152000	121000	114000	111000	111000	76500	64700	75200	279000	182000	253000	--	--
kz003006	Negative	[M-H]-	427	153	428	C21H32O9	Lactuside B	Others	106009-42-1	7330000	6190000	6920000	7880000	8270000	7680000	9270000	10100000	9430000	9480000	10300000	11600000	--	--
kz003089	Positive	[M+H]+	193	105	192	C10H12N2O2	Acancifoliuside	Alkaloids	-	10800000	10000000	11500000	10000000	9190000	10000000	7260000	6140000	6520000	8370000	7530000	7540000	--	--
kz003394	Negative	[M-H]-	135	120	136	C8H8O2	4-Hydroxyacetophenone	Phenolic acids	99-93-4	23400	9650	17900	13500	13300	20200	10600	17200	7690	16100	17000	26700	C10700	ko01100
kz003682	Positive	[M]+	463	301	463	C22H23O11	Peonidin glucoside	Anthocyanins	-	993000	893000	1030000	823000	765000	840000	632000	555000	591000	528000	481000	369000	--	--
kz003693	Positive	[M+H]+	611	303	610	C27H30O16	Quercetin-3-O-(2-O-α-L-rhamnopyranosyl)-β-D-galactopyranoside	Flavonols	-	411000	371000	331000	361000	411000	168000	248000	240000	291000	237000	212000	229000	--	--
kz003850	Negative	[M-H]-	523	361	524	C26H36O11	(-)-secoisolariciresinol 4-O-β-D-giucopyranoside	Lignans	-	385000	314000	290000	333000	279000	329000	291000	219000	237000	169000	189000	163000	--	--
kz003964	Positive	[M]+	859	697	859	C36H43O24+	Cyanidin 3-O-hexoside-malonylhexoside-hexoside	Anthocyanins	-	376000	363000	343000	265000	320000	286000	191000	198000	195000	146000	141000	138000	--	--
kz004159	Positive	[M]+	581	287	581	C26H29O15+	Cyanidin 3-O-sambubioside [Cyanidin-3-O-(2''-O-beta-xylopyranosyl-beta-glucopyranoside)]	Anthocyanins	63535-17-1	269000	338000	299000	333000	256000	365000	187000	196000	208000	164000	175000	167000	C20490	ko00942
kz004160	Positive	[M]+	581	287	581	C26H29O15+	Cyanidin 3-O-(2''-O-xylopyranosyl)glucopyranoside	Anthocyanins	-	367000	454000	387000	346000	289000	401000	245000	188000	253000	219000	218000	171000	--	--
kz004697	Negative	[M-H]-	465	303	466	C21H22O12	Taxifolin-3'-O-β-D-glucoside	Flavanols	-	529000	518000	511000	718000	547000	596000	412000	400000	379000	424000	365000	340000	--	--
kz004747	Positive	[M+H]+	526	508	525	C28H47NO8	5,8,11,14-Pentadecanoamide	Others	-	82600	77800	113000	79400	110000	85300	47800	54100	80800	52400	81200	63200	--	--
kz004771	Negative	[M-H]-	451	289	452	C21H24O11	Epicatechin glucoside	Flavanols	-	1560000	1490000	1340000	2050000	2230000	2290000	1150000	1240000	1100000	1350000	1400000	1290000	--	--
Lmbn001981	Negative	[M-H]-	137	93	138	C7H6O3	2,5-Dihydroxybenzaldehyde	Phenolic acids	1194-98-5	146000	108000	178000	82700	82100	115000	243000	254000	256000	177000	186000	150000	C05585	ko00350,ko01100
Lmbn002739	Negative	[M-H]-	163	119	164	C9H8O3	3-Hydroxycinnamic Acid	Phenolic acids	14755-02-3	60100	68900	77200	74300	102000	94900	239000	224000	226000	166000	156000	144000	C12621	ko00360,ko01100
Lmbn003970	Negative	[M-H]-	329	211	330	C18H34O5	9,12,13-TriHOME; 9(S),12(S),13(S)-Trihydroxy-10(E)-octadecenoic acid	Free fatty acids	97134-11-7	269000	283000	271000	311000	291000	304000	307000	332000	325000	207000	205000	213000	C14833	ko00591
Lmbn005369	Negative	[M-H]-	295	195	296	C18H32O3	13(S)-HODE;13(S)-Hydroxyoctadeca-9Z,11E-dienoic acid	Free fatty acids	10219-69-9	20100	23100	17800	21100	25900	28500	33100	29700	34600	20800	17300	15900	C14762	ko00591
Lmbn005662	Negative	[M-H]-	295	171	296	C18H32O3	9(10)-EpOME;(9R,10S)-(12Z)-9,10-Epoxyoctadecenoic acid	Free fatty acids	16833-56-0	24200	20300	19200	16900	23900	20600	31500	34100	32600	19900	20500	19100	C14825	ko00591,ko01100
Lmbn005923	Negative	[M-H]-	277	59	278	C18H30O2	Crepenynic acid	Free fatty acids	2277-31-8	1260000	1240000	1290000	1040000	1100000	1030000	549000	566000	559000	579000	497000	461000	C07289	ko00591
Lmcp007155	Positive	[M+H]+	373	343	372	C20H20O7	3',4',5',5,7-Pentamethoxyflavone	Flavones	53350-26-8	91200	166000	89700	149000	280000	324000	357000	334000	323000	417000	395000	402000	--	--
Lmdn003756	Negative	[M-H]-	193	135	194	C10H10O4	Methyl caffeate	Phenolic acids	3843-74-1	653000	620000	818000	1090000	1010000	965000	537000	591000	542000	645000	673000	791000	C10477	--
Lmdp002969	Positive	[M+H]+	481	319	480	C21H20O13	Myricetin-3-O-galactoside	Flavonols	15648-86-9	1020000	1400000	1300000	2010000	2160000	2510000	1490000	1620000	1400000	2120000	1890000	2150000	--	--
Lmdp004892	Positive	[M+H]+	535	287	534	C24H22O14	Kaempferol-3-O-(6''-malonyl)galactoside	Flavonols	-	1180000	1210000	1130000	988000	1370000	1510000	861000	963000	861000	761000	893000	880000	--	--
Lmgp001898	Positive	[M+H]+	162	116	161	C9H7NO2	4,6-Dihydroxyquinoline	Alkaloids	3517-61-1	55600	65100	81600	51500	51200	52700	47600	45000	53600	23500	37600	34500	C05639	ko00380,ko01100
Lmgp002593	Positive	[M+H]+	123	77	122	C7H6O2	3-hydroxybenzaldehyde	Organic acids	100-83-4	101000	162000	86500	71800	236000	251000	215000	203000	241000	194000	157000	180000	C03067	--
Lmgp003270	Positive	[M+H]+	369	177	368	C16H16O10	Scopoletin-7-O-glucuronide	Coumarins	132752-65-9	199000	205000	167000	196000	198000	193000	257000	274000	201000	267000	395000	231000	--	--
Lmhn002926	Negative	[M-H]-	279	163	280	C13H12O7	p-Coumaroylmalic acid	Phenolic acids	-	33600	32800	40500	40400	30000	41900	25200	14500	22200	28000	25900	18200	--	--
Lmhn003074	Negative	[M-H]-	309	193	310	C14H14O8	Feruloylmalic acid	Phenolic acids	-	757000	748000	761000	541000	483000	456000	318000	344000	340000	511000	535000	514000	--	--
Lmhn003240	Negative	[M-H]-	237	121	238	C11H10O6	Benzoylmalic acid	Phenolic acids	22138-51-8	158000	152000	169000	140000	113000	151000	114000	101000	98600	122000	96700	117000	--	--
Lmhp002772	Positive	[M+H]+	249	147	248	C14H20N2O2	p-Coumaroylcadaverine	Alkaloids	-	53600	33600	51600	81700	109000	60000	71600	63800	28200	41200	46500	74400	--	--
Lmhp003162	Positive	[M+H]+	787	625	786	C34H42O21	Chrysoeriol-6,8-di-C-glucoside-4'-O-glucoside	Flavonoid carbonoside	-	828000	880000	863000	718000	838000	876000	1330000	1010000	1210000	1470000	1300000	1200000	--	--
Lmhp007598	Positive	[M+H]+	534	184	533	C27H52NO7P	LysoPC 19:2(2n isomer)	LPC	-	627000	643000	631000	674000	585000	638000	443000	508000	474000	284000	299000	317000	--	--
Lmhp007840	Positive	[M+H]+	534	184	533	C27H52NO7P	LysoPC 19:2	LPC	-	607000	640000	663000	686000	651000	609000	476000	539000	480000	278000	259000	269000	--	--
Lmhp008337	Positive	[M+H]+	426	285	425	C19H40NO7P	LysoPE 14:0(2n isomer)	LPE	-	8060	11100	9510	7590	6750	9650	13400	16100	14700	9910	11800	9360	--	--
Lmhp008718	Positive	[M+H]+	506	184	505	C25H48NO7P	LysoPC 17:2	LPC	-	16200	23500	18700	24300	21300	19500	39300	37800	38700	29600	24500	17100	--	--
Lmhp008833	Positive	[M+H]+	494	184	493	C24H48NO7P	LysoPC 16:1(2n isomer)	LPC	-	721000	792000	688000	737000	731000	845000	1100000	1150000	1110000	712000	716000	677000	--	--
Lmhp009129	Positive	[M+H]+	482	184	481	C23H48NO7P	LysoPC 15:0(2n isomer)	LPC	-	141000	155000	145000	145000	157000	174000	256000	239000	269000	166000	150000	172000	--	--
Lmhp009590	Positive	[M+H]+	508	184	507	C25H50NO7P	LysoPC 17:1	LPC	-	50800	64000	51500	46600	61000	61600	75500	86700	93200	57800	52600	41100	--	--
Lmhp010190	Positive	[M+H]+	522	184	521	C26H52NO7P	LysoPC 18:1(2n isomer)	LPC	-	6280000	6980000	6280000	5610000	6800000	6760000	11600000	11200000	11400000	5310000	4930000	5040000	--	--
Lmhp206353	Positive	[M+H]+	493	331	492	C23H24O12	Tricin-4'-O-glucoside	Flavones	-	40300	64900	52500	79500	142000	126000	72200	62300	77400	107000	88000	87500	--	--
Lmjp002867	Positive	[M+H]+	595	287	594	C27H30O15	Kaempferol-3-O-neohesperidoside	Flavonols	32602-81-6	1870000	1900000	2350000	2750000	3110000	3510000	2140000	1940000	1930000	2460000	2320000	2620000	--	--
Lmlp002990	Positive	[M+H]+	595	313	594	C27H30O15	Isosaponarin(Isovitexin-4'-O-glucoside)	Flavonoid carbonoside	19416-87-6	3420000	3840000	3780000	3230000	3310000	3210000	2940000	2990000	2860000	2430000	2370000	2520000	--	--
Lmlp003531	Positive	[M+H]+	449	287	448	C21H20O11	Luteolin-3'-O-glucoside	Flavones	5154-41-6	1420000	1250000	1540000	1480000	1550000	1820000	2040000	2010000	2330000	2430000	2120000	2430000	--	--
Lmmn001294	Negative	[M-H]-	331	153	332	C14H20O9	Koaburaside	Phenolic acids	41653-73-0	139000	138000	135000	141000	156000	174000	105000	121000	118000	102000	87000	106000	--	--
Lmmn001643	Negative	[M-H]-	163	119	164	C9H8O3	2-Hydroxycinnamic acid	Organic acids	583-17-5	186000	215000	193000	183000	162000	241000	582000	566000	586000	380000	388000	401000	C01772	ko00360,ko00940,ko01100,ko01110
Lmmn003323	Negative	[M-H]-	271	225	272	C16H32O3	2-Hydroxyhexadecanoic acid	Organic acids	764-67-0	236000	226000	179000	142000	157000	165000	175000	168000	186000	138000	156000	118000	--	--
Lmmn003398	Negative	[M-H]-	489	285	490	C23H22O12	Kaempferol-3-O-(6''-acetyl)glucoside	Flavonols	-	407000	376000	338000	382000	395000	348000	373000	418000	386000	607000	508000	578000	--	--
Lmmn003663	Negative	[M-H]-	329	167	330	C14H18O9	5-Glucosyloxy-2-Hydroxybenzoic acid methyl ester	Phenolic acids	-	5990000	5670000	5220000	4650000	4440000	4820000	3340000	3820000	3460000	4990000	4650000	4480000	--	--
Lmmn004625	Negative	[M-H]-	449	287	450	C21H22O11	Dihydrokaempferol-7-O-glucoside	Flavonols	-	241000	232000	240000	147000	209000	188000	137000	116000	91900	213000	200000	234000	--	--
Lmmp002080	Positive	[M+H]+	193	105	192	C11H16N2O	N-(4-Aminobutyl)benzamide	Alkaloids	5692-23-9	1830000	1620000	1860000	1290000	1650000	1100000	2080000	1450000	1060000	828000	1330000	1140000	--	--
Lmmp003817	Positive	[M+H]+	535	287	534	C24H22O14	Kaempferol-3-O-(6''-malonyl)glucoside	Flavonols	-	1190000	945000	1010000	1230000	1210000	1570000	643000	786000	850000	826000	834000	898000	--	--
Lmnp002413	Positive	[M+H]+	595	449	594	C27H30O15	Luteolin-6-C-rhamnoside-7-O-glucoside	Flavonoid carbonoside	-	292000	484000	441000	264000	366000	371000	398000	388000	413000	1050000	1110000	869000	--	--
Lmnp202580	Positive	[M+H]+	565	433	564	C26H28O14	Apigenin-8-C-(2''-xylosyl)glucoside	Flavonoid carbonoside	-	3920000	4040000	5090000	4590000	4000000	4410000	3520000	3460000	3160000	2970000	2550000	2650000	--	--
Lmpp003465	Positive	[M-H]-	481	319	480	C21H20O13	Myricetin-3-O-glucoside	Flavonols	19833-12-6	60700	65200	85300	139000	144000	112000	98700	48700	73100	126000	115000	65100	--	--
Lmqn000213	Negative	[M-H]-	665	341	666	C24H42O21	Stachyose	Saccharides and Alcohols	470-55-3	27400	37200	17600	23700	31700	41600	82600	80100	87300	82900	65000	80800	C01613	ko00052,ko01100
Lmqn000432	Negative	[M-H]-	333	333	334	C9H19O11P	1-(sn-Glycero-3-phospho)-1D-myo-inositol	Saccharides and Alcohols	-	752000	743000	760000	727000	673000	982000	420000	422000	560000	500000	342000	453000	--	--
Lmqp000329	Positive	[M+H]+	296	104	295	C8H14N3O7P	5-Aminoimidazole ribonucleotide	Nucleotides and derivatives	25635-88-5	3340000	3510000	3600000	3410000	3190000	3590000	2470000	2440000	2600000	2050000	2100000	2200000	--	--
Lmqp000873	Positive	[M+H]+	101	55	100	C4H4O3	Succinic anhydride	Organic acids	108-30-5	302000	297000	288000	194000	200000	191000	154000	112000	123000	122000	117000	151000	C19524	--
Lmrj002793	Positive	[M+H]+	277	120	276	C14H16N2O4	Cyclo(Phe-Glu)	Amino acids and derivatives	-	90900	88400	117000	73100	83300	84900	75600	53500	66500	69500	72800	76100	--	--
Lmrn001951	Negative	[M-H]-	181	135	182	C9H10O4	(S)-2-Hydroxy-3-(4-Hydroxyphenyl)Propanoic Acid	Organic acids	23508-35-2	51800	49400	48700	20900	18900	19800	9980	4150	14100	13600	6050	7430	--	--
Lmsn000954	Negative	[M-H]-	207	59	208	C8H16O6	Dambonitol	Saccharides and Alcohols	523-94-4	695000	623000	676000	499000	492000	554000	498000	488000	466000	398000	404000	442000	--	--
Lmsn004674	Negative	[M-H]-	309	147	310	C15H18O7	1-O-Cinnamoyl-β-D-glucose	Phenolic acids	40004-96-4	1450000	1330000	1200000	1110000	1040000	1160000	711000	650000	663000	437000	491000	458000	--	--
Lmsp004749	Positive	[M+H]+	655	347	654	C29H34O17	Syringetin-3-O-rutinoside	Flavonols	-	5130000	4840000	4670000	8040000	7370000	8020000	7380000	7400000	7230000	5300000	5070000	4670000	--	--
Lmtn000940	Negative	[M-H]-	345	139	346	C14H18O10	1-O-(3,4-Dihydroxy-5-methoxy-benzoyl)-glucoside	Phenolic acids	-	212000	203000	203000	226000	267000	234000	165000	151000	162000	184000	165000	189000	--	--
Lmtn002233	Negative	[M-H]-	327	165	328	C15H20O8	Androsin	Others	531-28-2	4790000	5070000	4780000	3800000	4020000	4030000	3310000	3770000	3490000	3280000	3020000	3060000	--	--
Lmtn002796	Negative	[M-H]-	449	287	450	C21H22O11	Aromadendrin-7-O-glucoside	Terpenoids	28189-90-4	1380000	1380000	1400000	1370000	1380000	1390000	732000	830000	786000	997000	798000	891000	--	--
Lmtp002942	Positive	[M+H]+	535	499	534	C25H26O13	Apigenin-6,8-di-C-arabinoside	Flavonoid carbonoside	-	27700	46000	36600	58400	55500	63600	27800	24500	30000	45700	55000	39900	--	--
Lmtp003677	Positive	[M+H]+	627	303	626	C27H30O17	Quercetin-3-O-sophoroside (Baimaside)	Flavonols	18609-17-1	223000	329000	304000	252000	328000	249000	164000	172000	145000	144000	74300	95100	C12667	ko00944
Lmtp003948	Positive	[M+H]+	481	319	480	C22H24O12	3',5',5,7-Tetrahydroxy-4'-methoxyflavanone-3'-O-glucoside	Flavanones	-	80600	80000	85300	118000	95200	137000	64800	62000	91800	113000	144000	66500	--	--
Lmtp004722	Positive	[M+H]+	333	153	332	C16H12O8	Mearnsetin	Flavones	16805-10-0	98100	92400	74600	178000	167000	135000	105000	105000	96700	91600	94800	92600	--	--
Lmwp003442	Positive	[M+H]+	449	287	448	C21H20O11	Amoenin	Flavonols	-	4860000	5920000	7120000	8200000	5820000	7120000	7840000	7650000	8230000	9000000	9760000	9390000	--	--
Lmwp004293	Positive	[M+H]+	935	303	934	C42H46O24	Quercetin-3-O-(2'''-p-coumaroyl)sophoroside-7-O-glucoside	Flavonols	-	296000	326000	295000	337000	328000	302000	379000	363000	534000	431000	545000	605000	--	--
Lmyn012331	Negative	[M-H]-	281	281	282	C18H34O2	Petroselinic acid	Free fatty acids	593-39-5	650000	617000	488000	292000	474000	222000	160000	178000	706000	424000	353000	312000	C08363	--
Lmyp004617	Positive	[M+H]+	419	257	418	C21H22O9	Pinocembrin-7-O-glucoside (Pinocembroside)	Flavones	75829-43-5	4020000	4280000	4220000	2030000	2050000	2190000	772000	797000	810000	850000	825000	859000	--	--
Lmyp005841	Positive	[M+H]+	417	255	416	C21H20O9	Chrysin-7-O-glucoside	Flavones	31025-53-3	18700	32100	22400	16400	16300	11500	7870	16200	9860	81900	85900	72900	--	--
Lmyp006086	Positive	[M+H]+	447	285	446	C22H22O10	Prunetin-5-O-glucoside	Flavones	-	36500	31600	20400	57800	34300	51900	41400	39600	46200	49200	59000	41400	--	--
Lmzn003560	Negative	[M-H]-	489	471	490	C26H34O9	Sudachinoid A	Others	-	24600	29500	18700	9550	6490	8440	5160	7060	6450	8560	8120	9050	--	--
Lmzn003953	Negative	[M-H]-	531	489	532	C28H36O10	Nomilinic acid	Others	35930-20-2	14900	15300	14300	12000	12600	11600	5870	6680	6670	4970	5000	6490	--	--
Lmzp003497	Positive	[M+H]+	333	163	332	C19H24O5	Marmin [7-(6',7'-Dihydroxygeranyloxy)coumarin]	Coumarins	14957-38-1	9700	11300	9470	14400	15100	15300	63100	53400	63700	27400	22900	28100	--	--
Lmzp003694	Positive	[M+H]+	473	427	472	C26H32O8	Obacunoic acid	Others	751-29-1	511000	559000	570000	609000	644000	673000	342000	395000	396000	301000	290000	322000	--	--
ML10180524	Positive	[M+H]+	244	112	243	C9H13N3O5	Cytarabine	Nucleotides and derivatives	147-94-4	2500000	2390000	2320000	2240000	2550000	2750000	3380000	3830000	3730000	4000000	3950000	4370000	C02961	--
ML10198895	Negative	[M-H]-	88	88	89	C3H7NO2	N-Methylglycine	Amino acids and derivatives	107-97-1	8110	12300	10700	8860	12200	12800	17300	16700	20200	15500	16400	12800	C00213	ko00260,ko00330,ko01100
mws0001	Positive	[M+H]+	133	74	132	C4H8N2O3	L-Asparagine	Amino acids and derivatives	70-47-3	473000	629000	572000	632000	1190000	1350000	376000	408000	2370000	1510000	487000	1710000	C00152	ko00250,ko00460,ko00970,ko01100,ko01110,ko01230
mws0014	Negative	[M-H]-	193	134	194	C10H10O4	Ferulic acid	Phenolic acids	537-98-4	72400	66100	83100	57100	56700	70100	142000	139000	177000	140000	138000	135000	C01494	ko00940,ko01100,ko01110
mws0036	Negative	[M-H]-	609	301	610	C28H34O15	Hesperetin-7-O-rutinoside (Hesperidin)	Flavanones	520-26-3	6880000	7250000	6800000	6210000	5600000	6040000	7190000	6860000	7510000	8910000	9780000	9110000	C09755	--
mws0042	Negative	[M-H]-	305	125	306	C15H14O7	Epigallocatechin	Flavanols	970-74-1	41100	45300	48400	50200	47600	54500	31300	13700	34200	34500	34100	27000	C12136	ko00941,ko01110
mws0043	Positive	[M+H]+	403	373	402	C21H22O8	Nobiletin (5,6,7,8,3',4'-Hexamethoxyflavone)	Flavones	478-01-3	154000	215000	157000	220000	336000	353000	312000	279000	313000	475000	451000	441000	C10112	--
mws0045	Positive	[M+H]+	449	303	448	C21H20O11	Quercetin-3-O-rhamnoside(Quercitrin)	Flavonols	522-12-3	4450000	4630000	3900000	4750000	4190000	4770000	5570000	6300000	5140000	5790000	8080000	8600000	C01750	ko00944
mws0047	Positive	[M+H]+	579	271	578	C27H30O14	Apigenin-7-O-neohesperidoside (Rhoifolin)	Flavones	17306-46-6	592000	989000	771000	689000	705000	624000	851000	635000	658000	2110000	1940000	1950000	C12627	ko00944
mws0049	Positive	[M+H]+	307	139	306	C15H14O7	Gallocatechin	Flavanols	970-73-0	257000	272000	293000	252000	216000	225000	147000	128000	164000	146000	128000	150000	C12127	ko00941,ko01110
mws0055	Positive	[M+H]+	373	343	372	C20H20O7	Tangeretin (4',5,6,7,8-Pentamethoxyflavone)	Flavonols	481-53-8	109000	188000	108000	162000	332000	382000	445000	395000	381000	512000	427000	494000	C10190	--
mws0057	Positive	[M+H]+	451	289	450	C21H22O11	Eriodictyol-7-O-glucoside	Flavanones	38965-51-4	251000	219000	219000	336000	328000	291000	363000	292000	375000	424000	411000	285000	--	--
mws0061	Negative	[M-H]-	463	300	464	C21H20O12	Quercetin-3-O-galactoside (Hyperin)	Flavonols	482-36-0	25400	37000	25800	34100	105000	120000	61700	49600	73300	122000	124000	96500	C10073	--
mws0089	Negative	[M-H]-	447	285	448	C21H20O11	Kaempferol-7-O-glucoside	Flavonols	16290-07-6	139000	160000	163000	185000	144000	167000	153000	203000	188000	278000	206000	271000	--	--
mws0093	Negative	[M-H]-	179	146	180	C10H12O3	Coniferyl alcohol	Phenolic acids	458-35-5	53600	46800	51400	33300	38200	35800	25100	30800	33700	28900	40100	33600	C00590	ko00940,ko00998,ko01100,ko01110
mws0119	Negative	[M-H]-	227	227	228	C14H28O2	Myristic Acid	Free fatty acids	544-63-8	2670000	2170000	2350000	2310000	1930000	2240000	3090000	3110000	3410000	1950000	2610000	1640000	C06424	ko00061,ko01100
mws0120	Positive	[M+H]+	258	104	257	C8H20NO6P	Choline Alfoscerate	PC	28319-77-9	2000000	1870000	2120000	1900000	1490000	2340000	1170000	1350000	1080000	1210000	1220000	1270000	C00670	ko00564,ko00565
mws0133	Positive	[M+H]+	123	79.9	122	C6H6N2O	Nicotinamide	Vitamins	98-92-0	185000	226000	212000	126000	107000	119000	85300	91800	120000	131000	106000	116000	C00153	ko00760,ko01100
mws0180	Negative	[M-H]-	153	108	154	C7H6O4	2,5-Dihydroxybenzoic acid; Gentisic Acid	Phenolic acids	490-79-9	22300	51600	37400	60400	39200	52800	24600	43500	31000	18300	22300	26100	C00628	ko00350,ko01100
mws0192	Negative	[M-H]-	117	73	118	C4H6O4	Succinic acid	Organic acids	110-15-6	5220000	5420000	5350000	3020000	3280000	3290000	2470000	2360000	2480000	2500000	2360000	2380000	C00042	ko00020,ko00190,ko00250,ko00310,ko00350,ko00360,ko00620,ko00630,ko00640,ko00650,ko00760,ko00920,ko01100,ko01110,ko01200
mws0213	Negative	[M-H]-	151	71	152	C5H12O5	Ribitol	Saccharides and Alcohols	488-81-3	23100	42300	27000	32600	34200	56900	22100	34400	31000	25200	17900	29100	C00474	ko00040,ko00740,ko01100
mws0289	Positive	[M+H]+	480	339	479	C23H46NO7P	LysoPE 18:1	LPE	89576-29-4	834000	958000	831000	753000	824000	859000	1340000	1300000	1350000	799000	834000	825000	--	--
mws0366	Negative	[M-H]-	277	277	278	C18H30O2	γ-Linolenic Acid	Free fatty acids	506-26-3	5000000	4600000	3370000	3950000	4000000	4220000	6010000	5920000	6740000	4530000	4860000	4450000	C06426	ko00591,ko01040,ko01100
mws0367	Negative	[M-H]-	277	277	278	C18H30O2	α-Linolenic Acid	Free fatty acids	463-40-1	323000	296000	222000	255000	256000	276000	411000	394000	432000	292000	314000	293000	C06427	ko00592,ko01040,ko01100,ko01110
mws0458	Negative	[M-H]-	151	136	152	C8H8O3	Vanillin	Phenolic acids	121-33-5	92100	111000	98400	74700	57800	86000	281000	241000	288000	99300	132000	76800	C00755	ko00998,ko01100,ko01110
mws0470	Negative	[M-H]-	117	73	118	C4H6O4	Methylmalonic acid	Organic acids	516-05-2	5420000	5360000	5350000	3250000	3240000	3360000	2390000	2310000	2590000	2520000	2400000	2350000	C02170	ko00240,ko00280,ko00640,ko01100
mws0520	Positive	[M+H]+	224	136	223	C11H13NO4	N-Acetyl-L-tyrosine	Amino acids and derivatives	537-55-3	132000	162000	156000	94700	118000	108000	71500	62500	80300	93800	64000	86300	--	--
mws0609	Negative	[M-H]-	344	150	345	C10H12N5O7P	Guanosine 3',5'-cyclic monophosphate	Nucleotides and derivatives	7665-99-8	381000	400000	361000	329000	307000	328000	196000	198000	232000	200000	212000	210000	C00942	ko00230,ko01100
mws0620	Positive	[M+H]+	175	144	174	C11H14N2	N-Methyltryptamine	Alkaloids	61-49-4	263000	266000	219000	187000	179000	203000	205000	170000	160000	75600	71000	63900	C06213	ko00380,ko01100
mws0628	Negative	[M-H]-	121	92	122	C7H6O2	4-Hydroxybenzaldehyde	Phenolic acids	123-08-0	71300	90100	86100	95400	83500	71400	268000	239000	258000	43100	111000	56000	C00633	ko01100
mws0636	Positive	[M+H]+	313	166	312	C18H20N2O3	L-Phenylalanyl-L-phenylalanine	Amino acids and derivatives	2577-40-4	36300	13300	18500	21500	27400	19200	39800	47300	51200	40500	37200	24500	--	--
mws0668	Negative	[M-H]-	283	151	284	C10H12N4O6	Xanthosine	Nucleotides and derivatives	146-80-5	406000	472000	414000	343000	429000	442000	397000	399000	403000	279000	262000	263000	C01762	ko00230,ko00232,ko01100,ko01110,ko02010
mws0675	Positive	[M+H]+	335	123	334	C11H15N2O8P	β-Nicotinamide mononucleotide	Nucleotides and derivatives	1094-61-7	29800	20400	24400	37200	39600	44000	50400	65500	50000	38900	37600	45100	C00455	ko00760,ko01100
mws0749	Negative	[M-H]-	137	93	138	C7H6O3	4-Hydroxybenzoic acid	Phenolic acids	99-96-7	224000	250000	263000	105000	254000	259000	401000	398000	372000	257000	271000	215000	C00156	ko00130,ko00790,ko01100,ko01110
mws0791	Negative	[M-H]-	593	285	594	C28H34O14	Poncirin (Isosakuranetin-7-O-neohesperidoside)	Flavanones	14941-08-3	2040000	2240000	1940000	2700000	2400000	2610000	3060000	3350000	3390000	3770000	3640000	3900000	C09830	--
mws0884	Negative	[M-H]-	328	134	329	C10H12N5O6P	Cyclic 3',5'-Adenylic acid	Nucleotides and derivatives	60-92-4	177000	161000	159000	129000	144000	144000	209000	204000	207000	246000	242000	250000	C00575	ko00230,ko01100
mws0895	Negative	[M-H]-	431	269	432	C21H20O10	Genistein-7-O-Glucoside (Genistin)	Isoflavones	529-59-9	441000	474000	468000	725000	637000	675000	694000	754000	836000	728000	737000	743000	C09126	ko00943
mws0913	Negative	[M-H]-	447	285	448	C21H20O11	Kaempferol-3-O-galactoside (Trifolin)	Flavonols	23627-87-4	166000	148000	147000	183000	172000	184000	167000	213000	170000	260000	279000	230000	C12626	ko00944
mws0920	Negative	[M-H]-	301	151	302	C15H10O7	Tricetin (5,7,3',4',5'-Pentahydroxyflavone)	Flavones	520-31-0	848000	1270000	814000	986000	988000	862000	1140000	1130000	1080000	1590000	1560000	1700000	C10192	ko00941
mws0921	Negative	[M-H]-	149	131	150	C9H10O2	p-Coumaryl alcohol	Phenolic acids	3690-05-09	226000	231000	234000	205000	235000	184000	183000	196000	205000	129000	114000	116000	C02646	ko00940,ko01100,ko01110
mws0976	Negative	[M-H]-	243	153	244	C9H12N2O6	β-Pseudouridine	Nucleotides and derivatives	1445-07-4	47000	40900	44100	36800	42200	36100	32400	32500	38700	34200	27700	19800	C02067	ko00240,ko01100
mws1038	Negative	[M-H]-	277	146	278	C11H22N2O4S	Pantetheine	Others	496-65-1	69100	74700	79900	60700	61300	52500	65300	68300	66800	140000	134000	146000	C00831	ko00332,ko00770,ko01110
mws1060	Negative	[M-H]-	267	135	268	C10H12N4O5	9-(Arabinosyl)hypoxanthine	Nucleotides and derivatives	7013-16-3	24200	35000	26500	24000	21500	22100	19500	33400	28200	16000	17900	18600	--	--
mws1077	Positive	[M+H]+	355	193	354	C16H18O9	Scopoletin-7-O-glucoside (Scopolin)	Coumarins	531-44-2	345000	280000	360000	429000	416000	429000	315000	363000	399000	201000	168000	148000	C01527	ko00940,ko01110
mws1179	Negative	[M-H]-	433	271	434	C21H22O10	Naringenin-7-O-glucoside (Prunin)	Flavanones	529-55-5	983000	1140000	1160000	841000	762000	819000	633000	582000	523000	688000	606000	659000	C09099	ko00941
mws1290	Negative	[M-H]-	593	285	594	C30H26O13	Kaempferol-3-O-(6''-p-Coumaroyl)glucoside (Tiliroside)	Flavonols	20316-62-5	2600000	2440000	2520000	3060000	3110000	3050000	3490000	3670000	3600000	4320000	4330000	4510000	C17140	--
mws1299	Positive	[M+H]+	449	299	448	C21H20O11	Luteolin-8-C-glucoside (Orientin)	Flavonoid carbonoside	28608-75-5	64300	90600	82400	114000	153000	146000	121000	88100	93100	172000	155000	122000	C10114	--
mws1329	Negative	[M-H]-	463	301	464	C21H20O12	Quercetin-7-O-glucoside	Flavonols	491-50-9	20300	35400	34000	35900	25100	23100	71100	63400	64100	122000	114000	124000	C12639	--
mws1360	Negative	[M-H]-	433	269	434	C21H22O10	Engeletin	Flavanols	572-31-6	186000	173000	171000	117000	130000	107000	47100	52000	53000	43900	43400	31000	--	--
mws1361	Negative	[M-H]-	449	151	450	C21H22O11	Taxifolin-3-O-rhamnoside (Astilbin)	Flavanols	29838-67-3	83400	97900	76400	46700	53600	56800	39100	39500	30000	96900	96100	87900	C17449	--
mws1550	Positive	[M+H]+	162	73.1	161	C6H11NO2S	S-Allyl-L-cysteine	Amino acids and derivatives	21593-77-1	272000	297000	260000	232000	236000	254000	182000	161000	167000	157000	130000	162000	C16759	--
mws1608	Negative	[M-H]-	447	357	448	C21H20O11	Luteolin-6-C-glucoside (Isoorientin)	Flavonoid carbonoside	4261-42-1	100000	123000	109000	172000	200000	200000	133000	137000	140000	202000	174000	165000	C01821	--
mws1661	Positive	[M+H]+	609	301	608	C28H32O15	Diosmetin-7-O-rutinoside (Diosmin)	Flavones	520-27-4	1940000	1950000	1730000	1360000	1510000	1540000	2510000	2340000	2110000	14200000	14400000	15300000	C10039	--
MWS1771	Positive	[M+H]+	196	91.1	195	C10H13NO3	L-Tyrosine methyl ester	Amino acids and derivatives	1080-06-4	295000	298000	338000	241000	229000	245000	171000	177000	171000	194000	218000	198000	C03404	--
mws2108	Negative	[M-H]-	353	135	354	C16H18O9	Cryptochlorogenic acid (4-O-Caffeoylquinic acid)	Phenolic acids	905-99-7	184000	145000	158000	173000	175000	178000	75100	99700	84100	159000	141000	179000	--	--
mws2118	Negative	[M-H]-	435	167	436	C21H24O10	Phloretin-2'-O-glucoside (Phlorizin)	Chalcones	60-81-1	245000	278000	294000	235000	228000	247000	87700	86200	89100	97900	90900	92700	C01604	ko00941,ko01110
mws2186	Positive	[M+H]+	435	303	434	C20H18O11	Avicularin(Quercetin-3-O-α-L-arabinofuranoside)	Flavonols	572-30-5	26600	18700	17800	22000	29400	32600	35900	25700	30800	37900	30800	38000	--	--
mws2209	Positive	[M+H]+	449	287	448	C21H20O11	Kaempferol-3-O-glucoside (Astragalin)	Flavonols	480-10-4	1030000	1390000	1230000	2130000	1780000	1630000	1970000	1670000	1860000	2410000	2620000	2660000	C12249	ko00944,ko01110
mws2212	Negative	[M-H]-	179	135	180	C9H8O4	Caffeic acid	Phenolic acids	331-39-5	75300	97400	83900	78900	109000	101000	173000	168000	177000	212000	165000	201000	C01197	ko00940,ko01100,ko01110
mws2213	Negative	[M-H]-	147	77	148	C9H8O2	Cinnamic acid	Phenolic acids	140-10-3	82000	84000	76800	47400	45300	45700	38600	38500	34300	24900	23600	24000	C00423	ko00130,ko00360,ko00940,ko00998,ko01100,ko01110
mws2523	Negative	[M-H]-	421	241	422	C12H23O14P	Trehalose 6-phosphate	Saccharides and Alcohols	4484-88-2	165000	229000	229000	180000	181000	193000	106000	135000	148000	117000	144000	130000	C00689	ko00500,ko01100,ko01110
mws2623	Negative	[M-H]-	281	281	282	C18H34O2	11-Octadecanoic acid(Vaccenic acid)	Free fatty acids	506-17-2	643000	632000	527000	302000	431000	237000	160000	187000	711000	456000	349000	330000	C21944	--
mws4052	Positive	[M+H]+	102	56.1	101	C4H7NO2	1-Aminocyclopropane-1-carboxylic acid	Others	22059-21-8	37500	34000	37000	30200	30300	30000	23800	26500	20400	28800	23200	20400	C01234	ko00270,ko01100,ko01110
mws4085	Negative	[M-H]-	223	193	224	C11H12O5	Sinapic acid	Phenolic acids	530-59-6	61000	54100	63600	64100	53600	54200	117000	94500	98200	96300	109000	103000	C00482	ko00940,ko01100,ko01110
mws4134	Negative	[M-H]-	611	306	612	C20H32N6O12S2	Oxiglutatione	Amino acids and derivatives	27025-41-8	274000	273000	281000	245000	284000	286000	920000	803000	870000	223000	266000	247000	C00127	ko00480,ko01100
mws4163	Negative	[M-H]-	665	485	666	C24H42O21	Nystose	Saccharides and Alcohols	13133-07-8	25500	27800	18800	19900	21400	38100	97000	68200	82500	48500	44300	28800	--	--
mws5040	Positive	[M+H]+	365	203	355	C12H21O11Na	Turanose	Saccharides and Alcohols	547-25-1	270000	230000	207000	326000	280000	314000	379000	380000	394000	343000	342000	374000	C19636	--
mws5041	Positive	[M+H]+	189	86.1	188	C8H16N2O3	L-Glycyl-L-isoleucine	Amino acids and derivatives	19461-38-2	85500	94200	108000	67600	70100	61600	112000	107000	105000	71100	85000	67700	--	--
MWSHY0118	Positive	[M+H]+	343	282	342	C19H18O6	Scutellarein tetramethyl ether	Flavones	1168-42-9	11100	20300	9130	25200	74800	66000	72400	60100	62000	124000	106000	101000	C14472	--
MWSmce295	Positive	[M+H]+	245	113	244	C9H12N2O6	1-beta-D-Arabinofuranosyluracil	Nucleotides and derivatives	3083-77-0	850000	865000	850000	883000	923000	957000	1400000	1430000	1360000	1390000	1190000	1190000	C16908	--
MWSslk066	Positive	[M+H]+	169	65	168	C8H8O4	3-Hydroxy-4-methoxybenzoic acid	Phenolic acids	645-08-9	335000	320000	339000	359000	455000	364000	498000	461000	474000	526000	442000	597000	--	--
MWSslk074	Negative	[M-H]-	343	59	344	C12H24O11	Lactitol	Saccharides and Alcohols	585-86-4	2650000	2040000	1690000	1680000	1250000	864000	570000	460000	436000	340000	313000	317000	--	--
pma0724	Positive	[M+H]+	435	285	434	C21H22O10	Naringenin-6-C-Glucoside	Flavonoid carbonoside	3682-03-09	108000	143000	114000	208000	186000	183000	112000	158000	169000	181000	151000	225000	--	--
pma0948	Positive	[M+H]+	138	121	137	C8H11NO	Phenylethanolamine	Others	7568-93-6	154000	138000	135000	164000	173000	186000	124000	166000	146000	92400	125000	127000	C02735	--
pma1751	Positive	[M+H]+	286	124	285	C12H15NO7	N-(beta-D-Glucosyl)nicotinate	Vitamins	-	4260000	4430000	4480000	4410000	3720000	3990000	2770000	2590000	2400000	2300000	2070000	2020000	--	--
pma3724	Positive	[M+H]+	369	177	368	C17H20O9	1-O-Feruloylquinic acid	Phenolic acids	-	233000	249000	249000	241000	233000	219000	316000	348000	381000	348000	291000	265000	--	--
pma6218	Positive	[M+H]+	419	383	418	C21H22O9	O-MethylNaringenin-8-C-arabinoside	Flavonoid carbonoside	-	3530000	3440000	3170000	5570000	4950000	5200000	3760000	4490000	4030000	4320000	3820000	4850000	--	--
pma6353	Positive	[M+H]+	417	297	416	C21H20O9	Chrysin-8-C-glucoside	Flavonoid carbonoside	160880-89-7	19600	38200	30600	45500	45000	44200	43100	38100	57200	27000	60900	41300	--	--
pmb0034	Positive	[M+H]+	277	115	276	C10H16N2O7	L-α-Glutamyl-L-Glutamic Acid	Amino acids and derivatives	3929-61-1	31000	46100	36300	49100	41500	57200	81800	60900	51700	62400	52900	51800	C01425	--
pmb0128	Positive	[M+H]+	213	81	212	C13H24O2	δ-Tridecalactone	Free fatty acids	7370-92-5	77300	74800	39200	58400	48300	55800	22300	24600	24900	49300	31900	32100	--	--
pmb0235	Positive	[M+H]+	323	177	322	C19H14O5	O-Feruloyl coumarin	Coumarins	-	57700	54100	53800	31800	21500	30800	42700	33700	43900	31200	26400	24900	--	--
pmb0374	Positive	[M+H]+	136	119	135	C5H5N5	2-Aminopurine	Alkaloids	452-06-2	1650000	1760000	1780000	1440000	1420000	1540000	2300000	2330000	2170000	2490000	2360000	2310000	--	--
pmb0496	Positive	[M+H]+	307	177	306	C15H22N4O3	N-Feruloylagmatine	Alkaloids	-	1190000	1270000	1280000	637000	797000	792000	1030000	972000	1030000	871000	822000	953000	C18325	ko00330,ko01100
pmb0504	Positive	[M+H]+	469	177	468	C21H32N4O8	N-(4'-O-glycosyl)-feruloyl agmatine	Alkaloids	-	82600	106000	84700	68200	52700	58900	88600	85800	101000	112000	93600	80500	--	--
pmb0542	Positive	[M]+	535	287	535	C24H23O14+	Cyanidin-3-O-(6''-O-malonyl)glucoside	Anthocyanins	171828-62-9	2760000	3020000	2670000	2550000	2770000	2930000	1240000	1290000	1440000	1290000	1270000	1240000	C12643	ko00942
pmb0550	Positive	[M]+	449	287	449	C21H21O11+	Cyanidin-3-O-glucoside (Kuromanin)	Anthocyanins	47705-70-4	5850000	5230000	5680000	4920000	4620000	5350000	2380000	2550000	2420000	2180000	2060000	2130000	C08604	ko00942
pmb0592	Positive	[M+H]+	771	463	770	C34H42O20	Chrysoeriol-7-O-rutinoside-5-O-glucoside	Flavones	-	80400	80200	96800	53400	48000	83900	76300	69300	70500	94100	88100	102000	--	--
pmb0620	Positive	[M+H]+	787	625	786	C34H42O21	Chrysoeriol-6,8-di-C-glucoside-7-O-glucoside	Flavonoid carbonoside	-	879000	811000	867000	841000	846000	887000	1180000	1160000	1210000	1340000	1310000	1390000	--	--
pmb0626	Positive	[M+H]+	757	433	756	C33H40O20	Apigenin-6-C-glucoside-7-O-Sophoroside	Flavonoid carbonoside	-	96200	77400	91100	98000	72700	64900	62800	49300	51400	78600	62200	60300	--	--
pmb0645	Positive	[M+H]+	627	465	626	C28H34O16	Hesperetin-6-C-glucoside-7-O-glucoside	Flavonoid carbonoside	-	347000	271000	252000	291000	366000	264000	202000	134000	195000	247000	194000	207000	--	--
pmb0665	Positive	[M+H]+	611	465	610	C27H30O16	Orientin-7-O-glucoside	Flavonoid carbonoside	-	1510000	1890000	1780000	1440000	1830000	1730000	1810000	1730000	1790000	2880000	2910000	2790000	--	--
pmb0736	Positive	[M+H]+	493	331	492	C23H24O12	Tricin-7-O-Glucoside	Flavones	32769-01-0	52400	38800	76300	54400	41800	52300	75500	89300	85100	75600	64100	52700	--	--
pmb0752	Positive	[M+H]+	369	177	368	C17H20O9	3-O-Feruloylquinic acid	Phenolic acids	1899-29-2	233000	322000	250000	306000	298000	316000	396000	431000	433000	428000	377000	383000	C02572	--
pmb0782	Positive	[M+H]+	86.1	69.2	85.1	C5H11N	Piperidine	Alkaloids	110-89-4	6300000	5960000	5200000	4110000	4510000	4800000	3540000	3570000	3490000	3290000	3640000	3610000	C01746	ko00960
pmb0801	Positive	[M+H]+	346	184	345	C14H19NO9	4-Pyridoxic acid-O-glucoside	Vitamins	-	195000	141000	202000	142000	122000	117000	84000	53000	64000	72000	57900	57800	--	--
pmb0819	Positive	[M+H]+	157	130	156	C10H8N2	3-Indoleacetonitrile	Alkaloids	771-51-7	10200	16500	17200	19900	15300	15600	29600	29700	23300	31700	41800	32400	C02938	ko00380,ko01100
pmb0854	Positive	[M+H]+	518	184	517	C26H48NO7P	LysoPC 18:3	LPC	-	211000	252000	237000	291000	282000	299000	403000	390000	375000	219000	230000	201000	--	--
pmb0855	Positive	[M+H]+	496	184	495	C24H50NO7P	LysoPC 16:0	LPC	17364-16-8	3820000	4520000	4040000	3890000	4630000	4940000	9630000	9200000	9620000	4370000	4020000	4320000	--	--
pmb0856	Positive	[M+H]+	480	339	479	C23H46NO7P	LysoPE 18:1(2n isomer)	LPE	-	610000	675000	567000	434000	549000	595000	914000	825000	830000	627000	609000	605000	--	--
pmb0864	Positive	[M+H]+	426	285	425	C19H40NO7P	LysoPE 14:0	LPE	-	8960	11400	7790	7420	7380	9520	11300	14300	18100	11000	9600	11200	--	--
pmb0865	Positive	[M+H]+	518	184	517	C26H48NO7P	LysoPC 18:3(2n isomer)	LPC	-	165000	189000	172000	187000	190000	205000	227000	208000	224000	126000	115000	154000	--	--
pmb0874	Positive	[M+H]+	478	337	477	C23H44NO7P	LysoPE 18:2(2n isomer)	LPE	-	2600000	2650000	2480000	2330000	2150000	2610000	4410000	4180000	4380000	2750000	2480000	2510000	--	--
pmb0876	Positive	[M+H]+	454	313	453	C21H44NO7P	LysoPE 16:0	LPE	53862-35-4	427000	460000	440000	408000	465000	512000	948000	934000	961000	585000	570000	614000	--	--
pmb0881	Positive	[M+H]+	478	337	477	C23H44NO7P	LysoPE 18:2	LPE	-	2450000	2780000	2530000	2260000	2440000	2390000	4290000	4060000	4260000	2520000	2440000	2430000	--	--
pmb0885	Positive	[M+H]+	291	191	290	C18H26O3	4-Oxo-9Z,11Z,13E,15E-Octadecatetraenoic Acid	Free fatty acids	-	54400	51600	52800	55500	59500	62600	33600	36900	40900	21400	18300	20500	--	--
pmb0889	Positive	[M+H]+	279	95.1	278	C18H30O2	Punicic acid (9Z,11E,13Z-octadecatrienoic acid)	Free fatty acids	544-72-9	39200	38500	37700	42600	44000	56600	72400	62500	66600	35800	32000	30700	C08364	--
pmb0981	Positive	[M+H]+	348	136	347	C10H14N5O7P	Adenosine 5'-monophosphate	Nucleotides and derivatives	61-19-8	457000	403000	431000	511000	620000	607000	739000	754000	799000	397000	475000	545000	C00020	ko00230,ko00908,ko01100,ko01110
pmb2165	Positive	[M+H]+	412	184	411	C18H38NO7P	LysoPC 10:0	LPC	22248-63-1	9780	11500	14000	17200	14600	17600	20900	23800	22300	18400	15600	19400	--	--
pmb2319	Positive	[M+H]+	482	184	481	C23H48NO7P	LysoPC 15:0	LPC	108273-89-8	111000	134000	121000	119000	134000	137000	225000	207000	221000	133000	122000	148000	--	--
pmb2497	Negative	[M-H]-	197	153	198	C9H10O5	4-Hydroxy-3-methoxymandelate	Phenolic acids	1955-10-07	124000	116000	131000	102000	90000	120000	127000	163000	161000	209000	153000	124000	C05584	ko00350,ko01100
pmb2653	Negative	[M-H]-	649	145	650	C24H42O20	D(+)-Melezitose O-rhamnoside	Saccharides and Alcohols	-	28400	20900	28800	30300	42100	21300	36000	40400	32100	38000	43300	45400	--	--
pmb2855	Negative	[M-H]-	307	145	308	C11H20N2O8	L-Glutamine-O-glycoside	Amino acids and derivatives	-	175000	212000	263000	251000	272000	239000	361000	370000	392000	447000	396000	411000	--	--
pmb2857	Negative	[M-H]-	308	146	309	C11H19NO9	L-Glutamic acid-O-glycoside	Amino acids and derivatives	-	39300	53800	49400	43400	42600	46500	79900	54200	67900	64600	53400	71900	--	--
pmb2871	Negative	[M-H]-	315	153	316	C13H16O9	1-O-Gentisoyl-D-glucoside	Phenolic acids	23445-11-6	2880000	2850000	2750000	3450000	3590000	3620000	2470000	2570000	2630000	2230000	2080000	2350000	--	--
pmb2979	Negative	[M-H]-	549	387	550	C25H26O14	Hesperetin-7-O-(6''-malonyl)glucoside	Flavanones	-	159000	181000	130000	268000	258000	304000	166000	142000	178000	211000	209000	153000	--	--
pmb2999	Negative	[M-H]-	461	299	462	C22H22O11	Chrysoeriol-5-O-glucoside	Flavones	-	43600	46600	60100	73000	89600	92200	102000	116000	103000	54400	41200	47100	--	--
pmb3002	Negative	[M-H]-	607	299	608	C28H32O15	Chrysoeriol-7-O-rutinoside	Flavones	-	526000	499000	509000	450000	436000	516000	700000	744000	757000	4450000	4310000	4500000	--	--
pmb3006	Negative	[M-H]-	431	269	432	C21H20O10	Apigenin-7-O-glucoside(Cosmosiin)	Flavones	578-74-5	74700	68500	76400	92100	129000	108000	125000	87300	124000	117000	105000	121000	C04608	ko00944
pmb3023	Negative	[M-H]-	449	287	450	C21H22O11	Eriodictyol-8-C-glucoside	Flavanones	1023271-51-3	1600000	1720000	1610000	1540000	1560000	1530000	725000	869000	878000	1010000	900000	926000	--	--
pmb3041	Negative	[M-H]-	521	329	522	C23H22O14	Tricin-7-O-saccharic acid	Flavones	-	86100	79900	98000	77600	98000	68600	87400	68300	84400	53000	53300	47200	--	--
pmb3101	Negative	[M-H]-	175	115	176	C7H12O5	2-Isopropylmalic Acid	Organic acids	49601-06-1	186000	210000	193000	137000	161000	165000	161000	148000	141000	324000	297000	357000	C02504	ko00290,ko00620,ko01100,ko01110,ko01210,ko01230
pmb3142	Negative	[M-H]-	299	137	300	C13H16O8	Salicylic acid-2-O-glucoside	Phytohormones	10366-91-3	513000	502000	478000	498000	573000	571000	386000	416000	474000	319000	392000	367000	--	--
pmb3317	Negative	[M-H]-	371	179	372	C16H20O10	Quinacyl syringic acid	Phenolic acids	-	172000	173000	167000	170000	170000	192000	108000	123000	117000	116000	129000	131000	--	--
pmc0066	Positive	[M+H]+	333	137	332	C10H13N4O7P	2'-Deoxyinosine-5'-monophosphate	Nucleotides and derivatives	3393-18-8	1910000	1900000	1840000	2360000	2320000	2700000	3550000	3510000	4360000	3900000	3910000	4020000	C06196	ko00230
pmc0682	Positive	[M+H]+	133	105	132	C8H8N2	4-Aminoindole	Alkaloids	5192-23-4	167000	200000	209000	313000	332000	263000	181000	118000	158000	154000	110000	131000	--	--
pmd0132	Positive	[M+H]+	496	184	495	C24H50NO7P	LysoPC 16:0(2n isomer)	LPC	-	3730000	4320000	3820000	3910000	4360000	4960000	9350000	9150000	9550000	4420000	4120000	4050000	--	--
pmd0160	Positive	[M+H]+	454	313	453	C21H44NO7P	LysoPE 16:0(2n isomer)	LPE	-	411000	479000	447000	412000	474000	500000	980000	924000	993000	629000	578000	606000	--	--
pme0001	Negative	[M-H]-	609	301	610	C28H34O15	Hesperetin-7-O-neohesperidoside(Neohesperidin)	Flavanones	13241-33-3	7120000	8330000	7390000	6690000	6710000	6830000	8310000	8280000	8360000	11100000	9670000	10400000	C09806	ko00941
pme0010	Positive	[M+H]+	106	60	105	C3H7NO3	L-Serine	Amino acids and derivatives	56-45-1	85600	83000	76200	49100	80100	62300	48100	62400	63700	59700	42600	56900	C00065	ko00260,ko00261,ko00270,ko00460,ko00600,ko00630,ko00920,ko00970,ko01100,ko01110,ko01200,ko01230,ko02010
pme0014	Positive	[M+H]+	148	84	147	C5H9NO4	L-Glutamic acid	Amino acids and derivatives	56-86-0	3540000	3930000	3580000	4200000	4540000	4960000	6740000	8310000	8330000	6560000	5240000	5510000	C00025	ko00220,ko00250,ko00330,ko00332,ko00340,ko00430,ko00480,ko00630,ko00650,ko00660,ko00860,ko00910,ko00970,ko01100,ko01110,ko01200,ko01210,ko01230,ko02010
pme0088	Negative	[M-H]-	285	151	286	C15H10O6	Luteolin (5,7,3',4'-Tetrahydroxyflavone)	Flavones	491-70-3	167000	168000	149000	218000	168000	175000	235000	218000	235000	257000	274000	323000	C01514	ko00941,ko00944,ko01100,ko01110
pme0256	Negative	[M-H]-	151	151	152	C5H4N4O2	Xanthine	Nucleotides and derivatives	69-89-6	473000	354000	399000	302000	417000	426000	100	100	100	100	100	100	C00385	ko00230,ko00232,ko01100,ko01110
pme0368	Positive	[M+H]+	579	271	578	C27H30O14	Apigenin-7-O-rutinoside (Isorhoifolin)	Flavones	552-57-8	790000	1020000	766000	723000	708000	738000	814000	770000	766000	2370000	2210000	2060000	--	--
pme0422	Negative	[M-H]-	193	134	194	C10H10O4	Isoferulic Acid	Phenolic acids	537-73-5	75900	78600	76200	48800	60100	54800	148000	147000	186000	153000	135000	125000	C10470	--
pme0460	Positive	[M+H]+	291	139	290	C15H14O6	Epicatechin	Flavanols	490-46-0	573000	802000	905000	646000	886000	781000	298000	305000	263000	332000	386000	329000	C09727	ko00941,ko01100,ko01110
pme1002	Positive	[M+H]+	138	103	137	C8H11NO	L-Tyramine	Amino acids and derivatives	51-67-2	383000	337000	388000	415000	407000	459000	314000	371000	352000	287000	278000	232000	C00483	ko00350,ko00950,ko01100,ko01110
pme1194	Positive	[M+H]+	228	112	227	C9H13N3O4	2'-Deoxycytidine	Nucleotides and derivatives	951-77-9	73000	107000	77900	91600	99900	108000	148000	162000	180000	150000	158000	171000	C00881	ko00240,ko01100,ko02010
pme1228	Positive	[M+H]+	221	204	220	C11H12N2O3	5-Hydroxy-L-tryptophan	Amino acids and derivatives	56-69-9	242000	193000	229000	188000	192000	208000	292000	319000	313000	401000	398000	370000	C00643	ko00380,ko01100
pme1261	Positive	[M+H]+	206	76	205	C9H19NO4	D-Panthenol	Saccharides and Alcohols	81-13-0	50100	53900	48500	52400	53600	53300	31500	33200	35700	21100	19100	26300	C05944	ko00770
pme1439	Positive	[M+H]+	165	119	164	C9H8O3	p-Coumaric acid	Phenolic acids	501-98-4	184000	210000	217000	173000	132000	180000	120000	75500	102000	153000	104000	96500	C00811	ko00130,ko00350,ko00940,ko00950,ko00998,ko01100,ko01110
pme1598	Negative	[M-H]-	463	301	464	C22H24O11	Hesperetin-5-O-glucoside	Flavanols	69651-80-5	169000	152000	184000	240000	171000	238000	138000	160000	149000	99400	141000	114000	--	--
pme1605	Negative	[M-H]-	593	285	594	C27H30O15	Kaempferol-3-O-robinobioside(Biorobin)	Flavonols	17297-56-2	491000	477000	507000	317000	300000	343000	446000	539000	497000	1360000	1140000	1230000	--	--
pme1611	Negative	[M-H]-	433	313	434	C21H22O10	Isohemiphloin	Flavonoid carbonoside	3682-02-08	665000	674000	632000	574000	518000	558000	365000	394000	427000	361000	311000	354000	--	--
pme1691	Positive	[M+H]+	147	87.2	146	C7H16NO2	Acetylcholine	Alkaloids	60-31-1	3320000	3490000	3340000	3780000	3660000	4140000	5910000	5750000	6500000	4320000	4460000	4790000	C01996	ko00564
pme1816	Negative	[M-H]-	353	191	354	C16H18O9	Neochlorogenic acid (5-O-Caffeoylquinic acid)	Phenolic acids	906-33-2	159000	179000	189000	210000	203000	220000	145000	128000	128000	158000	125000	168000	C17147	--
pme1841	Positive	[M+H]+	103	86.1	102	C5H14N2	Cadaverine	Alkaloids	462-94-2	47900	45300	41200	49200	66400	66200	9500	7160	7180	19400	9970	31100	C01672	ko00310,ko00480,ko00960,ko01100,ko01110
pme2459	Positive	[M+H]+	449	287	448	C21H20O11	Luteolin-7-O-glucoside (Cynaroside)	Flavones	5373-11-05	936000	1210000	1250000	1830000	1650000	1730000	1560000	1910000	1590000	1650000	1990000	2640000	C03951	ko00944
pme2914	Negative	[M-H]-	161	99	162	C6H10O5	3-Hydroxy-3-methylpentane-1,5-dioic acid	Amino acids and derivatives	503-49-1	2900000	2910000	2880000	2440000	2430000	2470000	1720000	1670000	1670000	2190000	2140000	2180000	C03761	--
pme3007	Negative	[M-H]-	403	159	404	C9H14N2O12P2	Uridine 5'-diphosphate	Nucleotides and derivatives	27821-45-0	783000	793000	707000	640000	555000	676000	528000	553000	570000	506000	519000	483000	C00015	ko00240,ko00908,ko01100
pme3096	Negative	[M-H]-	118	74	119	C3H5NO4	Aminomalonic acid	Organic acids	1068-84-4	1920000	1880000	1880000	1140000	1150000	1240000	893000	855000	920000	892000	891000	870000	C00872	--
pme3207	Negative	[M-H]-	141	59	142	C6H6O4	Muconic acid	Organic acids	1119-72-8	731000	693000	718000	784000	873000	837000	1110000	1140000	1140000	941000	956000	1070000	C02480	ko01100
pme3337	Positive	[M+H]+	384	252	383	C14H17N5O8	Succinyladenosine	Nucleotides and derivatives	4542-23-8	4700000	4730000	5390000	3710000	3740000	3640000	3540000	3210000	3250000	2590000	2780000	2470000	--	--
pme3351	Negative	[M-H]-	144	126	145	C6H11NO3	Allysine(6-Oxo DL-Norleucine)	Others	1962-83-0	39600	39400	28700	40200	39600	35300	64200	59000	57900	66500	45500	39100	C04076	ko00300,ko00310,ko00960,ko01100,ko01110,ko01230
pme3544	Positive	[M+H]+	471	425	470	C26H30O8	Limonin	Others	1180-71-8	849000	891000	923000	994000	1040000	1080000	576000	617000	649000	490000	466000	527000	C03514	--
pme3732	Positive	[M+H]+	244	112	243	C9H13N3O5	Cytidine	Nucleotides and derivatives	65-46-3	3260000	2920000	3080000	2750000	3260000	3760000	4590000	4680000	4770000	5970000	4990000	5550000	C00475	ko00240,ko01100,ko02010
pme3967	Positive	[M+H]+	312	180	311	C12H17N5O5	2-(Dimethylamino)guanosine	Nucleotides and derivatives	2140-67-2	300000	275000	258000	207000	191000	185000	168000	172000	198000	200000	192000	180000	--	--
pmf0027	Positive	[M]+	449	287	449	C21H21O11+	Cyanidin-3-O-galactoside	Anthocyanins	142506-26-1	5550000	6060000	6570000	5290000	5320000	5650000	2490000	2510000	2590000	2440000	2380000	2280000	C08647	--
pmf0248	Positive	[M+H]+	403	373	402	C27H46O2	Delta-Tocopherol	Vitamins	119-13-1	197000	293000	213000	314000	457000	479000	427000	373000	361000	556000	535000	570000	C14151	ko00130,ko01100,ko01110
pmf0256	Negative	[M-H]-	101	84.7	102	C6H14O?	3-Methyl-1-pentanol	Saccharides and Alcohols	589-35-5	17800	18800	10700	35700	37500	35400	26300	15900	21400	11900	12400	13000	--	--
pmf0314	Negative	[M-H]-	289	157	290	C20H34O	(+)-cis-Abienol	Saccharides and Alcohols	17990-16-8	30600	35600	21800	31200	25300	28200	22400	19700	25200	16700	14500	15900	--	--
pmf0348	Negative	[M-H]-	187	97	188	C10H20O3	2,6-Dimethyl-7-octene-2,3,6-triol	Saccharides and Alcohols	73815-21-1	61900	58600	60400	59000	45400	44500	79600	75100	75000	46900	39300	56000	--	--
pmf0440	Positive	[M+H]+	163	91.1	162	C10H10O2	4-MethoxycinnaMaldehyde	Phenolic acids	1963-36-6	55200	50500	48700	65800	71000	57900	73700	85700	77200	67200	55200	72800	C10475	--
pmn001367	Negative	[M-H]-	315	153	316	C13H16O9	Protocatechuic acid-4-O-glucoside	Phenolic acids	-	2420000	2460000	2450000	2990000	3230000	3220000	2110000	2190000	2240000	1850000	1720000	1850000	--	--
pmn001378	Negative	[M-H]-	519	357	520	C26H32O11	Pinoresinol-4-O-glucoside	Lignans	41607-20-9	399000	397000	412000	822000	785000	723000	392000	348000	316000	315000	327000	351000	C17529	--
pmn001691	Negative	[M-H]-	327	291	328	C18H32O5	9,12,13-Trihydroxy-10,15-octadecadienoic acid	Free fatty acids	-	20100	21600	19600	22900	26400	24400	16000	20200	19300	10600	7540	9820	--	--
pmn001694	Negative	[M-H]-	329	229	330	C18H34O5	9,10,13-Trihydroxy-11-Octadecenoic Acid	Free fatty acids	29907-57-1	201000	213000	192000	222000	224000	239000	216000	232000	230000	139000	146000	147000	C14835	ko00591
pmn001695	Negative	[M-H]-	371	249	372	C16H20O10	Trihydroxycinnamoylquinic acid	Phenolic acids	-	20900	16500	19000	20600	30100	23600	16000	16500	16800	13800	15600	24700	--	--
pmp000128	Positive	[M+H]+	653	347	652	C29H32O17	Limocitrin-3-O-(3-hydroxy-3-methylglutarate)glucoside	Flavonols	-	852000	959000	848000	1510000	1840000	1840000	1400000	1390000	1270000	1330000	1230000	1260000	--	--
pmp000129	Positive	[M+H]+	725	419	724	C33H40O18	Natsudaidain-3-O-(3-hydroxy-3-methylglutarate)glucoside	Flavonols	-	294000	278000	255000	543000	531000	499000	452000	445000	479000	272000	270000	267000	--	--
pmp000130	Positive	[M+H]+	887	725	886	C39H50O23	Natsudaidain-3-O-(5'-glucosyl-3-hydroxy-3-methylglutarate)glucoside	Flavonols	-	77700	82600	82200	132000	125000	147000	158000	158000	170000	95900	92500	88800	--	--
pmp000529	Positive	[M+H]+	471	425	470	C30H46O4	Melianone	Terpenoids	6553-27-1	1210000	1250000	1340000	1410000	1410000	1510000	795000	837000	846000	663000	609000	666000	--	--
pmp000573	Positive	[M+H]+	447	285	446	C22H22O10	Acacetin-7-O-galactoside	Flavones	-	54500	64500	52900	70800	80700	94200	53000	37400	32500	49600	43400	48700	--	--
pmp000575	Positive	[M+H]+	447	285	446	C22H22O10	Acacetin-7-O-glucoside (Tilianin)	Flavones	4291-60-5	57600	81300	82300	107000	109000	108000	52400	67000	65600	75800	79100	73000	--	--
pmp000579	Positive	[M+H]+	463	301	462	C22H22O11	Diosmetin-7-O-galactoside	Flavones	-	130000	109000	145000	95300	97400	54400	81100	69100	70100	318000	153000	178000	--	--
pmp000589	Positive	[M+H]+	551	303	550	C24H22O15	Quercetin-7-O-(6''-malonyl)glucoside	Flavonols	-	56500	124000	64000	147000	378000	344000	171000	145000	184000	342000	266000	231000	--	--
pmp001080	Positive	[M+H]+	609	463	608	C28H32O15	Diosmetin-7-O-Neohesperidoside (Neodiosmin)	Flavones	38665-01-9	742000	925000	820000	712000	668000	553000	1070000	998000	832000	6870000	6590000	6680000	--	--
pmp001081	Positive	[M+H]+	667	361	666	C30H34O17	Sudachiin B	Flavones	98891-96-4	96500	92400	90600	142000	132000	123000	133000	112000	106000	59700	52400	45500	--	--
pmp001251	Positive	[M+H]+	520	184	519	C26H50NO7P	LysoPC 18:2(2n isomer)	LPC	-	2410000	2580000	2370000	2440000	2800000	2970000	4790000	4530000	5020000	2520000	2340000	2450000	--	--
pmp001270	Positive	[M+H]+	494	184	493	C24H48NO7P	LysoPC 16:1	LPC	76790-27-7	702000	723000	683000	720000	770000	824000	1070000	1040000	1110000	714000	661000	661000	--	--
pmp001273	Positive	[M+H]+	520	184	519	C26H50NO7P	LysoPC 18:2	LPC	-	2430000	2670000	2320000	2480000	2760000	2950000	4960000	4560000	5140000	2530000	2410000	2500000	--	--
pmp001281	Positive	[M+H]+	522	184	521	C26H52NO7P	LysoPC 18:1	LPC	-	6190000	7010000	6210000	5650000	6610000	6870000	11600000	10900000	11700000	5410000	4800000	4800000	--	--
pmp001288	Positive	[M+H]+	593	285	592	C28H32O14	Acacetin-7-O-rutinoside (Linarin)	Flavones	480-36-4	421000	407000	462000	422000	392000	436000	148000	170000	152000	131000	108000	101000	--	--
Rfmb091	Negative	[M-H]-	295	195	296	C18H32O3	9S-Hydroxy-10E,12Z-octadecadienoic acid	Free fatty acids	15514-85-9	18800	19100	16900	21000	26100	22400	31900	30100	32700	16200	19300	17600	C14767	ko00591
Rfmb26201	Negative	[M-H]-	621	417	622	C30H38O14	Syringaresinol-4'-O-(6''-acetyl)glucoside	Lignans	-	2220000	2190000	2410000	3110000	2680000	2820000	2940000	3670000	3960000	3320000	3280000	2970000	--	--
Smcp000882	Positive	[M+H]+	328	310	327	C15H21NO7	N-benzoyl-2-aminoethyl-β-D-glucopyranoside	Others	-	41800	47700	49600	45500	52500	48600	60200	59700	68500	36800	35800	33200	--	--
Zmcn004206	Negative	[M-H]-	771	609	772	C36H36O19	kaempferol-3-caffeoyldiglucoside	Flavonols	-	505000	580000	551000	319000	291000	286000	170000	184000	162000	124000	149000	139000	--	--
Zmdn002400	Negative	[M-H]-	451	289	452	C21H24O11	Epicatechin-3'-O-β-D-glucopyranoside	Flavanols	-	1360000	1270000	1230000	2180000	2230000	2070000	1060000	1270000	1290000	1410000	1350000	1470000	--	--
Zmdp001647	Positive	[M+H]+	247	184	246	C10H18N2O5	γ-Glutamyl-L-valine	Amino acids and derivatives	-	171000	132000	161000	108000	82100	116000	56900	101000	73900	71800	46700	81400	--	--
Zmdp001857	Positive	[M+H]+	311	165	310	C14H18N2O6	γ-Glutamyltyrosine	Amino acids and derivatives	7432-23-7	1060000	916000	846000	518000	492000	549000	488000	500000	471000	559000	549000	506000	--	--
Zmhn000892	Negative	[M-H]-	301	139	302	C13H18O8	4-O-Glucosyl-3,4-dihydroxybenzyl alcohol	Phenolic acids	-	56900	60600	62500	40100	58000	54600	29300	25900	26700	24600	27100	32500	--	--
Zmhn002227	Negative	[M-H]-	385	223	386	C17H22O10	4-O-Glucosyl-sinapate	Phenolic acids	-	995000	827000	1010000	1430000	1320000	1360000	1300000	1260000	1340000	1450000	1600000	1510000	C02919	--
Zmhn004909	Negative	[M-H]-	477	169	478	C21H18O13	3,4-Digalloylshikimic acid	Phenolic acids	-	48300	57400	60200	52700	59600	76800	60700	60200	62000	90600	90800	83200	--	--
Zmjn004133	Negative	[M-H]-	311	293	312	C18H32O4	9S-Hydroperoxy-10E,12Z-octadecadienoic acid	Free fatty acids	5502-91-0	3320	7320	5140	4930	5760	6840	7810	12300	10900	4810	5170	7020	C14827	ko00591,ko01100
Zmjp004610	Positive	[M+H]+	537	375	536	C25H28O13	5,4′-Dihydroxy-3,6,7,3′-tetramethoxyflavone-4′-O-glucoside	Flavones	23279-19-8	819000	799000	827000	1270000	1130000	1210000	1120000	1090000	1030000	491000	488000	496000	--	--
Zmjp004852	Positive	[M+H]+	509	347	508	C23H24O13	5,6,3′,4′-Tetrahydroxy-3,7-dimethoxyflavone-6-O-glucoside	Flavones	-	685000	733000	932000	1260000	1120000	1770000	1240000	1210000	1450000	1120000	978000	1180000	--	--
Zmln000899	Negative	[M-H]-	343	181	344	C15H20O9	Syringaldehyde-4-O-glucoside	Phenolic acids	-	727000	752000	737000	467000	525000	475000	380000	432000	451000	436000	412000	437000	--	--
Zmpn000638	Negative	[M-H]-	130	88	131	C4H9N3O2	3-Guanidinopropionic acid	Organic acids	353-09-3	94200	93600	89400	82200	73800	96700	115000	104000	109000	69400	67700	74600	C03065	--
Zmpn003044	Negative	[M-H]-	161	133	162	C9H6O3	Umbelliferone	Coumarins	93-35-6	86300	98600	89700	98600	116000	100000	65200	59000	77500	59300	69700	71100	C09315	ko00940,ko01110
Zmpn003368	Negative	[M-H]-	293	195	294	C18H30O3	13S-Hydroxy-9Z,11E,15Z-octadecatrienoic acid	Free fatty acids	87984-82-5	7530	8350	6050	7490	9460	9900	13000	12600	13600	6140	7160	8140	C16316	ko00592
Zmsp007375	Positive	[M+H]+	373	343	372	C20H20O7	3,5,7,3′4′-Pentamethoxyflavone	Flavones	1247-97-8	103000	160000	101000	170000	283000	318000	397000	336000	338000	454000	393000	432000	--	--
Zmtn001624	Negative	[M-H]-	188	144	189	C10H7NO3	N-Acetylisatin	Alkaloids	574-17-4	62400	68200	52500	45200	58800	42900	20400	35100	21700	34600	24500	33200	C02172	ko00380
Zmtn001661	Negative	[M-H]-	315	153	316	C14H20O8	Vanilloloside	Others	74950-96-2	1280000	1250000	1300000	1700000	1800000	1770000	1230000	1320000	1370000	822000	876000	900000	--	--
Zmyn004449	Negative	[M-H]-	309	171	310	C18H30O4	9-Hydroxy-12-oxo-10(E),15(Z)-octadecadienoic acid	Free fatty acids	-	8140	9540	7160	10100	10800	10700	17400	15800	13200	7960	8680	7370	C21923	ko00592,ko01110
Zmyn004676	Negative	[M-H]-	293	113	294	C18H30O3	17-Hydroxylinolenic acid	Free fatty acids	-	28900	27000	20800	31000	31200	36900	36000	36100	40000	23400	21900	23400	C16346	ko00592
Zmzn000079	Negative	[M-H]-	199	79	200	C4H9O7P	D-Erythrose-4-phosphate	Saccharides and Alcohols	585-18-2	336000	321000	283000	206000	224000	199000	85100	75600	88700	40800	43800	53300	C00279	ko00030,ko00400,ko00710,ko00750,ko00998,ko01100,ko01110,ko01200,ko01230
