# Supplementary material for: Combined Metabolomics and Network Pharmacology Analysis Reveal the Effect of Rootstocks on Anthocyanins, Lipids, and Potential Pharmacological Ingredients of Tarroco Blood Orange (Citrus sinensis L. Osbeck)
Source: Plants (Basel). 2024 Aug 14;13(16):2259. doi: 10.3390/plants13162259 (PMC11358934; doi:10.3390/plants13162259)
Supplement: Supplementary file 1 [file plants-13-02259-s001.zip › Table S4 targeted-anthocyanin metabolomic data.xlsx]

## Sheet: Sheet1
Total metabolites of targeted-anthocyanin metabolomics data
Compounds	abbreviation	Group	Z-1	Z-2	Z-3	ZC-1	ZC-2	ZC-3	H-1	H-2	H-3	X-1	X-2	X-3
Cyanidin-3,5-O-diglucoside	Cya.3,5.O.dig	Cyanidin	0.0242037112	0.0265672786	0.0233902198	0.0201644919	0.0233300493	0.0218124132	0.0187537352	0.018613507	0.0167072778	0.0130983698	0.0127517187	0.0147437716
Cyanidin-3-O-xyloside	Cya.3.O.xyl	Cyanidin	0.452912465	0.454738753	0.436970897	0.399371293	0.401521182	0.50046401	0.283575005	0.276315364	0.283674687	0.213459245	0.20082181	0.210465353
Cyanidin-3-O-(6-O-malonyl-beta-D-glucoside)	Cya.3.O..6.O.malonyl..glu	Cyanidin	70.5500202	67.8051241	69.1379925	65.2151048	64.1812808	75.1542733	45.0402564	45.0541086	43.7399085	30.4308151	29.8761359	29.976834
Cyanidin-3-O-sophoroside	Cya.3.O.sop	Cyanidin	5.19092376	4.89362518	4.85682043	4.38236457	4.30821675	5.07757287	3.1032846	3.10270543	3.28886459	1.77974751	1.6832497	1.73111359
Cyanidin-3-O-sambubioside	Cya.3.O.sam	Cyanidin	0.0122887656	0.0115971757	0.0130023362	0.00932271649	0.0116718818	0.0126307555	0.00709018626	0.00719864728	0.00830013919	0.00556290258	0.00587659028	0.00426106482
Cyanidin-3-O-rutinoside	Cya.3.O.rut	Cyanidin	1.18411658	1.12526125	1.11466442	0.778177145	0.778094581	1.0001745	0.568405768	0.559210579	0.584726586	0.424636183	0.423551956	0.428175168
Cyanidin-3-O-glucoside	Cya.3.O.glu	Cyanidin	39.363453	38.671979	37.9853494	33.8376829	34.4116256	39.6757882	22.0680953	21.5378558	22.3585206	15.5424453	15.2626235	15.7512701
Cyanidin-3-O-galactoside	Cya.3.O.gal	Cyanidin	2.72488907	2.67189833	2.4255395	2.10154211	2.020867	2.40602816	1.18537352	1.17030688	1.11653609	0.966966203	0.84151126	0.91544808
Cyanidin-3-O-arabinoside	Cya.3.O.ara	Cyanidin	0.0514417104	0.0563788582	0.065530588	0.0501229735	0.0456695567	0.0578030934	0.0339677549	0.0339141934	0.0357422947	0.0262683897	0.0235877124	0.0231186751
Delphinidin-3-O-sophoroside	Del.3.O.sop	Delphinidin	0.141859621	0.145416381	0.126111265	0.0892850929	0.0982518227	0.122623042	0.108020028	0.100320008	0.103024856	0.07312167	0.0793654682	0.0787224141
Delphinidin-3-O-glucoside	Del.3.O.glu	Delphinidin	1.75908431	1.68110954	1.61170659	1.25565836	1.25499704	1.48861789	0.792906068	0.787813446	0.860021873	0.763405567	0.675252864	0.682875432
Malvidin-3-O-(6-O-malonyl-beta-D-glucoside)	Mal.3.O..6.O.malonyl..glu	Malvidin	0.140720048	0.130574339	0.130769551	0.132553974	0.130894581	0.150856435	0.0881488083	0.0817084595	0.0850463313	0.0729811133	0.0647870407	0.0614324324
Pelargonidin-3-O-glucoside	Pel.O.glu	Pelargonidin	0.0587353772	0.0511299173	0.0528610176	0.0283867141	0.0239125123	0.0344275233	0	0	0	0	0	0
Pelargonidin-3-O-arabinoside	Pel.O.ara	Pelargonidin	0.0523166599	0.0588497075	0.0539299149	0.0484149862	0.0411842365	0.0553016062	0.0309495293	0.0317460125	0.0313873534	0.0246596421	0.0218293165	0.0219463524
Peonidin-3-O-(6-O-malonyl-beta-D-glucoside)	Peo.3.O..6.O..glu	Peonidin	0.720266236	0.694502723	0.675567214	0.604833926	0.611842365	0.761493159	0.617634689	0.609047042	0.597414993	0.345057654	0.356659423	0.353054257
Petunidin-3-O-5-O-(6-O-coumaroyl)-diglucoside	Pet.3.O.5.O..6.O.coumaroyl.dig	Petunidin	0.326012505	0.37487795	0.328321125	0.363414393	0.386155665	0.386367242	0.306911676	0.317678175	0.325221714	0.294222664	0.280019755	0.283954481
Dihydromyricetin	Dihydromyricetin	Other	0.0450496168	0.0531234618	0.0472197585	0.056915777	0.0500427586	0.0548849891	0.0114990587	0.0105029477	0.013308451	0.0274749503	0.0196539708	0.0213917903
Naringenin-7-O-glucoside	Nar.7.O.glu	Other	1.27124647	1.39670769	1.23236785	0.989701463	0.927261084	1.09900258	0.839503305	1.05770644	0.88924836	0.819107356	0.702107863	0.744218655
Quercetin-3-O-glucoside	Que.3.O.glu	Other	2.59453409	3.44664111	2.45723619	3.22352709	3.06094581	3.87005751	2.59459243	2.11871593	2.67711275	1.64068588	1.65468194	1.77860597
Rutin	Rutin	Other	5.58285599	6.93060319	4.02427242	6.20096876	8.7702069	10.1988102	6.24574404	9.31070059	3.15750646	3.89624254	3.80450415	3.79189189
Peonidin-3-O-(6-O-p-coumaroyl)-glucoside	Peo.3.O..6.O.coumaroyl.glu	Peonidin	0.171612949	0.196979221	0.179209859	0.113001779	0.113779507	0.155717034	0.477911076	0.473599838	0.447564128	2.46747515	2.31546819	2.34976631
Petunidin-3-O-(6-O-p-coumaroyl)-glucoside	Pet.3.O..6.O.coumaroyl.glu	Petunidin	2.81787011	2.07619528	2.420392	1.92978648	2.08295567	2.25346024	3.68796315	3.59323642	2.99264267	5.02471173	3.85027657	4.03224954
Delphinidin-3-O-(6-O-malonyl-beta-D-glucoside)	Del.3.O..6.O.malonyl..glu	Delphinidin	0.140045381	0.141847085	0.142814888	0.150655595	0.144418325	0.179747373	0.189472061	0.196990511	0.193409028	0.155943936	0.16092019	0.161412924
Cyanidin-3-O-(6-O-p-coumaroyl)-glucoside	Cya.3.O..6.O.p.coumaroyl..glu	Cyanidin	0.136278741	0.143275368	0.122117205	0.161116449	0.157190345	0.14091275	0.134394352	0.12441167	0.152934381	0.120687475	0.115662584	0.0860721398
Cyanidin-3-O-rutinoside-5-O-glucoside	Cya.3.O.rut.5.O.glu	Cyanidin	0.0130789431	0.0117041154	0.0110020986	0.0110379004	0.0108267192	0.0112976601	0.0104452433	0.0109548355	0.010687234	0.00982133201	0.00958318846	0.00961769965
Delphinidin-3-O-rutinoside	Del.3.O.rut	Delphinidin	0.161715208	0.151248739	0.160986537	0.131225979	0.136330837	0.151843347	0.177781094	0.153969917	0.168055876	0.131810139	0.124222639	0.122420037
Delphinidin-3-O-rutinoside-5-O-glucoside	Del.3.O.rut.5.O.glu	Delphinidin	0.0947563534	0.121901553	0.0729920808	0.0905448794	0.0857448276	0.0899438826	0.136176447	0.0832693317	0.104438656	0.106512127	0.0627913868	0.103937208
Delphinidin-3-O-(6-O-p-coumaroyl)-glucoside	Del.3.O..6.O.p.coumaroyl..glu	Delphinidin	0.248102057	0.384940488	0.307814294	0.617661131	0.796997044	0.846595281	0.256839575	0.42903089	0.567484589	0.415850895	0.312431845	0.555084332
Delphinidin-3-O-galactoside	Del.3.O.gal	Delphinidin	0.132120411	0.126728465	0.126781231	0.0618103994	0.0591166502	0.0706127305	0.114597236	0.0798314153	0.0886884072	0.101219483	0.0781025286	0.0878945336
Delphinidin-3-O-rhamnoside	Del.3.O.rha	Delphinidin	0.00670135135	0.00851500908	0.00835973075	0.00743683274	0.00729903448	0.00761338489	0.00692489485	0.00700353321	0.00719085305	0.00753483101	0.00769193994	0.00600292623
Delphinidin-3-O-(6-O-malonyl-beta-D-glucoside)	Del.3.O..6.O.malonyl.β.D.glu	Delphinidin	0.140045381	0.141847085	0.142814888	0.150655595	0.144418325	0.179747373	0.189472061	0.196990511	0.193409028	0.155943936	0.16092019	0.161412924
Delphinidin-3-O-(6-O-malonyl)-glucoside-3'-glucoside	Del.3.O..6.O.malonyl..glu.3.glu	Delphinidin	0.00950899556	0.00944833569	0.00941552168	0	0	0	0	0	0	0	0	0
Malvidin-3-O-(6-O-p-coumaroyl)-glucoside	Mal.3.O..6.O.p.malonyl..glu	Malvidin	0.0272214603	0.0287058705	0.027347258	0.0326992883	0.0415071921	0.0375129883	0.0435595834	0.0421922067	0.0430184927	0.0349540755	0.0295466219	0.0378685227
Malvidin-3-O-sambubioside	Mal.3.O.sam	Malvidin	0.0117396127	0.0111812588	0.0117359137	0.0152257019	0.0128736749	0.0143542733	0.0127260365	0.0128827781	0.0126433685	0.0110306362	0.0115451995	0.0116399106
Pelargonidin-3-O-rutinoside	Pel.3.O.rut	Pelargonidin	0.03659762	0.0366568489	0.040071669	0.0312131277	0.0352065025	0.035608368	0.0414526337	0.0396902887	0.0394034599	0.0389520875	0.0366679178	0.0317791099
Pelargonidin-3-O-(6-O-p-coumaroyl)-glucoside	Pel.3.O..6.O.p.coumaroyl..glu	Pelargonidin	0.00994054054	0.0106730684	0.00972431202	0.00982077896	0.00909229557	0.00943428515	0.010702123	0.0108139511	0.0103720422	0.00923542744	0.00918789016	0.0115726478
Peonidin	Peonidin	Peonidin	0.0282557483	0.0258680654	0.0261185904	0.0277514828	0.0282817734	0.0269752132	0.0246775486	0.0262370281	0.026246371	0.0241109344	0.0258733702	0.0235943914
Peonidin-3-O-rutinoside	Peo.3.O.rut	Peonidin	0.0100288019	0.0110990518	0.0123681845	0.0109748319	0.00869560591	0.0101687686	0.0117139796	0.0106026651	0.0116728375	0.00835427435	0.00912178981	0.00991818736
Peonidin-3,5-O-diglucoside	Peo.3.5.O.dig	Peonidin	0.00416276724	0.00501258826	0.00443597307	0	0	0	0.0041414981	0.00490799515	0.00486094651	0	0	0
Petunidin-3,5-O-diglucoside	Pet.3.5.O.dig	Peonidin	0.00969346511	0.00895896712	0.00936351218	0.0089419138	0.00853436453	0.0101496926	0.00919016623	0.00922731678	0.00847168423	0.00923604374	0.00868409719	0.00862523877
Petunidin-3-O-(6-O-malonyl-beta-D-glucoside)	Pet.3.O..6.O.malonyl.β.D.glu	Peonidin	0.0260828963	0.0249677224	0.0220831519	0.0178754053	0.0188014581	0.0238294666	0.0168191468	0.0219220674	0.0188216544	0.0203868787	0.0151061241	0.0177011989
Petunidin-3-O-arabinoside	Pet.3.O.ara	Peonidin	0.0173408229	0.0188162598	0.0166831123	0.0150194346	0.0168302857	0.0159739639	0.0172233126	0.0188254593	0.0168414397	0.0152861829	0.0133349467	0.0160302378
Petunidin-3-O-sambubioside	Pet.3.O.sam	Peonidin	0.00961893909	0.00938101674	0.0108948525	0	0	0	0.00926941718	0.0102696346	0.00964378604	0.009705666	0.0091045239	0.0102297907
Naringenin	Naringenin	Other	0.0434112545	0.0330962276	0.0456048307	0.0494794385	0.0464805911	0.0445655364	0.0695980373	0.0507149203	0.0599200636	0.0259489066	0.0285770446	0.0313411908
Kaempferol-3-O-rutinoside	Kae.3.O.rut	Other	1.17526422	1.12653823	1.03123144	1.66358047	2.29006897	1.89483641	1.36307831	0.983785584	1.26498509	0.852254473	1.03409522	1.05733997
