# Supplementary material for: Combined Metabolomics and Network Pharmacology Analysis Reveal the Effect of Rootstocks on Anthocyanins, Lipids, and Potential Pharmacological Ingredients of Tarroco Blood Orange (Citrus sinensis L. Osbeck)
Source: Plants (Basel). 2024 Aug 14;13(16):2259. doi: 10.3390/plants13162259 (PMC11358934; doi:10.3390/plants13162259)
Supplement: Supplementary file 1 [file plants-13-02259-s001.zip › Table S5 cos2 of variables to Dim1 and Dim2.xlsx]

## Sheet: Sheet1
Cos2 of variables to Dim1 and Dim2
	Dim.1	Dim.2
Cya.3.O.glu	0.986043	0.00363786
Cya.3.O.sop	0.985858	0.000305756
Cya.3.O..6.O.malonyl..glu	0.976497	0.0130674
Cya.3.O.xyl	0.975217	0.00852592
Pel.O.ara	0.966271	0.00115991
Cya.3.O.gal	0.952443	0.00135292
Mal.3.O..6.O.malonyl..glu	0.941022	0.037481
Cya.3.O.sam	0.932039	0.000762363
Cya.3.O.rut	0.924615	0.0409019
Del.3.O.glu	0.920253	0.0152344
Cya.3.O.ara	0.919447	0.00108117
Cya.3.5.O.dig	0.904202	0.0119111
Pel.O.glu	0.831373	0.0362966
Peo.3.O..6.O..glu	0.825891	0.00384793
Nar.7.O.glu	0.779567	0.143574
Pet.3.O..6.O.coumaroyl.glu	0.751065	0.0884427
Peo.3.O..6.O.coumaroyl.glu	0.733319	0.00295015
Del.3.O.sop	0.730543	0.194463
Cya.3.O.rut.5.O.glu	0.730471	0.0527028
Que.3.O.glu	0.68103	0.121452
Pet.3.O.5.O..6.O.coumaroyl.dig	0.677765	0.208656
Dihydromyricetin	0.651704	0.106705
Pet.3.O..6.O.malonyl.beta.D.glu	0.531041	0.139748
Peonidin	0.509237	0.153144
Del.3.O..6.O.malonyl..glu.3.glu	0.423797	0.428429
Cya.3.O..6.O.p.coumaroyl..glu	0.367173	0.150914
Pet.3.5.O.dig	0.243102	0.0194679
Rutin	0.242008	0.175229
Del.3.O.rha	0.21852	0.0107166
Kae.3.O.rut	0.197115	0.62195
Pet.3.O.ara	0.193985	0.213467
Del.3.O.rut	0.167456	0.256034
Del.3.O..6.O.malonyl..glu	0.166537	0.000643099
Del.3.O..6.O.malonyl.beta.D.glu	0.166537	0.000643099
Pet.3.O.sam	0.158735	0.81701
Mal.3.O..6.O.p.malonyl..glu	0.142749	0.109552
Peo.3.O.rut	0.127984	0.190843
Peo.3.5.O.dig	0.0999986	0.58572
Mal.3.O.sam	0.0938831	0.494684
Del.3.O.gal	0.0638694	0.845476
Naringenin	0.0438502	3.0905e-05
Pel.3.O..6.O.p.coumaroyl..glu	0.041696	0.196835
Del.3.O..6.O.p.coumaroyl..glu	0.0292418	0.716073
Pel.3.O.rut	0.00492982	0.355748
Del.3.O.rut.5.O.glu	0.000371123	0.0924858
