# Supplementary material for: Combined Metabolomics and Network Pharmacology Analysis Reveal the Effect of Rootstocks on Anthocyanins, Lipids, and Potential Pharmacological Ingredients of Tarroco Blood Orange (Citrus sinensis L. Osbeck)
Source: Plants (Basel). 2024 Aug 14;13(16):2259. doi: 10.3390/plants13162259 (PMC11358934; doi:10.3390/plants13162259)
Supplement: Supplementary file 1 [file plants-13-02259-s001.zip › Table S6 DAMs of targeted-anthocyanin metabolomic data.xlsx]

## Sheet: Sheet1
DAMs of targeted-anthocyanin metabolomic data
Compounds	Abbreviation	Group	Z-1	Z-2	Z-3	ZC-1	ZC-2	ZC-3	H-1	H-2	H-3	X-1	X-2	X-3
Cyanidin-3,5-O-diglucoside	Cya.3,5.O.dig	Cyanidin	0.0242037112	0.0265672786	0.0233902198	0.0201644919	0.0233300493	0.0218124132	0.0187537352	0.018613507	0.0167072778	0.0130983698	0.0127517187	0.0147437716
Cyanidin-3-O-xyloside	Cya.3.O.xyl	Cyanidin	0.452912465	0.454738753	0.436970897	0.399371293	0.401521182	0.50046401	0.283575005	0.276315364	0.283674687	0.213459245	0.20082181	0.210465353
Cyanidin-3-O-(6-O-malonyl-beta-D-glucoside)	Cya.3.O..6.O.malonyl..glu	Cyanidin	70.5500202	67.8051241	69.1379925	65.2151048	64.1812808	75.1542733	45.0402564	45.0541086	43.7399085	30.4308151	29.8761359	29.976834
Cyanidin-3-O-sophoroside	Cya.3.O.sop	Cyanidin	5.19092376	4.89362518	4.85682043	4.38236457	4.30821675	5.07757287	3.1032846	3.10270543	3.28886459	1.77974751	1.6832497	1.73111359
Cyanidin-3-O-sambubioside	Cya.3.O.sam	Cyanidin	0.0122887656	0.0115971757	0.0130023362	0.00932271649	0.0116718818	0.0126307555	0.00709018626	0.00719864728	0.00830013919	0.00556290258	0.00587659028	0.00426106482
Cyanidin-3-O-rutinoside	Cya.3.O.rut	Cyanidin	1.18411658	1.12526125	1.11466442	0.778177145	0.778094581	1.0001745	0.568405768	0.559210579	0.584726586	0.424636183	0.423551956	0.428175168
Cyanidin-3-O-glucoside	Cya.3.O.glu	Cyanidin	39.363453	38.671979	37.9853494	33.8376829	34.4116256	39.6757882	22.0680953	21.5378558	22.3585206	15.5424453	15.2626235	15.7512701
Cyanidin-3-O-galactoside	Cya.3.O.gal	Cyanidin	2.72488907	2.67189833	2.4255395	2.10154211	2.020867	2.40602816	1.18537352	1.17030688	1.11653609	0.966966203	0.84151126	0.91544808
Cyanidin-3-O-arabinoside	Cya.3.O.ara	Cyanidin	0.0514417104	0.0563788582	0.065530588	0.0501229735	0.0456695567	0.0578030934	0.0339677549	0.0339141934	0.0357422947	0.0262683897	0.0235877124	0.0231186751
Delphinidin-3-O-sophoroside	Del.3.O.sop	Delphinidin	0.141859621	0.145416381	0.126111265	0.0892850929	0.0982518227	0.122623042	0.108020028	0.100320008	0.103024856	0.07312167	0.0793654682	0.0787224141
Delphinidin-3-O-glucoside	Del.3.O.glu	Delphinidin	1.75908431	1.68110954	1.61170659	1.25565836	1.25499704	1.48861789	0.792906068	0.787813446	0.860021873	0.763405567	0.675252864	0.682875432
Malvidin-3-O-(6-O-malonyl-beta-D-glucoside)	Mal.3.O..6.O.malonyl..glu	Malvidin	0.140720048	0.130574339	0.130769551	0.132553974	0.130894581	0.150856435	0.0881488083	0.0817084595	0.0850463313	0.0729811133	0.0647870407	0.0614324324
Pelargonidin-3-O-glucoside	Pel.O.glu	Pelargonidin	0.0587353772	0.0511299173	0.0528610176	0.0283867141	0.0239125123	0.0344275233	0	0	0	0	0	0
Pelargonidin-3-O-arabinoside	Pel.O.ara	Pelargonidin	0.0523166599	0.0588497075	0.0539299149	0.0484149862	0.0411842365	0.0553016062	0.0309495293	0.0317460125	0.0313873534	0.0246596421	0.0218293165	0.0219463524
Peonidin-3-O-(6-O-malonyl-beta-D-glucoside)	Peo.3.O..6.O..glu	Peonidin	0.720266236	0.694502723	0.675567214	0.604833926	0.611842365	0.761493159	0.617634689	0.609047042	0.597414993	0.345057654	0.356659423	0.353054257
Petunidin-3-O-5-O-(6-O-coumaroyl)-diglucoside	Pet.3.O.5.O..6.O.coumaroyl.dig	Petunidin	0.326012505	0.37487795	0.328321125	0.363414393	0.386155665	0.386367242	0.306911676	0.317678175	0.325221714	0.294222664	0.280019755	0.283954481
Dihydromyricetin	Dihydromyricetin	Other	0.0450496168	0.0531234618	0.0472197585	0.056915777	0.0500427586	0.0548849891	0.0114990587	0.0105029477	0.013308451	0.0274749503	0.0196539708	0.0213917903
Naringenin-7-O-glucoside	Nar.7.O.glu	Other	1.27124647	1.39670769	1.23236785	0.989701463	0.927261084	1.09900258	0.839503305	1.05770644	0.88924836	0.819107356	0.702107863	0.744218655
Quercetin-3-O-glucoside	Que.3.O.glu	Other	2.59453409	3.44664111	2.45723619	3.22352709	3.06094581	3.87005751	2.59459243	2.11871593	2.67711275	1.64068588	1.65468194	1.77860597
Rutin	Rutin	Other	5.58285599	6.93060319	4.02427242	6.20096876	8.7702069	10.1988102	6.24574404	9.31070059	3.15750646	3.89624254	3.80450415	3.79189189
Peonidin-3-O-(6-O-p-coumaroyl)-glucoside	Peo.3.O..6.O.coumaroyl.glu	Peonidin	0.171612949	0.196979221	0.179209859	0.113001779	0.113779507	0.155717034	0.477911076	0.473599838	0.447564128	2.46747515	2.31546819	2.34976631
Petunidin-3-O-(6-O-p-coumaroyl)-glucoside	Pet.3.O..6.O.coumaroyl.glu	Petunidin	2.81787011	2.07619528	2.420392	1.92978648	2.08295567	2.25346024	3.68796315	3.59323642	2.99264267	5.02471173	3.85027657	4.03224954
Delphinidin-3-O-(6-O-malonyl-beta-D-glucoside)	Del.3.O..6.O.malonyl..glu	Delphinidin	0.140045381	0.141847085	0.142814888	0.150655595	0.144418325	0.179747373	0.189472061	0.196990511	0.193409028	0.155943936	0.16092019	0.161412924
