# Supplementary material for: Combined Metabolomics and Network Pharmacology Analysis Reveal the Effect of Rootstocks on Anthocyanins, Lipids, and Potential Pharmacological Ingredients of Tarroco Blood Orange (Citrus sinensis L. Osbeck)
Source: Plants (Basel). 2024 Aug 14;13(16):2259. doi: 10.3390/plants13162259 (PMC11358934; doi:10.3390/plants13162259)
Supplement: Supplementary file 1 [file plants-13-02259-s001.zip › Table S7 total lipids of targeted lipidomic data.xlsx]

## Sheet: Sheet1
Index	Compounds	Z-1	Z-2	Z-3	ZC-1	ZC-2	ZC-3	H-1	H-2	H-3	X-1	X-2	X-3
Lipid-B-P-1310	CE(18:3)	0.3562316	0.248124062	0.248914616	0.476726343	0.543222004	0.493313522	0.401618614	0.3685742	0.433102081	0.387660668	0.283283283	0.320324379
Lipid-B-P-1306	CE(18:2)	1.59960746	2.0010005	1.80414858	1.86189258	1.72888016	1.89202576	3.86444107	3.43355965	2.65609514	2.17994859	2.8028028	2.73694881
Lipid-B-P-1293	CE(19:0)	0.509322866	0.486243122	0.418716836	0.54629156	0.428290766	0.489351164	0.61406171	0.463627546	0.440039643	0.484318766	0.508508509	0.624429802
Lipid-B-P-0019	Cer(d18:0/16:0)	0.148184495	0.133066533	0.145682586	0.116624041	0.113948919	0.0849925706	0.150733434	0.160038797	0.187314172	0.083496144	0.0847847848	0.0689305626
Lipid-B-P-0027	Cer(d18:1/16:0)	0.026202159	0.0261130565	0.0352146647	0.0206649616	0.0300589391	0.0236750867	0.0346990389	0.0412221145	0.0371655104	0.03218509	0.0307307307	0.027774962
Lipid-B-P-0035	Cer(d18:1/24:0)	0.0259077527	0.0248124062	0.0309696093	0.0231202046	0.041453831	0.0226844973	0.0241780475	0.0227934045	0.0332011893	0.0319794344	0.0129129129	0.0300050684
Lipid-B-P-0039	Cer(d18:1/16:1)	0.138370952	0.137068534	0.140858659	0.0828644501	0.119842829	0.077662209	0.0930703085	0.111542192	0.135777998	0.137789203	0.168168168	0.144956918
Lipid-B-P-0044	Cer(d18:1/26:1)	0.0199214917	0.0216108054	0.022961891	0.0123785166	0.0280943026	0.0209014364	0.0274152757	0.0148399612	0.0211100099	0.0216966581	0.0219219219	0.0216928535
Lipid-B-P-0053	Cer(d18:2/16:0)	0.0683022571	0.0730365183	0.0524843222	0.0480818414	0.0322200393	0.0416047548	0.0445118867	0.0204655674	0.07839445	0.0563496144	0.0555555556	0.0463253928
Lipid-B-P-0015	Cer(d18:0/22:1(2OH))	0.00233562316	0.00277138569	0.00367583213	0.0029258312	0.0044302554	0.0033085686	0.00821446636	0.00656644035	0.0057086224	0.00241645244	0.00348348348	0.002392296
Lipid-B-P-0062	Cer(d18:2/16:1)	13.1501472	11.5057529	11.9633382	15.5498721	14.5383104	12.3823675	17.1977744	15.6159069	19.1278494	12.5449871	15.2152152	9.55904714
Lipid-B-P-0063	Cer(d18:2/18:1)	0.281648675	0.268134067	0.282682103	0.321227621	0.305500982	0.285289747	0.381385938	0.375363725	0.39345887	0.260154242	0.307307307	0.2392296
Lipid-B-P-0064	Cer(d18:2/20:1)	0.0502453386	0.0396198099	0.044669561	0.0391815857	0.0365422397	0.0336800396	0.0280222559	0.0397672163	0.0384539148	0.0387660668	0.0374374374	0.0294982261
Lipid-B-P-0067	Cer(d18:2/18:2)	0.0483807655	0.0412206103	0.0547033285	0.0451150895	0.0483300589	0.0415056959	0.0387455741	0.0412221145	0.0507433102	0.0355784062	0.0441441441	0.0303091738
Lipid-B-P-0068	Cer(d18:2/18:3)	0.00572129539	0.00544272136	0.00525808008	0.012685422	0.00865422397	0.00845963348	0.0105209914	0.0106692532	0.0105054509	0.00852442159	0.00546546547	0.00278763305
Lipid-B-P-0069	Cer(d18:2/26:3)	0.0129538763	0.0104052026	0.0105161602	0.0110485934	0.00958742633	0.00771669143	0.0164896308	0.0114451988	0.0144697721	0.0111053985	0.0107107107	0.00823112012
Lipid-B-P-0061	Cer(d18:2/26:0)	0.022767419	0.0331165583	0.0223830198	0.0368286445	0.0326129666	0.0284299158	0.052604957	0.0528612997	0.0441030723	0.0257069409	0.0407407407	0.037810441
Lipid-B-P-0010	Cer(d18:0/16:0(2OH))	0.310107949	0.283141571	0.344428365	0.31202046	0.258349705	0.23080733	0.292362165	0.334626576	0.316154609	0.294087404	0.352352352	0.2392296
Lipid-B-P-0079	Cer(t18:0/25:0(2OH))	0.296368989	0.261130565	0.314520019	0.379539642	0.343811395	0.341753343	0.444107233	0.395732299	0.407333994	0.383547558	0.408408408	0.299036999
Lipid-B-P-0086	Cer(t18:1/18:0(2OH))	0.0747791953	0.0742371186	0.06907863	0.100358056	0.0808447937	0.0791480931	0.0879109762	0.118331717	0.104063429	0.0718766067	0.0900900901	0.065382666
Lipid-B-P-0085	Cer(t18:1/16:0(2OH))	9.00883219	8.76438219	9.74433189	11.6624041	11.6895874	9.46012878	14.3651998	11.8331717	13.6769078	8.81233933	10.1101101	6.5382666
Lipid-B-P-0084	Cer(t20:0/24:0(2OH))	0.0133464181	0.0112056028	0.0106126387	0.0144245524	0.0105108055	0.0044675582	0.0100859889	0.0114451988	0.0144697721	0.0104884319	0.00771771772	0.0123669539
Lipid-B-P-0083	Cer(t18:0/26:1(2OH))	0.010794897	0.0131065533	0.0176555716	0.0104347826	0.013654224	0.011490837	0.0117349519	0.0125121242	0.0118929633	0.0178920308	0.00947947948	0.0205778003
Lipid-B-P-0080	Cer(t18:0/26:0(2OH))	0.41609421	0.425212606	0.394597202	0.439897698	0.434184676	0.406141654	0.550328781	0.550921435	0.525272547	0.663239075	0.670670671	0.526102382
Lipid-B-P-0091	Cer(t18:1/25:0(2OH))	0.439646712	0.349174587	0.384949349	0.472634271	0.462671906	0.409113422	0.48861912	0.548011639	0.516352825	0.292030848	0.367367367	0.524075013
Lipid-B-P-0078	Cer(t18:0/24:0(2OH))	0.699705594	0.534267134	0.654124457	0.691560102	0.635559921	0.618127786	0.839656045	0.814742968	0.769078295	0.749614396	0.86986987	0.996452103
Lipid-B-P-0077	Cer(t18:0/23:0(2OH))	0.0567222767	0.0531265633	0.0515195369	0.0619948849	0.0529469548	0.0491332343	0.0733434497	0.0618816683	0.0645193261	0.0489460154	0.0610610611	0.063253928
Lipid-B-P-0074	Cer(t18:0/20:0(2OH))	0.00686947988	0.0075837919	0.00799807043	0.00587212276	0.00543222004	0.00604259534	0.0083055134	0.00885548012	0.0105054509	0.00801028278	0.00984984985	0.0080993411
Lipid-B-P-0073	Cer(t18:0/18:0(2OH))	0.00595682041	0.00364182091	0.00406174626	0.00567774936	0.00489194499	0.00556711243	0.0112291351	0.00680892338	0.00717542121	0.00267352185	0.00477477477	0.00510897111
Lipid-B-P-0072	Cer(t18:0/16:0(2OH))	0.0788027478	0.0787393697	0.0908827786	0.0851150895	0.0823182711	0.0764735017	0.103186646	0.0967992241	0.0975222993	0.0859640103	0.119119119	0.0976178409
Lipid-B-P-0071	Cer(t17:0/24:0(2OH))	0.00663395486	0.007993997	0.010130246	0.00914578005	0.0114931238	0.00526002972	0.00803237228	0.0101842871	0.00841427156	0.00886375321	0.0107107107	0.0112519007
Lipid-B-P-0092	Cer(t18:1/26:0(2OH))	1.23650638	1.08054027	1.11915099	1.34015345	1.25736739	1.1490837	1.5477997	1.58098933	1.73439049	0.941902314	1.05105105	1.29751647
Lipid-B-P-0093	Cer(t18:1/27:0(2OH))	0.314033366	0.300150075	0.341534009	0.373401535	0.358546169	0.336800396	0.42185129	0.492725509	0.521308226	0.275578406	0.34034034	0.257475925
Lipid-B-P-0095	Cer(t18:1/24:1(2OH))	0.0137389598	0.0154077039	0.0544138929	0.0120716113	0.00981335953	0.00912332838	0.0149721801	0.0123181377	0.0144697721	0.011722365	0.0166166166	0.0120628485
Lipid-B-P-0102	Cer(t18:0/16:0)	0.0423945044	0.0423211606	0.0365653642	0.0415345269	0.031827112	0.02803368	0.0376327769	0.035499515	0.0363726462	0.0370179949	0.0427427427	0.027572225
Lipid-B-P-0103	Cer(t18:0/18:0)	0.0077232581	0.00605302651	0.006184274	0.00810230179	0.00523575639	0.00497275879	0.00580677795	0.00509214355	0.00548067393	0.00638560411	0.00517517518	0.00547389762
Lipid-B-P-0104	Cer(t18:0/22:0)	0.0130520118	0.0124062031	0.015918958	0.015140665	0.0097740668	0.0102030708	0.0130500759	0.0141610087	0.0150644202	0.0114138817	0.0147147147	0.0184490623
Lipid-B-P-0105	Cer(t18:0/24:0)	0.392541708	0.364182091	0.406174626	0.308951407	0.298624754	0.306092125	0.489630754	0.501454898	0.487611497	0.344473008	0.357357357	0.265585403
Lipid-B-P-0106	Cer(t18:0/26:0)	0.10794897	0.0966483242	0.105161602	0.0899232737	0.0717092338	0.0883605745	0.102175013	0.15227934	0.161546085	0.0919280206	0.157157157	0.110491637
Lipid-B-P-0110	Cer(t18:1/24:0)	0.44357213	0.387193597	0.478533526	0.54629156	0.511787819	0.456661714	0.79312089	0.837051406	0.804757185	0.53470437	0.691691692	0.676127724
Lipid-B-P-0111	Cer(t18:1/26:0)	0.980372915	0.955477739	1.11915099	1.16624041	1.09037328	1.07974245	2.11431462	2.14354995	2.11100099	1.31619537	1.7017017	1.29751647
Lipid-B-P-0087	Cer(t18:1/20:0(2OH))	0.075858685	0.0707353677	0.0951278341	0.131969309	0.0670923379	0.0866765726	0.127465857	0.159068865	0.155599604	0.0835989717	0.108108108	0.0602128738
Lipid-B-P-0090	Cer(t18:1/24:0(2OH))	1.12855741	0.948474237	1.19633382	1.4629156	1.47347741	1.24814264	1.37582195	1.44519884	1.57581764	0.93470437	1.2012012	0.971109985
Lipid-B-P-1286	Coenzyme Q9	0.0782139352	0.0854427214	0.0805595755	0.0793861893	0.0747544204	0.109955423	0.111279717	0.153249273	0.120911794	0.0830848329	0.0441441441	0.0788646731
Lipid-B-P-1287	Coenzyme Q10	1.71736997	1.85092546	1.82344428	1.7084399	1.75834971	1.69390788	2.30652504	2.03685742	2.29930624	1.85089974	1.58158158	1.7739483
Lipid-B-P-0319	DG(8:0_16:0)	0.100588813	0.111555778	0.0593342981	0.117647059	0.143909627	0.149083705	0.139099646	0.100872939	0.14271556	0.114138817	0.104104104	0.0932589965
Lipid-B-P-0387	DG(18:0_18:3)	0.0569185476	0.0459729865	0.0578871201	0.0675191816	0.0441060904	0.0484893512	0.0768841679	0.0688651794	0.0673934589	0.0308997429	0.0348848849	0.0374556513
Lipid-B-P-0392	DG(18:2_22:1)	0.0356722277	0.0383691846	0.0325132658	0.0372890026	0.0338899804	0.0328875681	0.0591805766	0.0620756547	0.053518335	0.0246272494	0.0230730731	0.0297516472
Lipid-B-P-0394	DG(18:3_24:0)	0.0197742885	0.0178589295	0.0145682586	0.0188235294	0.0247053045	0.0104011887	0.0291350531	0.0348205626	0.0275024777	0.0125449871	0.0145145145	0.00709579321
Lipid-B-P-0400	DG(16:2_18:2)	0.0628066732	0.0483741871	0.0306801737	0.0504347826	0.0564833006	0.043833581	0.0556398584	0.0601357905	0.064420218	0.0570694087	0.0500500501	0.0557526609
Lipid-B-P-0402	DG(16:0_20:4)	0.00893032385	0.00715357679	0.00757356488	0.00833759591	0.00879174853	0.00648836057	0.0173495195	0.0146459748	0.0162041625	0.0070437018	0.00575575576	0.00998479473
Lipid-B-P-0403	DG(18:2_18:2)	7.6545633	6.90345173	5.64399421	9.25831202	8.79174853	8.56859832	17.3495195	16.585839	17.1456888	7.0437018	7.45745746	7.50126711
Lipid-B-P-0404	DG(16:1_20:3)	0.0396957802	0.0392196098	0.0318379161	0.0490025575	0.0384086444	0.0335809807	0.0784016186	0.0805043647	0.0817641229	0.0409254499	0.0335335335	0.0391282311
Lipid-B-P-0405	DG(18:1_18:3)	3.00294406	2.64632316	2.16594308	3.47826087	3.24656189	2.90737989	4.14264036	3.8700291	4.06342914	2.01028278	2.12212212	2.43791181
Lipid-B-P-0409	DG(18:3_22:1)	0.00819430815	0.00417208604	0.00415822479	0.00423529412	0.0041453831	0.00394749876	0.00468892261	0.00635305529	0.00579781962	0.00188174807	0.00380880881	0.00729853016
Lipid-B-P-0416	DG(18:2_18:3)	0.76545633	0.64032016	0.617462615	0.854219949	0.820235756	0.802377415	1.20384421	1.38700291	1.32309217	0.70437018	0.575575576	0.7906741
Lipid-B-P-0422	DG(16:0_22:5)	0.0190873405	0.0287643822	0.0201640135	0.0283375959	0.0389980354	0.0349182764	0.0158320688	0.0285160039	0.032210109	0.0251928021	0.0345845846	0.0351748606
Lipid-B-P-0428	DG(18:3_18:3)	0.147693817	0.142821411	0.183068017	0.156777494	0.135314342	0.137444279	0.176024279	0.179437439	0.160555005	0.110539846	0.0963463463	0.110491637
Lipid-B-P-0320	DG(12:0_14:0)	0.00932286555	0.0104552276	0.00805595755	0.0105882353	0.00599214145	0.0118375433	0.0062215478	0.012657614	0.0151139742	0.0138817481	0.00980980981	0.0104916371
Lipid-B-P-0322	DG(14:0_16:0)	0.0520117763	0.0735367684	0.0344910757	0.074168798	0.0569744597	0.0525012382	0.0864946889	0.05528613	0.064420218	0.0606683805	0.0525525526	0.0775468829
Lipid-B-P-0323	DG(16:0_16:0)	6.89401374	7.30365183	5.11336228	7.8516624	7.19548134	8.49430411	7.00556399	8.14742968	6.91278494	7.01799486	6.25625626	7.98276736
Lipid-B-P-0324	DG(14:0_18:0)	0.129048086	0.11955978	0.0897250362	0.149360614	0.132612967	0.146607231	0.129489125	0.147914646	0.128840436	0.117737789	0.122622623	0.142422707
Lipid-B-P-0362	DG(17:1_18:1)	0.0209028459	0.0196598299	0.0142305837	0.0167263427	0.0167485265	0.01401684	0.0256954982	0.027885548	0.0258671952	0.0101285347	0.0133133133	0.0161682717
Lipid-B-P-0363	DG(17:0_18:2)	0.041952895	0.0351175588	0.0376266281	0.0516624041	0.0472003929	0.0549777117	0.0799190693	0.0708050436	0.0787908821	0.0274550129	0.024974975	0.0338570705
Lipid-B-P-0365	DG(18:0_18:2)	0.210991168	0.194597299	0.15918958	0.20511509	0.239194499	0.171867261	0.380374305	0.365664403	0.353815659	0.119280206	0.14964965	0.159148505
Lipid-B-P-0366	DG(18:1_18:1)	0.883218842	0.762881441	0.709117221	0.823529412	0.849705305	0.846953938	1.06221548	1.09602328	1.16204163	0.491002571	0.513013013	0.537252914
Lipid-B-P-0367	DG(18:1_20:1)	0.0218351325	0.0176088044	0.0232030873	0.0135038363	0.0111001965	0.0135710748	0.0193727871	0.0211445199	0.0172447968	0.00868894602	0.00960960961	0.0057273188
Lipid-B-P-0368	DG(18:2_22:0)	0.0437684004	0.0458729365	0.0347322721	0.0387723785	0.0468074656	0.0648836057	0.107233182	0.0887487876	0.0703666997	0.0438560411	0.0387887888	0.0598073999
Lipid-B-P-0370	DG(18:2_23:0)	0.0290971541	0.0256128064	0.0141823444	0.00864450128	0.0194499018	0.0133234274	0.0366717248	0.037342386	0.0271555996	0.0177892031	0.0141641642	0.017739483
Lipid-B-P-0371	DG(18:2_24:0)	0.076545633	0.0620310155	0.0607814761	0.0900255754	0.0707269155	0.0678553739	0.115326252	0.123666343	0.10703667	0.0430848329	0.0465465465	0.061327927
Lipid-B-P-0361	DG(16:0_18:2)	5.93719333	4.93246623	4.65026532	6.80306905	6.48330059	6.9341258	11.4820435	12.3666343	11.7443013	4.42673522	4.64464464	5.11910796
Lipid-B-P-0389	DG(18:2_20:1)	0.058390579	0.0491745873	0.0473227207	0.052173913	0.0484774067	0.046359584	0.0819423369	0.0935984481	0.0911793855	0.0433419023	0.0412412412	0.0502787633
Lipid-B-P-0378	DG(16:1_18:2)	0.40922473	0.389194597	0.310660878	0.461892583	0.404223969	0.425458148	0.794132524	0.790494665	0.738354807	0.375835476	0.428928929	0.419158642
Lipid-B-P-0379	DG(16:0_18:3)	3.71933268	3.45672836	2.78822962	4.30179028	3.92436149	3.8038633	4.21345473	5.18913676	4.53914767	2.35475578	2.25725726	2.61023822
Lipid-B-P-0380	DG(16:2_18:1)	0.0834151129	0.0715357679	0.0656054028	0.0982097187	0.0854616896	0.0762753839	0.133029843	0.117846751	0.124876115	0.0956298201	0.0955955956	0.0983274202
Lipid-B-P-0381	DG(17:1_18:2)	0.022767419	0.0231615808	0.0211287988	0.0269053708	0.019302554	0.0192669638	0.0326757714	0.033414161	0.0454905847	0.0183547558	0.0219219219	0.0195641156
Lipid-B-P-0382	DG(17:0_18:3)	0.0204612365	0.0166583292	0.0136517125	0.0246547315	0.0234282908	0.0211986132	0.0259484067	0.0212415131	0.0259663033	0.0122365039	0.0122622623	0.0145970603
Lipid-B-P-0383	DG(16:1_20:2)	0.0115309127	0.00830415208	0.0111432706	0.00895140665	0.0111001965	0.00822189203	0.0201820941	0.0208535403	0.0207135778	0.00832904884	0.0111111111	0.00881905727
Lipid-B-P-0385	DG(18:1_18:2)	3.67517174	3.1965983	2.5132658	4	3.6935167	3.52154532	6.52503794	6.20756547	6.09514371	2.81748072	2.97297297	2.97516472
Lipid-B-P-0386	DG(14:1_22:2)	0.0124631992	0.0134067034	0.0141341052	0.0140153453	0.0166994106	0.0161466072	0.0258472433	0.0320077595	0.0205153617	0.0121336761	0.00890890891	0.00927521541
Lipid-B-P-0377	DG(15:0_18:3)	0.010107949	0.00875437719	0.0126386879	0.00905370844	0.016453831	0.0121842496	0.0168942843	0.0122211445	0.0174925669	0.00750642674	0.00685685686	0.00892042575
Lipid-B-P-0388	DG(19:1_18:2)	0.00454857704	0.00477238619	0.00511336228	0.00777493606	0.0045481336	0.00354631005	0.0118361153	0.0136760427	0.0115460852	0.00524421594	0.00585585586	0.00537252914
Lipid-B-P-0360	DG(16:1_18:1)	0.26545633	0.287643822	0.191027496	0.276726343	0.270137525	0.23922734	0.411734952	0.382153249	0.342913776	0.202056555	0.203203203	0.228079067
Lipid-B-P-0357	DG(16:0_16:2)	0.0701668302	0.0785392696	0.0574047274	0.114066496	0.0893909627	0.097573056	0.138088012	0.132395732	0.111992071	0.0827763496	0.0945945946	0.0724784592
Lipid-B-P-0325	DG(16:0_18:0)	17.3209028	18.8594297	14.0376266	19.1304348	18.5166994	17.1371966	16.7931209	18.7196896	16.8979187	19.2287918	15.8658659	17.3340091
Lipid-B-P-0326	DG(14:0_20:0)	0.211481845	0.214107054	0.172214182	0.189769821	0.233300589	0.197127291	0.183105716	0.217264791	0.190782953	0.21285347	0.174674675	0.191079574
Lipid-B-P-0327	DG(17:0_18:0)	0.130029441	0.181090545	0.13748191	0.148337596	0.166502947	0.149083705	0.15629742	0.174102813	0.153121903	0.140874036	0.183683684	0.197161683
Lipid-B-P-0328	DG(18:0_18:0)	18.326791	16.7833917	13.0969609	18.0818414	14.78389	19.1183754	14.491654	18.0164888	14.0485629	18.5861183	17.3173173	17.0045616
Lipid-B-P-0329	DG(16:0_20:0)	0.198233562	0.194097049	0.129281235	0.134015345	0.159626719	0.174343735	0.171471927	0.193016489	0.148662042	0.195372751	0.197197197	0.142929549
Lipid-B-P-0330	DG(14:0_22:0)	0.270363101	0.251625813	0.225759768	0.279283887	0.285363458	0.307578009	0.224076884	0.294374394	0.217046581	0.354241645	0.224224224	0.241256969
Lipid-B-P-0331	DG(19:0_18:0)	0.0342983317	0.0665332666	0.0386878919	0.0461381074	0.0717092338	0.0901436355	0.0591805766	0.0572259942	0.0545094153	0.0426735219	0.0850850851	0.0709579321
Lipid-B-P-0391	DG(18:3_22:0)	0.00337095191	0.00181590795	0.00574047274	0.00705882353	0.0044302554	0.00444279346	0.0022306525	0.00630455868	0.00703666997	0.00237532134	0.00338838839	0.0033755702
Lipid-B-P-0359	DG(15:0_18:2)	0.0315505397	0.0322661331	0.0171249397	0.0275191816	0.0364440079	0.0275879148	0.0581689428	0.064985451	0.0493062438	0.0257069409	0.0238238238	0.0241256969
Lipid-B-P-0333	DG(20:0_18:0)	0.3218842	0.340670335	0.224794983	0.348337596	0.257858546	0.332838039	0.28983308	0.324442289	0.327552032	0.319794344	0.1996997	0.38672073
Lipid-B-P-0335	DG(16:0_24:0)	0.0112365064	0.00750375188	0.00680173661	0.00782608696	0.00898821218	0.0201089648	0.0109256449	0.00467022308	0.0136769078	0.016092545	0.00695695696	0.0153066396
Lipid-B-P-0341	DG(14:0_16:1)	0.228655545	0.233616808	0.188615533	0.263938619	0.238212181	0.237246161	0.197774406	0.227449079	0.21308226	0.248843188	0.248248248	0.252914344
Lipid-B-P-0343	DG(16:0_16:1)	0.232580962	0.232616308	0.160636758	0.252173913	0.230353635	0.196631996	0.380374305	0.356935015	0.319623389	0.2	0.176176176	0.195134313
Lipid-B-P-0344	DG(16:0_17:1)	0.0130520118	0.0100550275	0.00998552822	0.0119693095	0.0160609037	0.0156513125	0.0257460799	0.0173132881	0.021506442	0.00951156812	0.00935935936	0.0129751647
Lipid-B-P-0347	DG(16:0_18:1)	0.917566241	0.855427714	0.704293295	1.00767263	0.879174853	0.871718673	1.42134547	1.40155189	1.52130823	0.544987147	0.640640641	0.628484541
Lipid-B-P-0348	DG(17:0_18:1)	0.0109421001	0.00775387694	0.0122527738	0.0120204604	0.0101178782	0.00624071322	0.0160849772	0.0161493695	0.0121902874	0.00920308483	0.00700700701	0.0102889002
Lipid-B-P-0351	DG(18:0_18:1)	0.098626104	0.117558779	0.0877954655	0.12173913	0.0967583497	0.0886577514	0.171977744	0.142095053	0.10802775	0.109511568	0.0905905906	0.113025849
Lipid-B-P-0356	DG(14:0_18:2)	0.018155054	0.00965482741	0.0117703811	0.0218414322	0.0185166994	0.0173353145	0.038442084	0.0290979631	0.0342418236	0.02	0.0155155155	0.0155600608
Lipid-B-P-0334	DG(18:0_22:0)	0.0559371933	0.0590295148	0.0410998553	0.0716112532	0.0416502947	0.0633977216	0.0561456753	0.064500485	0.0335976214	0.0714652956	0.0497997998	0.0973137354
Lipid-B-P-0332	DG(21:0_16:0)	0.0331207066	0.0427713857	0.0506512301	0.0489002558	0.0717092338	0.0737989104	0.0571573091	0.0482541222	0.0599603568	0.044781491	0.0860860861	0.0669031931
Lipid-B-P-0372	DG(18:2_25:0)	0.0119234544	0.0104052026	0.0160154366	0.0167263427	0.0220530452	0.0149579	0.0150227618	0.0184772066	0.0345887017	0.0101799486	0.0100600601	0.00643689812
Lipid-B-P-0994	DGCC(16:0_18:5)	0.0490677134	0.0348174087	0.0457308249	0.0664961637	0.0469548134	0.0332838039	0.0811330298	0.0595538312	0.0634291378	0.0398971722	0.015995996	0.0344652813
Lipid-B-P-0980	DGCC(14:0_16:1)	2.94406281	2.74137069	3.31886155	3.13043478	2.77013752	2.57553244	4.12746586	4.53928225	4.06342914	2.6940874	2.4024024	3.00050684
Lipid-B-P-0978	DGCC(14:0_16:0)	0.367026497	0.216108054	0.179257115	0.148337596	0.184479371	0.147399703	0.197066262	0.290979631	0.223984143	0.131002571	0.145345345	0.216928535
Lipid-B-P-1161	DGDG(16:0_16:2)	0.0041609421	0.00826413207	0.00563434636	0.00771355499	0.00459724951	0.00840019812	0.0194233687	0.0225024248	0.0143310208	0.0186323907	0.00930930931	0.013623923
Lipid-B-P-1181	DGDG(18:2_18:2)	0.0516192345	0.0422211106	0.0358900145	0.0646547315	0.0713163065	0.0701337296	0.168133536	0.157904947	0.186521308	0.0921336761	0.0752752753	0.105220476
Lipid-B-P-1180	DGDG(18:1_18:3)	0.219823356	0.220110055	0.169995176	0.280306905	0.237721022	0.261515602	0.556398584	0.543161979	0.584737364	0.228277635	0.212212212	0.326406488
Lipid-B-P-1175	DGDG(18:1_18:2)	0.135819431	0.102651326	0.104775687	0.150588235	0.13497053	0.107974245	0.350025291	0.285160039	0.342913776	0.213881748	0.208208208	0.220983274
Lipid-B-P-1172	DGDG(18:1_16:2)	0.0110696762	0.0056028014	0.00991799325	0.0106803069	0.0130451866	0.00937097573	0.0289327264	0.0238603298	0.0153815659	0.0255012853	0.012992993	0.0176989356
Lipid-B-P-1171	DGDG(16:1_18:2)	0.0210009814	0.0174087044	0.0144910757	0.0265984655	0.0249508841	0.0183060921	0.0546282246	0.0669253152	0.0614469772	0.0361953728	0.0264264264	0.0393309681
Lipid-B-P-1170	DGDG(16:0_18:3)	0.183513248	0.174087044	0.126579836	0.20173913	0.183104126	0.164834076	0.323722812	0.304558681	0.336967294	0.178714653	0.173773774	0.194424734
Lipid-B-P-1166	DGDG(18:0_18:2)	0.00853778214	0.00888444222	0.00922334781	0.00853196931	0.00964636542	0.00703318474	0.0123419322	0.0128031038	0.0283448959	0.0242673522	0.0147747748	0.00885960466
Lipid-B-P-1165	DGDG(16:1_18:1)	0.167222767	0.138869435	0.115195369	0.144450128	0.166601179	0.128776622	0.337885685	0.310378274	0.32111001	0.215938303	0.152952953	0.167257983
Lipid-B-P-1164	DGDG(16:0_18:2)	0.357212954	0.27813907	0.283646889	0.425575448	0.365422397	0.368499257	0.906423875	0.969932105	1.01288404	0.544987147	0.504504505	0.612265585
Lipid-B-P-1162	DGDG(16:1_16:1)	0.0254170756	0.0196098049	0.0150506512	0.0206649616	0.0198428291	0.0143635463	0.0396560445	0.0401551891	0.0518334985	0.0258097686	0.0186186186	0.0311201216
Lipid-B-P-1190	DGDG(18:2_18:3)	0.0683022571	0.0658329165	0.0468885673	0.0675191816	0.0776031434	0.077662209	0.134547294	0.159650824	0.177799802	0.106323907	0.0808808809	0.104004055
Lipid-B-P-1196	DGDG(18:3_18:3)	0.245338567	0.181690845	0.130053063	0.156521739	0.168958743	0.160079247	0.441072332	0.333656644	0.348860258	0.159794344	0.107907908	0.210846427
Lipid-B-P-1154	DGDG(16:0_16:0)	0.00324828263	0.00539269635	0.00469850458	0.00235294118	0.00444007859	0.00307082714	0.00469398078	0.00516973812	0.00553022795	0.00531619537	0.00505505506	0.00508869742
Lipid-B-P-1157	DGDG(16:0_18:1)	0.0802747792	0.0690345173	0.0582730342	0.0861381074	0.0721021611	0.0778603269	0.183510369	0.184093113	0.198216056	0.0983033419	0.0808808809	0.101368474
Lipid-B-P-1152	DGGA(16:0_18:2)	0.40235525	0.286143072	0.355041003	0.270076726	0.222003929	0.275383853	0.455235205	0.521823472	0.491575818	0.23033419	0.148148148	0.31829701
Lipid-B-P-1043	DGTS(18:1_18:3)	0.284592738	0.226113057	0.225759768	0.296675192	0.273084479	0.23179792	0.453211937	0.457807953	0.418235877	0.177686375	0.182582583	0.175772935
Lipid-B-P-1081	DGTS(18:3_20:5)	0.0679097154	0.0502251126	0.0358900145	0.0810230179	0.0809430255	0.062803368	0.131512393	0.114258002	0.131813677	0.049562982	0.0514514515	0.055347187
Lipid-B-P-1076	DGTS(18:2_20:5)	0.347399411	0.328164082	0.260492041	0.454219949	0.436149312	0.376423972	0.807283763	0.744907856	0.790882061	0.33933162	0.35035035	0.379118094
Lipid-B-P-1069	DGTS(18:1_20:5)	0.180961727	0.167483742	0.147805113	0.206649616	0.183104126	0.186627043	0.289327264	0.275460718	0.283448959	0.176452442	0.14994995	0.156715661
Lipid-B-P-1067	DGTS(18:3_18:3)	0.169970559	0.162881441	0.13159672	0.239386189	0.220039293	0.221892026	0.313606474	0.333656644	0.277502478	0.16781491	0.141741742	0.161175874
Lipid-B-P-1066	DGTS(18:2_18:4)	0.0539744848	0.0454227114	0.0410998553	0.0468542199	0.0447937132	0.0390292224	0.0981284775	0.101842871	0.0818632309	0.0419537275	0.0406406406	0.043588444
Lipid-B-P-1065	DGTS(16:1_20:5)	0.0398429833	0.0384192096	0.0264351182	0.0417391304	0.0418467583	0.0521050025	0.092665655	0.088457808	0.0816650149	0.0493573265	0.0366366366	0.0352762291
Lipid-B-P-1057	DGTS(18:1_20:4)	0.276741904	0.248124062	0.219971056	0.241432225	0.239685658	0.213967311	0.343955488	0.335596508	0.346878097	0.150745501	0.144944945	0.154485555
Lipid-B-P-1055	DGTS(18:2_18:3)	0.987242395	0.888444222	0.818137964	1.22148338	1.07072692	0.990589401	1.92008093	2.01745878	1.93855302	1.0344473	0.930930931	1.0299037
Lipid-B-P-1054	DGTS(16:1_20:4)	0.122080471	0.0914457229	0.0968644477	0.103529412	0.0842829077	0.0834076275	0.129489125	0.138118332	0.150049554	0.0941902314	0.0928928929	0.0881905727
Lipid-B-P-1053	DGTS(16:0_20:5)	0.219823356	0.191695848	0.143560058	0.237340153	0.212180747	0.197919762	0.382397572	0.358874879	0.362735382	0.202982005	0.174574575	0.185504308
Lipid-B-P-1051	DGTS(18:2_16:3)	0.00622178606	0.0108254127	0.00476603956	0.0125012788	0.00677799607	0.00659732541	0.0194840668	0.0225024248	0.021407334	0.00797943445	0.00466466466	0.0108869742
Lipid-B-P-1040	DGTS(14:0_18:4)	0.00351324828	0.0189694847	0.00428364689	0.00701790281	0.0114931238	0.00948984646	0.00277187658	0.00287099903	0.0082259663	0.00322879177	0.00520520521	0.00928535226
Lipid-B-P-1050	DGTS(16:1_18:4)	0.00802747792	0.0107253627	0.00812349252	0.00667007673	0.0123968566	0.00847944527	0.0289327264	0.0197866149	0.021407334	0.00954241645	0.0132332332	0.0087176888
Lipid-B-P-1042	DGTS(16:0_20:4)	0.0602551521	0.0606303152	0.0600096479	0.073657289	0.0664047151	0.0507181773	0.116540212	0.105528613	0.10802775	0.0442159383	0.0526526527	0.0478459199
Lipid-B-P-1044	DGTS(18:2_18:2)	0.0598626104	0.0382191096	0.0424505548	0.0556521739	0.0526522593	0.0523031204	0.0922610015	0.101066925	0.0903865213	0.0551156812	0.0444444444	0.0393309681
Lipid-B-P-1035	DGTS(18:0_18:3)	0.00374877331	0.00588294147	0.00410998553	0.00452173913	0.00438113949	0.00489351164	0.00789074355	0.00593598448	0.00549058474	0.0034344473	0.00272272272	0.00285859098
Lipid-B-N-0046	FFA(24:4)	0.952894995	0.936468234	1.8620357	0.90741688	1.05108055	1.1490837	0.960040465	1.06692532	0.991080278	0.780462725	0.967967968	1.46984288
Lipid-B-N-0034	FFA(18:2)	34.6418057	37.2186093	31.2590449	29.0537084	26.3261297	26.5477959	63.4294385	65.4704171	70.6640238	43.8046272	41.3413413	40.3446528
Lipid-B-N-0031	FFA(22:1)	1.8155054	3.6118059	2.06464062	3.03836317	2.49508841	2.3179792	2.09408194	3.30746848	1.94251734	2.98200514	2.22222222	2.20983274
Lipid-B-N-0030	FFA(20:1)	3.55250245	7.73386693	4.41871684	4.32736573	3.7524558	3.16988608	2.97420334	5.0242483	3.42913776	4.07197943	3.49349349	4.89609731
Lipid-B-N-0029	FFA(19:1)	0.824337586	0.953476738	0.67631452	0.627109974	0.675834971	0.678553739	0.691957511	0.767216295	0.721506442	0.8	0.587587588	0.501773948
Lipid-B-N-0028	FFA(18:1)	24.4357213	29.8149075	20.7428847	17.1867008	17.5834971	18.8211986	29.4385432	29.970902	31.7145689	29.4087404	24.7247247	26.8626457
Lipid-B-N-0027	FFA(17:1)	2.6889107	2.86143072	2.34442836	2.75191816	2.42632613	2.42694403	2.2964087	2.79340446	2.41823588	2.57069409	2.38238238	2.36188545
Lipid-B-N-0026	FFA(16:1)	2.36506379	2.3911956	2.23830198	1.63682864	1.85658153	2.23873205	2.91350531	2.90979631	3.33002973	2.48843188	2.42242242	2.392296
Lipid-B-N-0021	FFA(34:0)	0.381746811	0.367183592	0.352146647	0.082455243	0.0598231827	0.109955423	0.193222054	0.190106693	0.199207136	0.205655527	0.165165165	0.181449569
Lipid-B-N-0019	FFA(32:0)	1.73699706	1.80090045	1.49541727	0.360102302	0.329076621	0.370480436	0.781992919	0.651794374	0.690782953	0.758868895	0.574574575	0.581855043
Lipid-B-N-0017	FFA(30:0)	0.675171737	1.04052026	0.822961891	0.603580563	0.7043222	0.850916295	0.666666667	0.766246363	0.700693756	0.8	0.760760761	0.665990877
Lipid-B-N-0016	FFA(29:0)	0.426889107	0.787393697	0.808490111	0.542199488	0.54518664	0.59435364	0.436014163	0.61299709	0.515361744	0.714652956	0.540540541	0.623416118
Lipid-B-N-0015	FFA(28:0)	4.04317959	4.93246623	4.79498312	2.16879795	2.62278978	3.07082714	2.93373799	2.95829292	3.15163528	3.49614396	2.75275275	2.80790674
Lipid-B-N-0012	FFA(22:0)	1.82531894	1.5907954	1.47612156	1.63682864	1.0805501	1.05002476	1.96256955	1.69738118	1.7938553	2.01542416	1.34134134	1.28737962
Lipid-B-N-0011	FFA(21:0)	1.90382728	1.89094547	1.8620357	1.82097187	1.58153242	0.979692917	2.0839656	1.75557711	1.53617443	2.04627249	1.4014014	1.25696908
Lipid-B-N-0010	FFA(20:0)	3.81746811	4.012006	7.28412928	7.34526854	6.77799607	5.7850421	7.41527567	8.17652764	8.2061447	7.58868895	6.37637638	6.01115053
Lipid-B-N-0009	FFA(18:0)	210.991168	317.158579	228.654124	187.212276	199.410609	188.211986	224.582701	307.468477	225.966303	217.994859	224.224224	249.366447
Lipid-B-N-0008	FFA(17:0)	3.38567223	3.43171586	2.84611674	2.98721228	3.05500982	2.68449728	3.97572079	4.25800194	4.13280476	3.57840617	2.81281281	3.14242271
Lipid-B-N-0039	FFA(18:3)	3.61138371	3.71185593	3.26097443	2.58823529	2.64243615	2.61515602	4.98735458	5.23763337	5.44103072	4.04113111	3.78378378	3.59858084
Lipid-B-N-0041	FFA(22:3)	0.40235525	0.369184592	0.362759286	0.455242967	0.270137525	0.390292224	0.518968134	0.304558681	0.260654113	0.546015424	0.411411411	0.542321338
Lipid-B-N-0042	FFA(16:4)	1.06967615	1.01050525	0.715870719	1.08439898	0.955795678	0.953937593	1.36570561	1.5227934	1.11000991	1.64524422	1.21121121	1.18601115
Lipid-B-N-0045	FFA(22:4)	0.280667321	0.334167084	0.257597685	0.378516624	0.371316306	0.357602774	0.213454729	0.322987391	0.240832507	0.251928021	0.283283283	0.27572225
Lipid-B-N-0049	FFA(24:5)	0.301275761	0.473236618	0.357935359	0.535038363	0.350687623	0.310054482	0.368234699	0.386032978	0.344895937	0.376349614	0.45045045	0.461226559
Lipid-B-N-0013	FFA(24:0)	1.25613346	1.49074537	1.47612156	1.10485934	0.992141454	1.03021298	1.45675266	1.28031038	1.54608523	1.19280206	1.25125125	1.09477952
Lipid-B-N-0001	FFA(10:0)	12.6594701	12.106053	12.9281235	11.0485934	10.6090373	11.2927192	12.6454224	10.2812803	11.4965312	14.7043702	12.7127127	13.2792701
Lipid-B-N-0051	FFA(24:6)	2.65947007	2.7813907	2.35407622	2.47570332	2.11198428	2.12976721	2.41780475	2.55092144	2.43805748	3.32133676	2.43243243	2.26051698
Lipid-B-N-0005	FFA(14:0)	3.66045142	2.61130565	4.58273034	2.86445013	4.36149312	3.38781575	4.07688417	3.5499515	3.99405352	4.10282776	3.81381381	3.63912823
Lipid-B-N-0006	FFA(15:0)	2.03140334	1.95097549	1.90062711	1.59590793	1.85658153	1.76324913	2.14466363	2.20174588	2.05153617	2.0874036	2.03203203	2.29092752
Lipid-B-N-0007	FFA(16:0)	342.49264	291.145573	287.50603	294.629156	266.208251	292.223873	351.036925	350.14549	334.985134	340.359897	329.329329	357.830715
Lipid-B-N-0035	FFA(20:2)	0.337585868	0.356178089	0.299083454	0.306905371	0.275049116	0.173353145	0.279210926	0.308438409	0.316154609	0.258097686	0.291291291	0.358844399
Lipid-B-N-0036	FFA(22:2)	0.333660451	0.886443222	0.557645924	0.581074169	0.419449902	0.405151065	0.369246333	0.694471387	0.503468781	0.709511568	0.425425425	0.586923467
Lipid-B-P-0147	HexCer(d18:1/17:0)	0.00454367026	0.00456228114	0.00541244573	0.00474680307	0.00487229862	0.00404160475	0.00577642893	0.00726479146	0.00542120912	0.00412339332	0.00282282282	0.00343639128
Lipid-B-P-0167	HexCer(d18:2/24:1)	0.122669284	0.0830415208	0.0868306802	0.0922762148	0.0827111984	0.0697374938	0.155791603	0.11542192	0.113974232	0.0871979434	0.0745745746	0.174353776
Lipid-B-P-0166	HexCer(d18:2/24:0)	0.014033366	0.0188094047	0.0174626146	0.0176982097	0.0209233792	0.0179296682	0.0291350531	0.0250242483	0.0336967294	0.0217994859	0.0186186186	0.0241256969
Lipid-B-P-0164	HexCer(d18:2/20:0)	0.00373895976	0.00427213607	0.00344428365	0.00387723785	0.00322200393	0.00233779099	0.0048861912	0.00251212415	0.00432111001	0.00412339332	0.00307307307	0.00223010644
Lipid-B-P-0163	HexCer(d18:2/18:0)	0.0843964671	0.0727363682	0.0674384949	0.0733503836	0.0720039293	0.0657751362	0.0812341932	0.101842871	0.0925668979	0.0506940874	0.0545545546	0.0468322352
Lipid-B-P-0162	HexCer(d18:2/16:0)	7.28164868	7.33366683	7.7761698	8.83887468	7.93713163	7.08271421	9.97470916	13.0940834	11.2983152	7.64010283	7.26726727	6.57881399
Lipid-B-P-0160	HexCer(d18:1/24:1)	0.0192345437	0.0230115058	0.0187168355	0.0228132992	0.0200392927	0.0159484894	0.0282245827	0.0270611057	0.0265609514	0.0210796915	0.0207207207	0.0184490623
Lipid-B-P-0157	HexCer(d18:1/18:1)	0.0589793916	0.0627313657	0.0580800772	0.0529923274	0.0546168959	0.0460624071	0.0671724836	0.0790494665	0.0769078295	0.055218509	0.049049049	0.0499746579
Lipid-B-P-0156	HexCer(d18:1/16:1)	0.459273798	0.381190595	0.384949349	0.484910486	0.492141454	0.418028727	0.604957006	0.604267701	0.629335976	0.505912596	0.42042042	0.396350735
Lipid-B-P-0146	HexCer(d18:1/16:0)	0.399411187	0.289144572	0.329956585	0.31202046	0.28978389	0.270430906	0.423874557	0.419010669	0.384539148	0.270437018	0.246246246	0.226051698
Lipid-B-P-0121	HexCer(t18:1/24:1(2OH))	0.00610402355	0.00591295648	0.00691751085	0.0048797954	0.00536345776	0.00403169886	0.00696004047	0.00581959263	0.00668979187	0.00579948586	0.00402402402	0.00482513938
Lipid-B-P-0119	HexCer(t18:1/28:0(2OH))	0.00849852797	0.0168084042	0.0121562952	0.0117647059	0.0115913556	0.00853888063	0.0103186646	0.0153249273	0.0127849356	0.0112082262	0.0116116116	0.0101165737
Lipid-B-P-0118	HexCer(t18:1/27:0(2OH))	0.015407262	0.0171085543	0.0201640135	0.0240409207	0.021611002	0.0177315503	0.0286292362	0.0280310378	0.0279484638	0.0189203085	0.0134134134	0.0166244298
Lipid-B-P-0117	HexCer(t18:1/26:0(2OH))	0.068498528	0.0662331166	0.0660877955	0.0680306905	0.0617878193	0.0634967806	0.0986342944	0.0868089234	0.0972249752	0.0613881748	0.0512512513	0.0785605677
Lipid-B-P-0113	HexCer(t18:1/20:0(2OH))	0.0161923454	0.00949474737	0.00769898698	0.0108439898	0.0127701375	0.00952947003	0.019221042	0.0217264791	0.0256689792	0.0103856041	0.00734734735	0.0118601115
Lipid-B-P-0112	HexCer(t18:1/16:0(2OH))	1.78606477	2.09104552	2.0260492	2.0971867	2.11198428	1.86230807	2.49873546	2.5800194	2.59663033	2.05655527	1.9019019	1.63203244
Lipid-B-P-0139	HexCer(d16:1/18:0)	0.123650638	0.115057529	0.117703811	0.149360614	0.107072692	0.110946013	0.131512393	0.117361785	0.114965312	0.13470437	0.124124124	0.106436898
Lipid-B-N-0454	LPA(16:3)	0.00647693817	0.00607803902	0.00600578871	0.00677749361	0.00699901768	0.00646359584	0.00586747597	0.00526188167	0.00634291378	0.00753213368	0.00680680681	0.00704510897
Lipid-B-N-0455	LPA(18:3)	0.0446516192	0.0410205103	0.130004824	0.0358056266	0.0299607073	0.0239970282	0.0331310066	0.0334626576	0.0275024777	0.0264781491	0.0211961962	0.0210593006
Lipid-B-N-0459	LPA(22:5)	0.0135917566	0.0128314157	0.0179691269	0.0136828645	0.0129666012	0.0141406637	0.024102175	0.027885548	0.0307234886	0.016940874	0.0135135135	0.0166244298
Lipid-B-N-0458	LPA(20:5)	0.559371933	0.582791396	0.559575494	0.549872123	0.582023576	0.564635958	0.579160344	0.540737148	0.57234886	0.619537275	0.580580581	0.577800304
Lipid-B-N-0457	LPA(20:4)	0.0135917566	0.0155327664	0.0137964303	0.0122250639	0.0118860511	0.0125557207	0.0147951442	0.0114451988	0.0115708622	0.0171979434	0.0127877878	0.0139635073
Lipid-B-N-0453	LPA(18:2)	0.234298332	0.250125063	0.282199711	0.200255754	0.161591356	0.165676077	0.238998483	0.261881668	0.243557978	0.159383033	0.150650651	0.140395337
Lipid-B-N-0449	LPA(18:0)	0.0269872424	0.021935968	0.0373854317	0.021713555	0.0163555992	0.0185240218	0.0242286292	0.0156644035	0.0165014866	0.0174807198	0.0166416416	0.0229599595
Lipid-B-N-0448	LPA(16:0)	0.174926398	0.176588294	0.282199711	0.139386189	0.107318271	0.128281327	0.169195751	0.164645975	0.162289395	0.116195373	0.10985986	0.108717689
Lipid-B-N-0456	LPA(18:4)	0.0133218842	0.011905953	0.0105643994	0.0139386189	0.0166257367	0.0144626053	0.0123925139	0.0104510184	0.0116204163	0.0133419023	0.0114364364	0.0123669539
Lipid-B-N-0451	LPA(18:1)	0.146467125	0.145322661	0.188615533	0.0961636829	0.0847249509	0.0775136206	0.121901872	0.101357905	0.105054509	0.0732647815	0.0780780781	0.0719716168
Lipid-B-P-0189	LPC(18:2)	7.55642787	7.77888944	7.30824891	6.95652174	6.26227898	6.90936107	16.2367223	16.8525703	16.2537166	8.22622108	7.63263263	8.74303092
Lipid-B-P-0193	LPC(18:3)	0.8390579	0.895447724	0.793535938	0.84398977	0.76129666	0.760277365	1.33788569	1.50096993	1.49157582	0.778920308	0.775775776	0.869234668
Lipid-B-P-0195	LPC(18:4)	0.00554465162	0.00712856428	0.00795947902	0.00907928389	0.0077848723	0.0097573056	0.00634800202	0.00795344326	0.00686323092	0.00622107969	0.00518018018	0.00631018753
Lipid-B-P-0185	LPC(20:1)	0.159470069	0.169084542	0.171972986	0.118414322	0.125	0.132491332	0.255437532	0.259456838	0.229187314	0.146786632	0.16016016	0.149265079
Lipid-B-P-0184	LPC(19:1)	0.019357213	0.015907954	0.0155812832	0.0153196931	0.0118369352	0.0142149579	0.0414769853	0.0424345296	0.0398909812	0.0215938303	0.0190940941	0.0193106944
Lipid-B-P-0183	LPC(18:1)	7.60549558	7.80390195	8.32127352	6.70076726	6.13948919	6.61218425	12.5948407	13.3365664	13.3052527	7.78920308	7.35735736	8.13482007
Lipid-B-P-0181	LPC(16:1)	1.00588813	1.03051526	1.02267246	0.815856777	0.763752456	0.812283309	1.62114315	1.54946654	1.63528246	0.992287918	0.918418418	1.0263558
Lipid-B-P-0180	LPC(15:1)	0.0623159961	0.0610305153	0.0590931018	0.0480818414	0.0537819253	0.0596830114	0.114567527	0.113482056	0.122150644	0.0652956298	0.0663163163	0.0696908262
Lipid-B-P-0178	LPC(26:0)	0.00846418057	0.0130815408	0.00566811384	0.00769820972	0.0110265226	0.0132491332	0.00958523015	0.00877788555	0.00376610505	0	0	0
Lipid-B-P-0177	LPC(24:0)	0.0161923454	0.0202351176	0.0206464062	0.0128900256	0.0104371316	0.0124814264	0.0313606474	0.0257032008	0.0159811695	0.00935732648	0.0133133133	0.021363406
Lipid-B-P-0175	LPC(20:0)	0.0148184495	0.0137818909	0.0161119151	0.01342711	0.0123035363	0.0121842496	0.0246332828	0.0217264791	0.0275024777	0.0140874036	0.0128628629	0.0122655854
Lipid-B-P-0174	LPC(19:0)	0.00323846909	0.00425212606	0.00438977328	0.00439897698	0.00429764244	0.00787518574	0.0128224583	0.00766246363	0.00877106046	0.00611825193	0.00275275275	0.00620881906
Lipid-B-P-0173	LPC(18:0)	0.34592738	0.322661331	0.335262904	0.278772379	0.252946955	0.321941555	0.594334851	0.535887488	0.550049554	0.269922879	0.29029029	0.28636594
Lipid-B-P-0172	LPC(17:0)	0.0917566241	0.0860430215	0.0991316932	0.0833759591	0.0719548134	0.0916295196	0.160849772	0.168040737	0.158820614	0.0958868895	0.100600601	0.101875317
Lipid-B-P-0171	LPC(16:0)	6.13346418	6.47823912	6.65701881	5.88235294	5.6237721	5.8692422	13.024785	13.3123181	13.4539148	7.30077121	7.15715716	7.47592499
Lipid-B-P-0170	LPC(15:0)	0.0630520118	0.0715357679	0.0619874578	0.0616368286	0.0537819253	0.0606736008	0.105462822	0.104752667	0.112983152	0.0781491003	0.0835835836	0.0942726812
Lipid-B-P-0169	LPC(14:0)	0.069185476	0.0687843922	0.0631934395	0.0570332481	0.0564833006	0.0554730064	0.0940819423	0.108874879	0.089197225	0.066066838	0.0545545546	0.0643689812
Lipid-B-P-0192	LPC(16:3)	0.0301766438	0.022036018	0.00540279788	0.0363171355	0.0257858546	0.0174343735	0.0341426404	0.0441319108	0.0332011893	0.0439588689	0.0312812813	0.0377597567
Lipid-B-P-0186	LPC(22:1)	0.0168302257	0.0163081541	0.014013507	0.0110230179	0.0107563851	0.0115651313	0.0157561963	0.0195441319	0.0200941526	0.0105141388	0.0106356356	0.0138621389
Lipid-B-P-0211	LPE(22:1)	0.332679097	0.329664832	0.289917993	0.201534527	0.205795678	0.230312036	0.338391502	0.33171678	0.275520317	0.29151671	0.29029029	0.273188039
Lipid-B-P-0210	LPE(20:1)	0.131010795	0.16008004	0.1447178	0.101790281	0.119842829	0.101535414	0.195245321	0.164888458	0.165510406	0.107455013	0.165665666	0.109477952
Lipid-B-P-0213	LPE(16:2)	0.238469087	0.27913957	0.20984081	0.184654731	0.147347741	0.207528479	0.341932221	0.33656644	0.342418236	0.30848329	0.333333333	0.358844399
Lipid-B-P-0207	LPE(16:1)	1.88910697	1.995998	1.93921852	1.45780051	1.3654224	1.33234274	2.51896813	2.51697381	2.4826561	1.90745501	1.92192192	1.83983781
Lipid-B-P-0206	LPE(24:0)	1.63886163	1.69084542	1.58224795	1.59590793	1.52750491	1.4115899	1.83105716	1.98836081	1.73934589	1.68123393	1.94194194	1.86011151
Lipid-B-P-0205	LPE(22:0)	0.76545633	0.72036018	0.617462615	0.639386189	0.609037328	0.482417038	0.880121396	0.635305529	0.604558969	0.786632391	0.750750751	0.770400405
Lipid-B-P-0204	LPE(20:0)	0.171736997	0.156078039	0.155812832	0.102813299	0.162082515	0.145121347	0.182599899	0.164403492	0.182854311	0.156812339	0.171671672	0.116573746
Lipid-B-P-0203	LPE(18:0)	0.358194308	0.391195598	0.354558611	0.308439898	0.324165029	0.278850916	0.469903895	0.586808923	0.619425173	0.30437018	0.357857858	0.341104916
Lipid-B-P-0209	LPE(18:1)	7.89990186	7.45372686	7.86300048	5.83120205	6.18860511	5.59683011	10.4704097	11.057226	11.5956392	7.40359897	7.50750751	7.04510897
Lipid-B-P-0218	LPE(18:3)	2.17860648	2.10605303	1.92957067	1.7544757	1.79764244	1.47597821	2.93879616	3.11348206	2.95837463	2.11311054	2.02202202	1.89559047
Lipid-B-P-0202	LPE(17:0)	0.0578999019	0.047823912	0.0969609262	0.0280818414	0.0525540275	0.0624071322	0.0320687911	0.0916585839	0.0545094153	0.0714652956	0.0530530531	0.0892042575
Lipid-B-P-0201	LPE(16:0)	21.9823356	22.1610805	20.6946454	18.6700767	18.3693517	16.1961367	37.8351037	39.1367604	37.5619425	25.0899743	24.6246246	23.2640649
Lipid-B-N-0058	LPG(18:2)	0.0410206084	0.0450225113	0.0450554752	0.0452173913	0.0380157171	0.044675582	0.0847749115	0.0949563531	0.0935579782	0.0579948586	0.0585585586	0.0478459199
Lipid-B-N-0052	LPG(16:0)	0.0682041217	0.0624312156	0.0706222865	0.0381585678	0.066502947	0.0602278356	0.124430956	0.0789524733	0.10604559	0.068688946	0.068968969	0.0608210846
Lipid-B-N-0056	LPG(18:1)	0.442590775	0.442221111	0.399421129	0.473657289	0.351669941	0.435859336	0.574607992	0.550921435	0.538156591	0.49562982	0.422422422	0.423720223
Lipid-B-N-0067	LPI(18:0)	0.073797841	0.0580290145	0.0598166908	0.048286445	0.0591355599	0.057850421	0.121396055	0.0925315228	0.0870168484	0.0711568123	0.0636636637	0.0689305626
Lipid-B-N-0069	LPI(18:1)	0.243375859	0.314157079	0.306801737	0.208695652	0.227897839	0.208023774	0.311583207	0.29485936	0.384539148	0.113316195	0.292292292	0.231120122
Lipid-B-N-0071	LPI(18:2)	0.677134446	0.71835918	0.634828751	0.894117647	0.707269155	0.695393759	1.67526555	1.79243453	1.65906838	0.939845758	0.862862863	0.800810948
Lipid-B-N-0075	LPI(18:4)	0.051030422	0.0512256128	0.0420646406	0.0593350384	0.0595284872	0.0423972263	0.0471421345	0.0477206596	0.0725470763	0.0493573265	0.0362362362	0.043588444
Lipid-B-N-0066	LPI(16:0)	1.00686948	0.934467234	0.922334781	0.845012788	0.779960707	0.830113918	1.92008093	1.9185257	1.60753221	1.14755784	1.04304304	1.12721744
Lipid-B-P-0455	MG(14:0)	0.4828263	0.486243122	0.469850458	0.489002558	0.501964637	0.488360575	0.45928174	0.444228904	0.444995045	0.582005141	0.455455455	0.500760264
Lipid-B-P-0457	MG(16:0)	71.4425908	75.0375188	69.07863	74.7826087	77.0137525	67.0629024	69.1957511	61.1057226	73.7363726	69.7172237	67.7677678	66.3963507
Lipid-B-P-0458	MG(18:0)	90.0883219	97.8489245	85.2870236	90.5370844	92.5343811	83.4076275	87.0005058	76.5276431	88.9990089	88.0205656	80.4804805	83.0207805
Lipid-B-P-0459	MG(20:0)	0.118743867	0.106053027	0.120598167	0.141176471	0.121807466	0.0629024269	0.101163379	0.217264791	0.136769078	0.0588174807	0.163163163	0.236188545
Lipid-B-P-0463	MG(18:1)	0.159960746	0.154077039	0.155330439	0.0922762148	0.0907662083	0.0791480931	0.259989884	0.228903977	0.281466799	0.17377892	0.188188188	0.151039027
Lipid-B-P-1244	MGDG(17:1_18:3)	0.00445534838	0.00340170085	0.00646406175	0.0111918159	0.00925343811	0.00828132739	0.00865958523	0.0125121242	0.0162140733	0.00616966581	0.00504504505	0.00450076026
Lipid-B-P-1267	MGDG(16:1_20:5)	0.00559371933	0.00496248124	0.0060395562	0.00783631714	0.00774066798	0.00754829123	0.0149317147	0.00975751697	0.0140535183	0.00579948586	0.00652652653	0.00662949823
Lipid-B-P-1265	MGDG(18:2_16:4)	0.0202158979	0.0179489745	0.0132175591	0.0107007673	0.0144204322	0.0102030708	0.0098533131	0.0115809893	0.0165708622	0.0120308483	0.0105105105	0.0179016726
Lipid-B-P-1264	MGDG(16:3_18:3)	0.145829244	0.136268134	0.114230584	0.0898209719	0.112966601	0.0933135215	0.138998483	0.133268671	0.134786918	0.142930591	0.0956956957	0.121844906
Lipid-B-P-1263	MGDG(16:2_18:4)	0.0112855741	0.00946473237	0.00997588037	0.00552429668	0.00337917485	0.00729073799	0.0078502782	0.0120077595	0.00727452924	0.0117634961	0.0036036036	0.00648758236
Lipid-B-P-1260	MGDG(18:2_18:3)	0.217860648	0.177088544	0.153207911	0.22915601	0.273084479	0.200099059	0.716236722	0.603297769	0.727452924	0.259125964	0.26026026	0.304105423
Lipid-B-P-1259	MGDG(18:1_18:4)	0.0237487733	0.0138869435	0.010593343	0.0218925831	0.019194499	0.0210004953	0.05928174	0.0620756547	0.071555996	0.0259125964	0.0208208208	0.0255448555
Lipid-B-P-1246	MGDG(18:1_18:3)	0.41609421	0.380190095	0.299083454	0.57084399	0.544204322	0.473501734	1.02781993	1.12706111	0.991080278	0.42159383	0.41041041	0.523061328
Lipid-B-P-1256	MGDG(18:2_16:3)	0.010578999	0.0102851426	0.0110371442	0.0184757033	0.0100982318	0.0110946013	0.0271117855	0.0177691562	0.0239841427	0.00983033419	0.010970971	0.0146984288
Lipid-B-P-1254	MGDG(16:2_18:3)	0.0606476938	0.03981991	0.034539315	0.0597442455	0.0605108055	0.0487369985	0.138593829	0.122211445	0.140733399	0.0738303342	0.0556556557	0.0817029904
Lipid-B-P-1247	MGDG(18:2_18:2)	0.259077527	0.202101051	0.186782441	0.360102302	0.339882122	0.291233284	0.750632271	0.874878758	0.788899901	0.331105398	0.3003003	0.411556006
Lipid-B-P-1235	MGDG(18:1_18:2)	0.24141315	0.222111056	0.166328992	0.261892583	0.21611002	0.227835562	0.604957006	0.628516004	0.666005946	0.209768638	0.196796797	0.253421186
Lipid-B-P-1234	MGDG(18:1_16:2)	0.0159175662	0.0202101051	0.0194886638	0.0212787724	0.0144007859	0.0204061417	0.0515933232	0.0488845781	0.0588701685	0.0289974293	0.025025025	0.0322351749
Lipid-B-P-1232	MGDG(16:0_18:3)	0.0396467125	0.0476238119	0.0358900145	0.0495140665	0.042043222	0.0350668648	0.0870005058	0.10029098	0.0947472745	0.0466838046	0.0458458458	0.0482513938
Lipid-B-P-1268	MGDG(18:2_18:4)	0.296368989	0.290145073	0.266280753	0.298721228	0.288801572	0.309063893	0.669701568	0.628516004	0.654112983	0.26940874	0.312312312	0.344652813
Lipid-B-P-1230	MGDG(16:1_16:2)	0.0150736016	0.0165282641	0.0115195369	0.0128900256	0.0164243615	0.0118474492	0.0406676783	0.0403491756	0.0531219029	0.0234447301	0.0222222222	0.0322351749
Lipid-B-P-1229	MGDG(16:0_16:3)	0.030814524	0.0404202101	0.034539315	0.0579028133	0.0432220039	0.0412085191	0.0645422357	0.0620756547	0.074925669	0.0505912596	0.035035035	0.0446021287
Lipid-B-P-1226	MGDG(18:1_18:1)	0.0528949951	0.0556278139	0.0422575977	0.0496163683	0.0487229862	0.0451708767	0.0970156803	0.0936954413	0.0930624381	0.036092545	0.0311311311	0.0390268626
Lipid-B-P-1224	MGDG(16:1_18:1)	0.176643768	0.136468234	0.118668596	0.168184143	0.162868369	0.136305102	0.287303996	0.289039767	0.338949455	0.136143959	0.144344344	0.15083629
Lipid-B-P-1223	MGDG(16:0_18:2)	0.0602551521	0.0540270135	0.0472744814	0.0656777494	0.0506876228	0.056265478	0.178856854	0.189330747	0.202180377	0.0627249357	0.0556556557	0.0719716168
Lipid-B-P-1243	MGDG(18:1_16:3)	0.006437684	0.00516258129	0.00702363724	0.00785677749	0.00487229862	0.00764735017	0.0143045018	0.0185063046	0.0106442022	0.00748586118	0.00596596597	0.0139483021
Lipid-B-P-1242	MGDG(16:2_18:2)	0.0284592738	0.0194497249	0.0148962856	0.0216879795	0.0253438114	0.0245666171	0.0825493171	0.0519883608	0.0545094153	0.0318766067	0.0236236236	0.0295995945
Lipid-B-P-1241	MGDG(16:1_18:3)	0.280667321	0.302151076	0.20067535	0.353964194	0.269155206	0.23179792	0.813353566	0.642095053	0.780971259	0.331105398	0.292292292	0.385200203
Lipid-B-P-1237	MGDG(16:1_16:3)	0.0038861629	0.00408204102	0.00702363724	0.00370332481	0.00679764244	0.00774640911	0.0176631259	0.0250242483	0.0231912785	0.0095218509	0.00474474474	0.0153066396
Lipid-B-P-1219	MGDG(14:0_18:2)	0.0380765456	0.0314157079	0.0181958514	0.0170434783	0.0222003929	0.0265477959	0.0366211431	0.0256062076	0.032309217	0.0141491003	0.0125525526	0.0160973137
Lipid-B-P-1233	MGDG(16:1_18:2)	0.10814524	0.0864432216	0.0850940666	0.13769821	0.117878193	0.113719663	0.339908953	0.349175558	0.350842418	0.150128535	0.136736737	0.135428282
Lipid-B-P-1269	MGDG(18:3_18:3)	1.00098135	0.933466733	0.845151954	1.10485934	1.11984283	1.11936602	2.38745574	2.40543162	2.27948464	0.996401028	0.995995996	1.22655854
Lipid-B-N-0473	PA(16:1_16:1)	0.00647693817	0.00585292646	0.00651230101	0.00418925831	0.00379666012	0.00423476969	0.00520991401	0.00494665373	0.00589692765	0.00310025707	0.00313313313	0.00268119615
Lipid-B-N-0480	PA(18:2_18:1)	0.0451422964	0.04012006	0.0399421129	0.0393861893	0.0359528487	0.0358593363	0.0345978756	0.0358874879	0.0378592666	0.0231362468	0.0215215215	0.0240243284
Lipid-B-N-0479	PA(18:3_16:0)	0.00880274779	0.00849424712	0.0122527738	0.00914578005	0.00864440079	0.00818226845	0.0072635306	0.00770126091	0.00852329039	0.00486375321	0.00550550551	0.00525088697
Lipid-B-N-0484	PA(16:1_18:3)	0.0113837095	0.0111055528	0.0112879884	0.0111508951	0.00963654224	0.00666666667	0.00758725341	0.00853540252	0.00719524281	0.00533676093	0.00530530531	0.00696401419
Lipid-B-N-0474	PA(16:0_18:2)	0.0445534838	0.0419209605	0.0400385914	0.0462404092	0.0430255403	0.0421000495	0.0508851796	0.0457807953	0.0530227948	0.0289974293	0.0294294294	0.027572225
Lipid-B-N-0499	PA(18:1_22:6)	0.0247301276	0.0228114057	0.0193921852	0.027826087	0.0284872299	0.0272412085	0.0397572079	0.0363724539	0.028741328	0.0232390746	0.0175175175	0.0184490623
Lipid-B-N-0485	PA(18:1_18:3)	0.0090578999	0.00818409205	0.00863482875	0.00772378517	0.00702357564	0.00654779594	0.00611026808	0.00635305529	0.00568880079	0.00351670951	0.0041041041	0.00350734921
Lipid-B-N-0487	PA(16:2_18:3)	0.00212953876	0.00463231616	0.00455378678	0.00285421995	0.00287819253	0.00223873205	0.00151745068	0.00358874879	0.00157581764	0.00193316195	0.00191191191	0.00164216929
Lipid-B-N-0467	PA(16:0_16:1)	0.18842002	0.171085543	0.151471298	0.142199488	0.134577603	0.14858841	0.145675266	0.137730359	0.162537166	0.0949100257	0.0958958959	0.092954891
Lipid-B-N-0463	PA(16:0_16:0)	0.0108930324	0.0106553277	0.00834539315	0.0106905371	0.0112966601	0.010747895	0.0119878604	0.0102812803	0.00782953419	0.0106940874	0.010960961	0.0114039534
Lipid-B-N-0462	PA(16:0_15:0)	0.0175662414	0.0122061031	0.0121562952	0.0171867008	0.0160117878	0.0153541357	0.0168942843	0.0140640155	0.0174430129	0.017377892	0.0131131131	0.0157121135
Lipid-B-N-0481	PA(18:2_20:1)	0.00732090285	0.00665332666	0.00464061746	0.00627109974	0.00475442043	0.00735017335	0.00585735964	0.00655674103	0.00686818632	0.00571722365	0.00281281281	0.00452103396
Lipid-B-N-0489	PA(18:2_18:3)	0.0104023553	0.0109054527	0.0136999518	0.0098516624	0.00963654224	0.00910351659	0.00973191705	0.00851600388	0.00937561943	0.00615938303	0.00565565566	0.00618347694
Lipid-B-N-0106	PC(16:0_18:0)	0.0782139352	0.0727363682	0.0874095514	0.0691560102	0.0590373281	0.0722139673	0.0887202833	0.0953443259	0.0804757185	0.0606683805	0.0535535536	0.0674100355
Lipid-B-N-0104	PC(16:0_16:0)	1.00098135	0.977488744	0.911722142	0.833759591	0.892927308	0.792471521	1.47698533	1.56159069	1.52626363	0.847300771	0.824824825	0.819057273
Lipid-B-N-0103	PC(18:0_12:0)	0.0461236506	0.0443221611	0.023154848	0.0451150895	0.0314341847	0.0311045072	0.0960040465	0.0763336566	0.0809712587	0.030848329	0.0274274274	0.0308160162
Lipid-B-N-0102	PC(16:0_14:0)	0.100098135	0.0805402701	0.0838398456	0.119693095	0.111984283	0.139673105	0.241780475	0.232783705	0.232903865	0.105912596	0.115115115	0.104409529
Lipid-B-N-0105	PC(18:0_14:0)	0.681059863	0.68134067	0.601061264	0.751918159	0.71611002	0.667657256	0.687910976	0.633365664	0.710604559	0.774293059	0.720720721	0.746071972
Lipid-B-N-0131	PC(18:0_18:2)	2.47301276	2.32116058	2.07428847	2.74168798	2.69155206	2.43684993	4.42083966	4.2386033	4.2913776	2.13881748	1.88188188	1.95641156
Lipid-B-N-0134	PC(18:2_20:0)	0.151128557	0.166083042	0.140858659	0.154475703	0.162082515	0.151560178	0.247850278	0.241513094	0.253716551	0.111053985	0.113113113	0.110491637
Lipid-B-N-0137	PC(18:1_24:1)	0.0052404318	0.00743371686	0.0063289918	0.00398976982	0.00483300589	0.00239722635	0.00265048053	0.0027643065	0.00361744301	0.00120308483	0.00139139139	0.00250380132
Lipid-B-N-0128	PC(17:1_18:1)	0.253189401	0.190095048	0.191992282	0.231202046	0.276031434	0.196136701	0.335862418	0.250242483	0.273538157	0.176863753	0.181181181	0.183476939
Lipid-B-N-0127	PC(16:0_18:2)	56.6241413	55.5277639	49.9758804	67.1099744	62.3772102	61.218425	106.221548	98.9330747	114.965312	59.6401028	59.7597598	58.8950836
Lipid-B-N-0126	PC(16:1_18:1)	3.61138371	3.63181591	3.33815726	3.76470588	3.48722986	3.24913323	4.77491148	4.33559651	4.89593657	3.3933162	3.19319319	3.24379118
Lipid-B-N-0125	PC(15:0_18:2)	0.519136408	0.55927964	0.486251809	0.649616368	0.6021611	0.631996038	0.930703085	0.908826382	0.901883053	0.732133676	0.637637638	0.65382666
Lipid-B-N-0124	PC(16:1_17:1)	0.0894995093	0.0654327164	0.06184274	0.0606649616	0.0640471513	0.061218425	0.0704097117	0.0764306499	0.0707631318	0.0656041131	0.0540540541	0.0598073999
Lipid-B-N-0123	PC(16:0_16:2)	1.25613346	1.23061531	1.04196816	1.41176471	1.33595285	1.20851907	2.10419828	1.93016489	2.24975223	1.71722365	1.69169169	1.56107451
Lipid-B-N-0122	PC(14:0_18:2)	0.60451423	0.646323162	0.508441872	0.669053708	0.58546169	0.587419515	1.05209914	0.904946654	1.03072349	0.609768638	0.565565566	0.589964521
Lipid-B-N-0121	PC(16:1_16:1)	0.706575074	0.618309155	0.6184274	0.640409207	0.68172888	0.598315998	0.93980779	0.868089234	0.952428147	0.748586118	0.688688689	0.662949823
Lipid-B-N-0129	PC(17:0_18:2)	0.562315996	0.608304152	0.468885673	0.669053708	0.614931238	0.636948985	1.24430956	1.08632396	1.18929633	0.601542416	0.57957958	0.590978206
Lipid-B-N-0120	PC(24:0_18:1)	0.0138370952	0.0154077039	0.0141823444	0.0113554987	0.0106090373	0.00952947003	0.0137582195	0.0119301649	0.0185332012	0.00698200514	0.00788788789	0.00769386721
Lipid-B-N-0117	PC(16:0_20:1)	0.0301275761	0.027813907	0.0263386397	0.0232225064	0.0215127701	0.0235760277	0.0406676783	0.03685742	0.0334985134	0.0170694087	0.0212212212	0.0187531678
Lipid-B-N-0116	PC(18:0_18:1)	0.666339549	0.700350175	0.575976845	0.657800512	0.619842829	0.570579495	0.856853819	0.856450048	0.885034688	0.385604113	0.334334334	0.351748606
Lipid-B-N-0115	PC(16:0_18:1)	18.7438665	17.5087544	16.5943078	18.1074169	19.0569745	17.4343735	27.6176024	27.7400582	28.64222	14.9100257	14.1141141	14.6984288
Lipid-B-N-0114	PC(16:0_17:1)	0.100098135	0.0736368184	0.0568258562	0.0777493606	0.0684675835	0.0828132739	0.084370258	0.129970902	0.0931615461	0.0776349614	0.101101101	0.0687278256
Lipid-B-N-0113	PC(14:0_18:1)	13.0520118	12.006003	11.384467	14.9360614	13.5559921	12.5804854	15.6803237	14.5489816	16.3528246	13.7789203	13.013013	12.9751647
Lipid-B-N-0112	PC(16:0_16:1)	9.46025515	9.26463232	8.72165943	10.3324808	10.21611	8.81624567	15.3768336	15.0339476	15.5599604	9.74807198	9.54954955	9.59959453
Lipid-B-N-0111	PC(15:0_16:1)	0.0692836114	0.0828414207	0.0910757356	0.0832736573	0.0780943026	0.0714214958	0.0945877592	0.0765276431	0.100099108	0.10251928	0.0723723724	0.0816016219
Lipid-B-N-0110	PC(14:0_16:1)	0.0460255152	0.0339169585	0.0293294742	0.048286445	0.0515717092	0.0409113422	0.0961052099	0.117361785	0.10604559	0.0297172237	0.0492492492	0.0366953877
Lipid-B-N-0119	PC(18:1_22:0)	0.00626104024	0.00621310655	0.00600096479	0.00571867008	0.00509823183	0.00646854879	0.006676783	0.00650824442	0.00612487611	0.00210796915	0.00429429429	0.00398378104
Lipid-B-N-0133	PC(18:1_20:1)	0.251226693	0.266133067	0.246985046	0.231202046	0.220039293	0.207033185	0.276176024	0.234723569	0.268582755	0.132647815	0.136136136	0.134820071
Lipid-B-N-0130	PC(18:1_18:1)	10.5004907	10.5552776	9.45489629	10.3324808	9.97053045	9.41059931	13.2018209	12.657614	13.5282458	7.86632391	7.40740741	7.60263558
Lipid-B-N-0178	PC(16:3_18:3)	0.0156035329	0.0249124562	0.0137964303	0.0250639386	0.0402750491	0.0216939079	0.0574607992	0.0449078565	0.056987116	0.0306426735	0.0237237237	0.0206791688
Lipid-B-N-0138	PC(24:0_18:2)	0.100098135	0.095947974	0.104196816	0.114578005	0.107072692	0.0939078752	0.145675266	0.13385063	0.145688801	0.0691002571	0.0710710711	0.0646730867
Lipid-B-N-0140	PC(14:0_18:3)	0.0831207066	0.101050525	0.0836468886	0.105370844	0.122789784	0.109955423	0.127465857	0.114451988	0.14271556	0.118251928	0.0940940941	0.0796756209
Lipid-B-N-0141	PC(16:1_16:2)	0.0718351325	0.0670335168	0.0688856729	0.079488491	0.0822200393	0.0468548787	0.102175013	0.107662464	0.126858276	0.077840617	0.0998998999	0.0882919412
Lipid-B-N-0142	PC(16:0_16:3)	0.0669283611	0.0593296648	0.05460685	0.0615856777	0.0868369352	0.0555720654	0.0766818412	0.0747817653	0.0766105055	0.0694087404	0.047047047	0.0665990877
Lipid-B-N-0143	PC(15:0_18:3)	0.0766437684	0.101050525	0.0782440907	0.148337596	0.106090373	0.119861317	0.146686899	0.136760427	0.14370664	0.101902314	0.13013013	0.112519007
Lipid-B-N-0144	PC(16:0_18:3)	9.91167812	9.5947974	8.7698987	12.8900256	12.2789784	11.2927192	14.3651998	14.2580019	14.5688801	10.0462725	9.90990991	9.40699442
Lipid-B-N-0145	PC(16:1_18:2)	3.77821394	3.991996	3.17414375	4	3.72298625	3.56612184	6.49468892	6.09117362	7.16551041	4.08226221	3.85385385	4.10542321
Lipid-B-N-0146	PC(17:1_18:2)	0.399411187	0.418209105	0.343463579	0.536061381	0.5	0.391282813	0.757713708	0.661493695	0.610505451	0.391773779	0.38038038	0.309173847
Lipid-B-N-0180	PC(18:3_18:3)	0.887144259	0.763381691	0.630004824	1.19693095	1.21807466	1.13917781	1.24430956	1.16391853	1.09018831	0.897686375	0.831831832	0.799797263
Lipid-B-N-0148	PC(18:1_18:2)	42.4926398	42.3211606	38.3019778	45.831202	43.3202358	42.1000495	62.8224583	64.1125121	68.6818632	43.496144	40.04004	42.2706538
Lipid-B-N-0151	PC(20:1_18:2)	0.887144259	0.834417209	0.794018331	0.872634271	0.850687623	0.749876176	1.28477491	1.25121242	1.37760159	0.792802057	0.752752753	0.748099341
Lipid-B-N-0152	PC(20:2_18:1)	0.0297350343	0.0288144072	0.0239266763	0.0308951407	0.0233791749	0.0245666171	0.0419828022	0.0361784675	0.0437066402	0.0214910026	0.0219219219	0.0229092752
Lipid-B-N-0153	PC(18:2_22:1)	0.179587831	0.177088544	0.155330439	0.153452685	0.156188605	0.144626053	0.202326758	0.200775946	0.207135778	0.104884319	0.107107107	0.112519007
Lipid-B-N-0156	PC(16:2_18:2)	0.451422964	0.453226613	0.391702846	0.593350384	0.543222004	0.539871223	0.965098634	0.913676043	1.02081269	0.616966581	0.678678679	0.7308667
Lipid-B-N-0158	PC(18:1_16:3)	0.067124632	0.0576288144	0.0356005789	0.0778516624	0.052848723	0.0656760773	0.0539200809	0.0444228904	0.0470763132	0.0462724936	0.0444444444	0.051292448
Lipid-B-N-0159	PC(16:1_18:3)	0.616290481	0.541270635	0.491075736	0.760102302	0.68762279	0.632986627	0.92665655	0.839961203	0.932606541	0.694087404	0.57957958	0.603142423
Lipid-B-N-0160	PC(18:2_18:2)	13.1501472	13.0565283	11.5291848	16.2148338	15.6188605	14.1654284	29.4385432	26.6246363	27.1555996	15.7326478	14.8148148	14.7997973
Lipid-B-N-0161	PC(18:3_18:1)	8.71442591	8.3941971	7.59286059	10.0153453	9.5481336	9.22238732	10.5209914	9.32104753	11.0009911	7.77377892	7.41741742	7.1363406
Lipid-B-N-0162	PC(16:0_20:4)	0.0471050049	0.0135067534	0.0106126387	0	0	0	0.0129489125	0.00483026188	0.0202180377	0.0148071979	0.00622622623	0.0429802331
Lipid-B-N-0150	PC(18:0_18:3)	0.494602552	0.508254127	0.414857694	0.610741688	0.55108055	0.531946508	0.675771371	0.578079534	0.601585728	0.284832905	0.322322322	0.343639128
Lipid-B-N-0170	PC(18:2_18:3)	3.58194308	3.44172086	3.17414375	4.99232737	4.75442043	4.48736999	6.45422357	6.09117362	6.15460852	4.19537275	3.83383383	3.9533705
Lipid-B-N-0213	PE(16:1_16:1)	0.360647694	0.326163082	0.275928606	0.285933504	0.276522593	0.23080733	0.339403136	0.320562561	0.399405352	0.293059126	0.244244244	0.231626964
Lipid-B-N-0214	PE(16:0_16:2)	2.96368989	2.75137569	2.36372407	3.38618926	3.23182711	3.05101535	4.89630754	4.24830262	5.53022795	3.72236504	3.61361361	3.57830715
Lipid-B-N-0195	PE(16:0_16:0)	0.0858684985	0.0945472736	0.0892426435	0.0700767263	0.068762279	0.0747894998	0.121901872	0.11542192	0.129831516	0.0575835476	0.0605605606	0.0623416118
Lipid-B-N-0234	PE(16:1_18:2)	5.19136408	4.8024012	4.39942113	5.11508951	5.07858546	4.12085191	8.11330298	7.47817653	8.80079286	4.62724936	4.55455455	4.54130765
Lipid-B-N-0233	PE(18:3_16:0)	20.3140334	18.3091546	16.8837434	25.1662404	26.0314342	21.3967311	29.1350531	28.0310378	32.111001	18.5089974	17.2172172	17.739483
Lipid-B-N-0232	PE(16:0_16:3)	0.0431795878	0.0259129565	0.0284611674	0.0483887468	0.0451866405	0.0303120357	0.0671724836	0.0451018429	0.0612487611	0.0324935733	0.0315315315	0.0402432843
Lipid-B-N-0231	PE(14:0_18:3)	0.0618253189	0.055827914	0.048818138	0.0696675192	0.0727897839	0.0474492323	0.0716236722	0.0875848691	0.103072349	0.0414395887	0.0393393393	0.0487582362
Lipid-B-N-0230	PE(18:2_25:0)	0.807654563	0.770385193	0.746743849	0.968797954	0.94891945	0.860822189	1.2544259	1.21241513	1.27849356	0.792802057	0.794794795	0.816016219
Lipid-B-N-0229	PE(18:2_24:0)	2.6202159	2.42121061	2.30583695	2.93606138	2.87819253	2.52600297	3.97572079	3.9185257	4.23191278	2.42673522	2.37237237	2.54434871
Lipid-B-N-0235	PE(17:1_18:2)	0.362119725	0.35917959	0.331886155	0.38056266	0.467583497	0.362555721	0.648457258	0.619786615	0.860257681	0.37840617	0.377377377	0.384186518
Lipid-B-N-0228	PE(18:1_24:1)	0.0506378803	0.0447223612	0.0438977328	0.0420460358	0.0401768173	0.0372461615	0.0468386444	0.0444228904	0.0507433102	0.0262210797	0.0285285285	0.0266599088
Lipid-B-N-0224	PE(20:0_18:2)	0.469087341	0.448224112	0.41775205	0.529923274	0.506876228	0.450718177	0.737481032	0.711930165	0.777006938	0.375321337	0.372372372	0.365940193
Lipid-B-N-0222	PE(20:2_16:0)	0.0703631011	0.0610305153	0.0642547033	0.0657800512	0.0683693517	0.057850421	0.0884167931	0.0812803104	0.0981169475	0.0556298201	0.0489489489	0.0496705525
Lipid-B-N-0221	PE(18:0_18:2)	3.30716389	3.09154577	2.85576459	3.7544757	3.58546169	3.11045072	5.28072838	5.1600388	5.68880079	2.43701799	2.34234234	2.36188545
Lipid-B-N-0220	PE(18:1_18:1)	5.00490677	4.88744372	4.3753015	4.79795396	4.91159136	4.05151065	5.20991401	5.18913676	5.99603568	2.88946015	2.66266266	2.97516472
Lipid-B-N-0219	PE(17:0_18:2)	0.596663395	0.550275138	0.534491076	0.576982097	0.558939096	0.480435859	0.836621143	0.958292919	0.910802775	0.538817481	0.476476476	0.482513938
Lipid-B-N-0218	PE(18:2_16:0)	140.33366	138.069035	120.598167	168.797954	170.923379	145.616642	266.059686	255.092144	279.484638	150.128535	146.146146	146.984288
Lipid-B-N-0227	PE(18:2_22:0)	0.808635918	0.768384192	0.710082007	0.896163683	0.909626719	0.766716196	1.19372787	1.16391853	1.28840436	0.670437018	0.666666667	0.658895084
Lipid-B-N-0236	PE(18:1_18:2)	58.1943081	56.4282141	49.4934877	62.3017903	64.6365422	53.5908866	84.8760749	80.3103783	97.3240833	51.1053985	49.7497497	47.9472884
Lipid-B-N-0238	PE(18:0_18:3)	0.880274779	0.873436718	0.837433671	0.994373402	1.09037328	0.90936107	1.10268083	1.08632396	1.23885035	0.537789203	0.573573574	0.626457172
Lipid-B-N-0239	PE(18:2_19:1)	0.0458292444	0.0588294147	0.0442836469	0.0535038363	0.0582514735	0.0372461615	0.0476479514	0.0832201746	0.0889990089	0.047403599	0.0332332332	0.0428788647
Lipid-B-N-0194	PE(16:0_14:0)	0.0042296369	0.0031815908	0.013024602	0.0128900256	0.00796660118	0.0100049529	0.0174001012	0.0119301649	0.0170465808	0.00470951157	0.00653653654	0.00561581348
Lipid-B-N-0282	PE(18:2_20:5)	0.0294406281	0.0306153077	0.0253738543	0.0454219949	0.0270137525	0.0250619118	0.048861912	0.0422890398	0.0476709613	0.0199485861	0.0222222222	0.0243284339
Lipid-B-N-0274	PE(18:3_18:3)	0.271835132	0.23911956	0.218041486	0.341176471	0.351178782	0.314512135	0.318664643	0.288069835	0.338453915	0.226735219	0.217217217	0.21591485
Lipid-B-N-0265	PE(18:2_18:3)	4.27870461	3.981991	3.37674867	5.34015345	5.47151277	4.35859336	6.16084977	6.35305529	7.66105055	4.2159383	3.58358358	4.04460213
Lipid-B-N-0262	PE(16:2_18:3)	0.0439646712	0.03981991	0.0393632417	0.0746803069	0.0440078585	0.0492322932	0.0713201821	0.0554801164	0.0702675917	0.0593316195	0.0672672673	0.0496705525
Lipid-B-N-0260	PE(18:3_24:1)	0.0377821394	0.0340170085	0.0321273517	0.0303836317	0.0301571709	0.0278355622	0.0318664643	0.0301648885	0.0327056492	0.0201542416	0.021021021	0.0209832742
Lipid-B-N-0257	PE(18:3_20:1)	0.201177625	0.192096048	0.164013507	0.203580563	0.205304519	0.185240218	0.197268589	0.20756547	0.203171457	0.148071979	0.135135135	0.131779017
Lipid-B-N-0254	PE(18:0_18:4)	0.0206084396	0.0165082541	0.0109020743	0.0174936061	0.0149312377	0.0151560178	0.0198280223	0.0116391853	0.0170465808	0.0068688946	0.00985985986	0.00777496199
Lipid-B-N-0253	PE(18:3_18:1)	8.54759568	7.983992	7.3420164	9.55498721	9.92141454	8.00396236	9.9342438	9.35014549	11.1000991	6.71465296	6.18618619	6.3456665
Lipid-B-N-0251	PE(18:2_18:2)	55.5446516	52.126063	42.9329474	63.5294118	64.1453831	53.5908866	111.279717	102.812803	118.929633	56.2467866	53.1531532	57.475925
Lipid-B-N-0249	PE(18:1_16:3)	0.0313052012	0.0311155578	0.0242161119	0.0284398977	0.034086444	0.0271421496	0.025088518	0.0265761397	0.028741328	0.0250899743	0.0146146146	0.0220983274
Lipid-B-N-0248	PE(18:3_16:1)	0.568204122	0.547273637	0.466956102	0.619948849	0.628683694	0.507181773	0.806272129	0.770126091	0.862239841	0.502827763	0.428428428	0.418651799
Lipid-B-N-0244	PE(18:2_22:1)	0.291462218	0.268134067	0.246985046	0.260869565	0.258349705	0.217929668	0.342943854	0.323957323	0.364717542	0.202570694	0.192192192	0.195641156
Lipid-B-N-0241	PE(20:1_18:2)	0.920510304	0.829414707	0.796912687	0.81943734	0.84086444	0.699356117	1.20384421	1.12512124	1.37760159	0.745501285	0.730730731	0.706538267
Lipid-B-N-0240	PE(20:3_18:0)	0.00614327772	0.0113056528	0.0060395562	0.00892071611	0.00923379175	0.00770678554	0.00491654021	0.0103782735	0.00952428147	0.0081748072	0.00576576577	0.00904206792
Lipid-B-N-0217	PE(18:1_16:1)	7.05593719	6.61330665	5.83695128	6.01534527	5.99214145	5.14115899	7.38492666	6.71193016	8.40436075	4.9151671	4.86486486	4.85554992
Lipid-B-N-0216	PE(16:0_17:2)	0.558390579	0.555277639	0.484322238	0.484910486	0.52259332	0.46359584	0.759736975	0.732298739	0.974231913	0.457583548	0.407407407	0.421692854
Lipid-B-N-0215	PE(16:1_17:1)	0.272816487	0.215107554	0.213217559	0.129923274	0.132612967	0.120851907	0.132524026	0.113482056	0.126858276	0.0738303342	0.058958959	0.0657881399
Lipid-B-N-0209	PE(20:0_18:1)	0.0364082434	0.0389194597	0.0365653642	0.0395907928	0.0386051081	0.033085686	0.0498735458	0.0448108632	0.0488602577	0.0256041131	0.0236236236	0.0260516979
Lipid-B-N-0212	PE(18:2_14:0)	0.712463199	0.668334167	0.63289918	0.790792839	0.763261297	0.748885587	1.00455235	0.848690592	1.04063429	0.731105398	0.591591592	0.623416118
Lipid-B-N-0211	PE(24:0_18:1)	0.207065751	0.212106053	0.207428847	0.225063939	0.235756385	0.215948489	0.271117855	0.272550921	0.278493558	0.155269923	0.162162162	0.15813482
Lipid-B-N-0210	PE(22:0_18:1)	0.0244357213	0.0224112056	0.0210323203	0.0249616368	0.0215127701	0.018226845	0.0263024785	0.0263821532	0.0300297324	0.0132647815	0.0124124124	0.0162189559
Lipid-B-N-0207	PE(18:1_18:0)	0.226692836	0.211105553	0.201640135	0.197442455	0.18762279	0.173353145	0.225594335	0.215324927	0.255698712	0.0978920308	0.101101101	0.103395844
Lipid-B-N-0206	PE(20:1_16:0)	0.0250245339	0.0229114557	0.0224794983	0.0228132992	0.021611002	0.0156513125	0.0261001517	0.0267701261	0.0308225966	0.0147043702	0.0131131131	0.0137861125
Lipid-B-N-0205	PE(17:0_18:1)	0.0991167812	0.0928464232	0.0910757356	0.101892583	0.105108055	0.0930163447	0.132524026	0.12900097	0.122893954	0.0724935733	0.0594594595	0.0624429802
Lipid-B-N-0200	PE(16:1_14:0)	0.0991167812	0.0916458229	0.073420164	0.0742710997	0.0825147348	0.0617137197	0.0906423875	0.0883608147	0.0873141724	0.0645758355	0.0495495495	0.0588950836
Lipid-B-N-0203	PE(16:0_18:1)	15.5053974	15.3076538	13.9893874	15.7544757	16.2082515	14.1654284	20.4350025	20.271581	23.0921705	10.5912596	9.70970971	10.4409529
Lipid-B-N-0202	PE(14:0_18:1)	0.0318940137	0.031815908	0.0347322721	0.0350895141	0.0385068762	0.0327885092	0.0335862418	0.0375363725	0.0517343905	0.0200514139	0.0211211211	0.0240243284
Lipid-B-N-0201	PE(16:1_16:0)	15.3091266	14.5072536	12.6386879	15.2429668	14.9312377	13.174839	22.0536166	20.756547	24.6778989	13.2647815	12.9129129	13.5833756
Lipid-B-N-0204	PE(16:1_18:0)	0.0827281649	0.0788394197	0.0765074771	0.0710997442	0.0794695481	0.0619118375	0.0765806778	0.0799224054	0.102081269	0.0520308483	0.0472472472	0.0544348708
Lipid-B-N-0332	PG(18:1_22:5)	0.0263002944	0.0141070535	0.0295224313	0.0210741688	0.0195481336	0.0252600297	0.0220536166	0.0255092144	0.00888007929	0.0174807198	0.0178178178	0.0307146477
Lipid-B-N-0314	PG(18:1_20:2)	0.0694798822	0.0590295148	0.0509406657	0.0329411765	0.0228880157	0.0317979198	0.039251391	0.0268671193	0.028543112	0.0515167095	0.0273273273	0.0305119108
Lipid-B-N-0313	PG(18:2_18:1)	0.707556428	0.702351176	0.736131211	0.806138107	0.787819253	0.720158494	1.46686899	1.39670223	1.55599604	0.655012853	0.658658659	0.665990877
Lipid-B-N-0316	PG(16:1_18:3)	0.425907753	0.208104052	0.237337192	0.139130435	0.151277014	0.166419019	0.252908447	0.1842871	0.192269574	0.197429306	0.169169169	0.181449569
Lipid-B-N-0317	PG(18:2_18:2)	0.166830226	0.16158079	0.13748191	0.18056266	0.163555992	0.191183754	0.335862418	0.326382153	0.313181368	0.13933162	0.123123123	0.148504815
Lipid-B-N-0320	PG(18:1_20:3)	0.0441609421	0.0286143072	0.0249879402	0.0396930946	0.0201375246	0.0274393264	0.0561456753	0.0554801164	0.0619425173	0.051311054	0.0377377377	0.0432843386
Lipid-B-N-0321	PG(16:2_18:3)	0.034249264	0.0306153077	0.02170767	0.0277237852	0.0252455796	0.02149579	0.0572584724	0.0344325897	0.0437066402	0.0346529563	0.0294294294	0.0353775976
Lipid-B-N-0329	PG(18:3_18:3)	0.016781158	0.0191095548	0.0171249397	0.0149360614	0.0156679764	0.0192669638	0.0210925645	0.0245877789	0.0174925669	0.0129048843	0.0107607608	0.0152052712
Lipid-B-N-0331	PG(16:0_22:6)	0.0285574092	0.019909955	0.0165943078	0.0191304348	0.0246561886	0.0164437841	0.0377339403	0.035499515	0.039147671	0.0157326478	0.0223223223	0.0142929549
Lipid-B-N-0303	PG(18:1_16:1)	0.501472031	0.526263132	0.51905451	0.503324808	0.482318271	0.478454681	0.994436014	0.869059166	1.00099108	0.560411311	0.447447447	0.446021287
Lipid-B-N-0335	PG(16:1_22:6)	0.218842002	0.191095548	0.162083936	0.251662404	0.230844794	0.201089648	0.309559939	0.259941804	0.280475719	0.180976864	0.146146146	0.19665484
Lipid-B-N-0298	PG(17:0_18:1)	0.0792934249	0.0496248124	0.0299083454	0.0562659847	0.0546168959	0.077761268	0.060091047	0.0687681862	0.0991080278	0.0583033419	0.0398398398	0.0618347694
Lipid-B-N-0296	PG(16:0_18:1)	10.4023553	9.1845923	9.24264351	12.0716113	10.805501	10.3021298	24.7850278	23.0843841	25.8671952	11.1053985	10.3103103	9.99493158
Lipid-B-N-0295	PG(16:0_17:1)	0.0761530913	0.0546273137	0.0723589001	0.0688491049	0.0956777996	0.077761268	0.219524532	0.157129001	0.193260654	0.126478149	0.0998998999	0.100861632
Lipid-B-N-0294	PG(18:1_14:0)	0.0306182532	0.0316158079	0.0246985046	0.0359079284	0.0368369352	0.0270430906	0.048052605	0.0602327837	0.0706640238	0.026940874	0.0272272272	0.0190572732
Lipid-B-N-0312	PG(18:3_16:0)	1.20706575	0.991495748	0.984081042	1.34015345	1.28683694	1.11936602	1.76024279	1.82347236	1.93260654	1.06940874	0.926926927	0.987328941
Lipid-B-N-0293	PG(16:0_16:1)	1.10893032	1.02051026	0.881813796	1.17647059	1.00196464	1.04011887	1.97268589	1.90106693	2.28939544	1.00051414	0.978978979	1.07450583
Lipid-B-N-0291	PG(18:0_16:0)	0.0303238469	0.0417208604	0.0332850941	0.0453196931	0.0384086444	0.0464586429	0.0856853819	0.0835111542	0.0836471754	0.0329048843	0.0279279279	0.0282818044
Lipid-B-N-0287	PG(14:0_16:0)	0.120706575	0.0990495248	0.100337675	0.115601023	0.106090373	0.0896483408	0.187152251	0.174587779	0.257680872	0.112082262	0.0834834835	0.0806893056
Lipid-B-N-0288	PG(15:0_16:0)	0.111874387	0.113056528	0.121562952	0.130946292	0.152259332	0.138682516	0.261001517	0.226964113	0.207135778	0.150128535	0.162162162	0.108464268
Lipid-B-N-0299	PG(18:0_18:1)	4.27870461	4.03201601	3.77231066	4.3887468	4.22396857	4.07132244	4.62316641	4.08341416	4.58870168	4.38046272	4.32432432	4.5717182
Lipid-B-N-0311	PG(18:2_16:1)	0.10107949	0.134067034	0.0890496864	0.124808184	0.122789784	0.110946013	0.266059686	0.233753637	0.279484638	0.0931619537	0.105105105	0.110491637
Lipid-B-N-0309	PG(20:1_18:1)	0.635917566	0.643321661	0.616497829	0.635294118	0.641453831	0.56166419	0.953970663	0.865179437	0.956392468	0.492544987	0.4004004	0.443993918
Lipid-B-N-0308	PG(18:1_19:1)	0.0337585868	0.0332166083	0.0328027014	0.0549360614	0.0435166994	0.0423972263	0.0430955994	0.0324927255	0.0275520317	0.036092545	0.0463463463	0.0496705525
Lipid-B-N-0301	PG(16:0_16:2)	0.10107949	0.110055028	0.111915099	0.138107417	0.134577603	0.11589896	0.331815883	0.226964113	0.302279485	0.146015424	0.137137137	0.120628485
Lipid-B-N-0300	PG(16:1_16:1)	0.00991167812	0.0131065533	0.0111915099	0.0107928389	0.00712180747	0.0112927192	0.0199291856	0.0169253152	0.021258672	0.00699228792	0.0101101101	0.00593005575
Lipid-B-N-0304	PG(18:2_16:0)	6.27085378	5.84292146	5.87554269	8.23529412	7.48526523	6.38930163	14.4663632	14.5489816	15.7581764	6.41645244	6.67667668	6.9437405
Lipid-B-N-0289	PG(16:0_16:0)	5.49558391	4.99249625	5.01688374	6.75191816	6.18860511	5.99306587	12.8477491	12.7546072	13.9246779	6.01542416	5.65565566	5.7273188
Lipid-B-N-0290	PG(16:0_17:0)	0.072423945	0.0738369185	0.0916546068	0.0923785166	0.0845776031	0.0979692917	0.143651998	0.167798254	0.14172448	0.0814395887	0.0880880881	0.0921439432
Lipid-B-N-0307	PG(18:0_18:2)	0.0838076546	0.0420210105	0.0842257598	0.0782608696	0.0857563851	0.0683506686	0.148710167	0.149369544	0.154608523	0.0901799486	0.0665665666	0.0647744551
Lipid-B-N-0306	PG(18:1_18:1)	0.464180569	0.414207104	0.426917511	0.436317136	0.404715128	0.400198118	0.596863935	0.562560621	0.594648167	0.25655527	0.347847848	0.350228079
Lipid-B-N-0302	PG(16:0_17:2)	0.0348380765	0.0434217109	0.0511336228	0.048286445	0.0546168959	0.0470529965	0.0709155286	0.100872939	0.0897918731	0.0429820051	0.0503503504	0.0506842372
Lipid-B-N-0336	PG(18:1_22:6)	0.0173699706	0.0207103552	0.0105161602	0.0314066496	0.0322200393	0.0258543834	0.0207384927	0.0188166828	0.0233894945	0.0241645244	0.0158158158	0.0151039027
Lipid-B-N-0341	PI(16:0_18:0)	0.506378803	0.460230115	0.439942113	0.474680307	0.495088409	0.4952947	0.736469398	0.795344326	0.745292369	0.415424165	0.428428428	0.398175367
Lipid-B-N-0397	PI(18:3_18:3)	0.0187242395	0.0151675838	0.0132175591	0.0185780051	0.0178192534	0.0179098564	0.0198280223	0.0217264791	0.0208126858	0.0138611825	0.0116716717	0.0144754181
Lipid-B-N-0393	PI(18:2_20:3)	0.0319921492	0.028134067	0.0405209841	0.024511509	0.0270333988	0.0347894998	0.0428932726	0.0399612027	0.053518335	0.0322467866	0.0254654655	0.0272883933
Lipid-B-N-0390	PI(18:2_18:3)	0.125220805	0.122861431	0.125422094	0.146086957	0.15481336	0.131154037	0.215680324	0.214936954	0.198612488	0.137377892	0.135335335	0.131779017
Lipid-B-N-0384	PI(18:1_18:3)	1.13052012	1.16058029	1.16546068	1.26445013	1.20628684	1.26795443	1.89377845	2.00581959	1.82358771	1.06940874	1.01701702	0.985301571
Lipid-B-N-0382	PI(18:2_18:2)	0.463199215	0.524262131	0.493970092	0.554475703	0.57367387	0.574541852	1.46889226	1.38700291	1.40336967	0.625192802	0.560560561	0.577800304
Lipid-B-N-0376	PI(18:1_19:2)	0.00718351325	0.0137268634	0.0110757356	0.0189053708	0.0155992141	0.0115700842	0.021406171	0.0146653734	0.0275520317	0.0115989717	0.011971972	0.0098935631
Lipid-B-N-0374	PI(18:1_18:2)	6.59470069	6.12306153	7.29377713	6.79283887	6.71905697	6.97374938	11.2089024	11.5227934	11.1793855	6.8277635	6.76676677	6.7308667
Lipid-B-N-0372	PI(18:3_16:0)	2.99901865	3.07353677	3.14520019	3.77289003	3.96856582	3.9623576	6.55538695	6.67313288	6.97720515	3.16298201	3.16716717	3.00050684
Lipid-B-N-0367	PI(18:1_20:1)	0.0111481845	0.0124862431	0.0177134588	0.0158363171	0.0172495088	0.0127191679	0.0165503288	0.0162172648	0.0166105055	0.00933676093	0.0134134134	0.0151647238
Lipid-B-N-0364	PI(18:1_18:1)	2.35525025	2.26113057	2.16111915	1.86393862	1.76031434	1.93561169	2.5897825	2.65761397	2.47770069	1.62467866	1.70770771	1.65027876
Lipid-B-N-0363	PI(18:0_18:2)	1.01275761	0.940470235	0.941630487	0.945268542	0.966601179	1.12927192	1.92615073	1.65664403	1.81565907	0.83496144	0.940940941	0.823112012
Lipid-B-N-0362	PI(17:0_18:2)	0.251226693	0.271735868	0.306801737	0.306905371	0.262868369	0.324913323	0.513909965	0.527643065	0.555004955	0.250488432	0.285085085	0.271262038
Lipid-B-N-0360	PI(16:1_18:1)	0.60451423	0.56028014	0.594307767	0.503324808	0.447937132	0.451708767	0.683864441	0.702230844	0.64222002	0.477120823	0.428428428	0.466294982
Lipid-B-N-0359	PI(18:2_16:0)	22.4926398	21.3306653	23.0004824	24.9616368	26.6797642	25.9930659	53.0096105	50.4364694	55.1040634	27.6401028	26.3463463	25.5448555
Lipid-B-N-0357	PI(16:1_17:1)	0.0367026497	0.0244522261	0.029869754	0.0390792839	0.0245579568	0.033640416	0.0789074355	0.066343356	0.0828543112	0.0333984576	0.0174174174	0.0348302078
Lipid-B-N-0356	PI(16:0_16:2)	0.198626104	0.192896448	0.184466956	0.209923274	0.203929273	0.216740961	0.323722812	0.332104753	0.337363726	0.289974293	0.277477477	0.259503294
Lipid-B-N-0355	PI(16:1_16:1)	0.0178802748	0.0162081041	0.0143753015	0.0111918159	0.00685658153	0.0115502724	0.0150733434	0.0156935015	0.013617443	0.0118457584	0.01001001	0.00997465788
Lipid-B-N-0351	PI(18:0_18:1)	0.11265947	0.0940470235	0.129667149	0.0953452685	0.0974459725	0.115700842	0.167526555	0.140834142	0.168880079	0.0744473008	0.0848848849	0.0839330968
Lipid-B-N-0348	PI(16:0_18:1)	7.69381747	6.84342171	7.06222865	7.07928389	6.60117878	7.52847945	11.4921598	11.8331717	11.258672	5.88174807	6.16616617	6.24429802
Lipid-B-N-0347	PI(16:0_16:1)	1.46418057	1.30065033	1.41630487	1.25626598	1.34774067	1.42248638	2.32675771	2.33559651	2.22001982	1.34087404	1.26126126	1.33806386
Lipid-B-N-0343	PI(18:0_18:0)	0.0052404318	0.00514257129	0.00592378196	0.00407161125	0.00711198428	0.00477464091	0.00647445625	0.0070029098	0.00769078295	0.00528534704	0.00332332332	0.00401419159
Lipid-B-N-0342	PI(16:0_20:0)	0.0478900883	0.0379789895	0.0393632417	0.0523785166	0.0506876228	0.0447746409	0.0469398078	0.0379049467	0.0578790882	0.0538817481	0.0468468468	0.055549924
Lipid-B-N-0340	PI(16:0_16:0)	0.186849853	0.150675338	0.187940183	0.156930946	0.166208251	0.206042595	0.356095094	0.353055286	0.295341923	0.179537275	0.172972973	0.166447035
Lipid-B-N-0361	PI(17:1_18:1)	0.0347006869	0.0324162081	0.049011095	0.0375242967	0.0242829077	0.047944527	0.0558421851	0.0484966052	0.0511397423	0.0360308483	0.0572572573	0.0466294982
Lipid-B-N-0522	PMeOH(20:2_20:5)	0.0249263984	0.0270135068	0.024602026	0.0305882353	0.0248526523	0.0286280337	0.0293373799	0.033656644	0.0362735382	0.0256041131	0.029029029	0.025848961
Lipid-B-N-0521	PMeOH(16:0_22:6)	0.00389597645	0.00331165583	0.00268210323	0.00369309463	0.00413555992	0.00382367509	0.00560445119	0.00488845781	0.00450941526	0.00270437018	0.00307307307	0.00259503294
Lipid-B-N-0511	PMeOH(18:2_18:2)	0.00207556428	0.00153076538	0.0013024602	0.00131969309	0.00154223969	0.00153541357	0.00147192716	0.00165373424	0.00120416254	0.00205141388	0.00113613614	0.00087176888
Lipid-B-N-0507	PMeOH(16:0_18:2)	0.00531894014	0.00363181591	0.00664737096	0.00263938619	0.00246561886	0.00315007429	0.00329792615	0.00341416101	0.00316154609	0.00203598972	0.00387387387	0.00342625443
Lipid-B-N-0506	PMeOH(14:0_16:0)	0.0108930324	0.0115057529	0.0146647371	0.0119693095	0.0144400786	0.0128776622	0.0163884674	0.0124151309	0.0168483647	0.0154241645	0.0153153153	0.0134820071
Lipid-B-N-0434	PS(18:2_18:1)	26.5947007	25.3626813	22.0453449	22.2506394	22.2986248	21.5948489	34.3955488	34.8205626	31.5659068	22.4678663	21.6216216	21.8449062
Lipid-B-N-0415	PS(17:0_16:1)	2.35034347	3.63181591	3.25132658	2.51150895	3.43811395	2.61515602	3.12089024	3.21532493	5.10406343	2.97172237	2.47247247	2.59503294
Lipid-B-N-0414	PS(16:0_16:1)	2.08537782	1.94097049	1.91027496	1.54475703	1.82220039	1.78801387	2.71117855	2.84190107	1.62537166	2.05141388	1.41141141	1.72326406
Lipid-B-N-0410	PS(16:0_16:0)	1.36898921	1.88094047	1.74143753	1.26342711	1.68958743	1.3273898	0.986342944	1.25121242	1.17938553	1.41902314	0.880880881	0.300050684
Lipid-B-N-0419	PS(18:0_18:1)	1.51619235	1.26063032	0.873130728	0.976982097	0.7956778	1.19861317	1.38088012	1.2657614	1.22398414	1.03856041	0.820820821	0.547389762
Lipid-B-N-0422	PS(18:1_22:0)	0.578999019	0.433716858	0.417269658	0.377493606	0.35805501	0.491827637	0.703085483	0.586808923	0.495044599	0.319280206	0.323823824	0.411556006
Lipid-B-N-0424	PS(18:2_16:0)	23.797841	23.961981	25.0844187	19.2327366	20.6777996	20.2575532	41.8816388	36.1784675	37.5123885	19.8971722	21.4214214	20.6791688
Lipid-B-N-0425	PS(16:1_18:1)	4.38665358	4.42221111	2.89917993	3.73401535	2.97642436	2.74888559	3.54071826	4.82056256	3.99405352	3.00771208	3.89389389	3.57323872
Lipid-B-N-0427	PS(18:0_18:2)	22.8164868	23.1615808	17.4626146	20.4603581	18.172888	21.3472016	32.2205362	39.5247333	36.9177403	14.8586118	15.8158158	19.0572732
Lipid-B-N-0428	PS(18:1_19:1)	3.81256133	5.15257629	4.35600579	4.39897698	4.27799607	3.39772164	3.9908953	4.0543162	4.50941526	2.83290488	2.66266266	2.71160669
Lipid-B-N-0430	PS(18:1_22:1)	3.58684985	3.27163582	3.49734684	2.41943734	2.22495088	2.37246161	3.51542742	3.24927255	2.97324083	1.54241645	1.91191191	2.1591485
Lipid-B-N-0416	PS(16:0_18:1)	7.85083415	6.10305153	8.05595755	6.24040921	6.97445972	6.53789004	9.71168437	9.11736178	7.82953419	5.50128535	3.34834835	4.6376077
Lipid-B-N-0435	PS(18:0_18:3)	2.98822375	2.05602801	2.66763145	2.35294118	1.65520629	2.08519069	2.57966616	2.56062076	2.70069376	1.41902314	1.84684685	1.65230613
Lipid-B-N-0436	PS(18:0_20:3)	1.21197252	1.40070035	1.04679209	0.956521739	1.42927308	0.946012878	1.06221548	0.984481086	1.03567889	0.997429306	0.605605606	0.83122149
Lipid-B-N-0444	PS(16:0_22:6)	3.1844946	3.01650825	3.25132658	3.2173913	3.38899804	2.92223873	4.23368741	3.80698351	4.2765114	4.44215938	3.51851852	4.23720223
Lipid-B-N-0446	PS(18:1_22:6)	0.794896958	0.645322661	0.530631934	0.311508951	0.584479371	0.54482417	0.824481538	0.615906887	0.379088206	0.462724936	0.38038038	0.755195134
Lipid-B-N-0418	PS(18:0_17:1)	1.34936212	1.38069035	1.0660878	1.04859335	1.48821218	1.28281327	0.789074355	0.979631426	1.18929633	1.53213368	1.13113113	1.34313229
Lipid-B-N-0433	PS(16:0_18:3)	11.4327772	11.2556278	11.577424	10.1278772	10.2652259	10.7974245	10.7738998	9.99030068	9.76214073	8.84318766	6.90690691	6.23416118
Lipid-B-P-0008	SPH(d18:2)	0.0492639843	0.0690345173	0.0582730342	0.0411253197	0.042043222	0.0378405151	0.0435002529	0.0490785645	0.0350842418	0.0433933162	0.044044044	0.0346680182
Lipid-B-P-0001	PhytoSph(d18:0)	0.690873405	0.748374187	0.561505065	0.554475703	0.542239686	0.554730064	0.821446636	0.838021339	0.844400396	0.629305913	0.618618619	0.626457172
Lipid-B-P-0002	PhytoSph(d18:1)	0.0851815505	0.0746373187	0.0617462615	0.0669053708	0.0618860511	0.0590391283	0.0884167931	0.0917555771	0.0987115956	0.0493573265	0.0608608609	0.0521033958
Lipid-B-P-0003	PhytoSph(d16:2)	0.0211972522	0.0212106053	0.0206464062	0.0195396419	0.02043222	0.0211986132	0.0192008093	0.0191658584	0.0195837463	0.0213881748	0.0181181181	0.0179827674
Lipid-B-P-0005	SPH(d18:0)	0.0728164868	0.0704352176	0.080463097	0.0558567775	0.0664047151	0.0622090144	0.0946889226	0.0938894277	0.0959365709	0.0703341902	0.0558558559	0.0620375063
Lipid-B-P-1135	SQDG(16:0_18:3)	0.412168793	0.362181091	0.248914616	0.396930946	0.37524558	0.324913323	0.748609004	0.708050436	0.723488603	0.324935733	0.256256256	0.421692854
Lipid-B-P-1116	SQDG(16:0_16:0)	0.0508341511	0.047823912	0.0340569223	0.0396930946	0.0409626719	0.0291233284	0.049671219	0.0489815713	0.053617443	0.0398971722	0.0383383383	0.045514445
Lipid-B-P-1115	SQDG(14:0_16:0)	0.00734052993	0.00382191096	0.00314520019	0.00276214834	0.00605108055	0.00376423972	0.00698027314	0.00578079534	0.00860257681	0.00505912596	0.00678678679	0.00523061328
Lipid-B-P-1141	SQDG(18:2_18:2)	0.0161923454	0.0150075038	0.0104196816	0.0140153453	0.0166994106	0.0125804854	0.0397572079	0.0311348206	0.0354806739	0.0151156812	0.0146146146	0.019868221
Lipid-B-P-1140	SQDG(18:1_18:3)	0.149754661	0.12166083	0.0945489629	0.15140665	0.144204322	0.134323923	0.293373799	0.310378274	0.303270565	0.143753213	0.131331331	0.157932083
Lipid-B-P-1138	SQDG(16:1_18:3)	0.00718351325	0.00554277139	0.00482392668	0.00529923274	0.00540275049	0.00657751362	0.00861911988	0.0141610087	0.0096333003	0.00744473008	0.00738738739	0.00660922453
Lipid-B-P-1134	SQDG(16:1_18:2)	0.0153876349	0.0145072536	0.00943560058	0.0145063939	0.0124950884	0.0121446261	0.0374304502	0.0362754607	0.0364717542	0.0121953728	0.0135935936	0.0142118601
Lipid-B-P-1129	SQDG(18:1_18:1)	0.0609421001	0.0536268134	0.045923782	0.065370844	0.0743614931	0.0649826647	0.109256449	0.106692532	0.114965312	0.0609768638	0.0573573574	0.0550430816
Lipid-B-P-1136	SQDG(18:1_18:2)	0.0494602552	0.0536268134	0.0436082972	0.0679283887	0.0408644401	0.0517087667	0.149924127	0.138506305	0.159563925	0.0812339332	0.0544544545	0.083122149
Lipid-B-P-1127	SQDG(16:1_18:1)	0.0618253189	0.067833917	0.0600096479	0.076112532	0.0685658153	0.0647845468	0.136975215	0.122017459	0.117740337	0.08	0.0694694695	0.0760263558
Lipid-B-P-1125	SQDG(16:1_16:1)	0.00243375859	0.00174087044	0.00203569706	0.00323273657	0.00222003929	0.00258543834	0.00932726353	0.0062657614	0.00563924678	0.00346529563	0.00415415415	0.00437911809
Lipid-B-P-1124	SQDG(16:0_16:2)	0.00553483808	0.0072036018	0.00511336228	0.00820460358	0.00546168959	0.00637939574	0.0188163885	0.0225024248	0.0227948464	0.014066838	0.00672672673	0.0231120122
Lipid-B-P-1122	SQDG(16:0_18:1)	0.239450442	0.24012006	0.163241679	0.288491049	0.237721022	0.24764735	0.501770359	0.512124151	0.53716551	0.26940874	0.26026026	0.267612772
Lipid-B-P-1121	SQDG(16:0_17:1)	0.00967615309	0.00490245123	0.00188326097	0.00793861893	0.00538310413	0.00485388806	0.00969145169	0.0145489816	0.0111793855	0.0049562982	0.00704704705	0.00567663457
Lipid-B-P-1120	SQDG(16:0_16:1)	0.168989205	0.178889445	0.131789677	0.206649616	0.192927308	0.179891035	0.343955488	0.341416101	0.388503469	0.23033419	0.185185185	0.229092752
Lipid-B-P-1128	SQDG(16:0_18:2)	0.211972522	0.184492246	0.149927641	0.237340153	0.235756385	0.176919267	0.621143146	0.622696411	0.582755203	0.279691517	0.23023023	0.295995945
Lipid-B-P-1145	SQDG(18:2_18:3)	0.00520117763	0.00892446223	0.00766039556	0.0104757033	0.00394891945	0.00423972263	0.0222559433	0.0167992241	0.0123488603	0.00931619537	0.00550550551	0.00685250887
Lipid-B-P-0788	TG(17:1_17:2_19:2)	0.0515210991	0.0663331666	0.0497829233	0.0445012788	0.0533398821	0.0344725111	0.0698027314	0.0593598448	0.0618434093	0.033933162	0.0534534535	0.0419665484
Lipid-B-P-0797	TG(19:1_18:2_18:2)	0.103925417	0.0913956978	0.0937771346	0.0817902813	0.0856090373	0.0936106984	0.149924127	0.151309408	0.167988107	0.0655526992	0.0876876877	0.0719209326
Lipid-B-P-0789	TG(17:0_18:2_18:3)	0.0974484789	0.0753376688	0.0998552822	0.106803069	0.0934184676	0.0707280832	0.118361153	0.120756547	0.116848365	0.066940874	0.0498498498	0.0745058287
Lipid-B-P-0790	TG(18:1_18:2_18:2)	3.93032385	3.45172586	4.16787265	3.13043478	3.56581532	3.09063893	6.47951442	5.13579049	5.33696729	2.59125964	2.94294294	2.73694881
Lipid-B-P-0792	TG(18:0_18:2_18:3)	4.68105986	4.44222111	5.35455861	3.95907928	4.86247544	4.24962853	5.94840668	5.32492726	5.26263627	2.51722365	3.15315315	2.77648251
Lipid-B-P-0793	TG(16:0_18:3_20:2)	0.067124632	0.0648324162	0.0897250362	0.0656777494	0.0651277014	0.0656760773	0.123216995	0.106789525	0.109712587	0.0518251928	0.0582582583	0.0568677141
Lipid-B-P-0795	TG(18:1_18:1_18:3)	3.31207066	2.95647824	3.61794501	3.0230179	3.10903733	2.76374443	5.23520486	4.55383123	4.43012884	2.1748072	2.71771772	2.29599595
Lipid-B-P-0796	TG(17:0_18:1_20:4)	0.143964671	0.146473237	0.158321274	0.134117647	0.133202358	0.120356612	0.228831563	0.182444229	0.185232904	0.0842159383	0.104504505	0.0967055246
Lipid-B-P-0804	TG(18:2_18:2_22:1)	0.0630029441	0.0564282141	0.0629522431	0.0534015345	0.0565815324	0.0567607727	0.0942336874	0.0840931135	0.0853320119	0.0322365039	0.0354354354	0.0320831221
Lipid-B-P-0799	TG(18:0_18:3_20:2)	0.0635917566	0.0540270135	0.0914616498	0.079488491	0.0680746562	0.0627043091	0.091047041	0.096314258	0.107333994	0.0345501285	0.0447447447	0.0428788647
Lipid-B-P-0800	TG(18:2_18:2_20:1)	0.306182532	0.271635818	0.329956585	0.282352941	0.294695481	0.263001486	0.508345979	0.414645975	0.443012884	0.186632391	0.226726727	0.211353269
Lipid-B-P-0801	TG(18:2_18:3_20:0)	0.0403336605	0.0303151576	0.0425470333	0.0445012788	0.0492141454	0.0502228826	0.0655538695	0.0541222114	0.0588701685	0.0169974293	0.0277777778	0.0230511911
Lipid-B-P-0802	TG(18:1_18:3_20:1)	0.515210991	0.510255128	0.547033285	0.475703325	0.465618861	0.44576523	0.758725341	0.619786615	0.648166501	0.288123393	0.345345345	0.310187532
Lipid-B-P-0787	TG(17:1_18:1_18:3)	0.562315996	0.492246123	0.567293777	0.469565217	0.571709234	0.499257058	0.795144158	0.721629486	0.725470763	0.391773779	0.414414414	0.437911809
Lipid-B-P-0806	TG(18:2_18:3_22:0)	0.0145142296	0.016118059	0.0173371925	0.0235089514	0.0185363458	0.0148885587	0.0238846737	0.0218816683	0.0181070367	0.00768123393	0.0100600601	0.0132589965
Lipid-B-P-0807	TG(18:1_18:3_22:1)	0.0418056919	0.0351175588	0.0358900145	0.0331457801	0.0261394892	0.0265081724	0.0415781487	0.033171678	0.0327056492	0.0148688946	0.0214714715	0.0191586417
Lipid-B-P-0809	TG(18:3_20:1_20:1)	0.0290284593	0.02014007	0.0198263386	0.0202250639	0.0269941061	0.0225557207	0.033383915	0.0302618817	0.0223290387	0.0100257069	0.0171471471	0.0112519007
Lipid-B-P-0798	TG(18:1_18:2_20:2)	0.201668302	0.179489745	0.212156295	0.162352941	0.214833006	0.18692422	0.247951442	0.207177498	0.211100099	0.0965552699	0.119219219	0.122858591
Lipid-B-P-0786	TG(17:1_18:2_18:2)	0.365063788	0.333166583	0.399421129	0.302608696	0.309430255	0.29717682	0.518968134	0.471387003	0.443012884	0.229511568	0.268768769	0.270349721
Lipid-B-P-0776	TG(15:1_18:2_18:2)	0.297350343	0.251825913	0.384949349	0.222813299	0.262278978	0.268945022	0.537177542	0.404461688	0.422200198	0.223958869	0.274474474	0.257577293
Lipid-B-P-0782	TG(16:3_18:1_18:1)	2.50245339	2.31115558	2.89435601	2.13299233	2.35756385	2.18424963	3.30804249	3.04073715	2.98810704	1.80462725	2.19219219	2.00709579
Lipid-B-P-0749	TG(18:1_20:2_22:1)	0.0465161923	0.0339169585	0.0324167873	0.0349872123	0.031237721	0.0275482912	0.0540212443	0.0471387003	0.0526263627	0.0167506427	0.0215915916	0.0158438925
Lipid-B-P-0751	TG(18:3_20:0_22:1)	0.0163689892	0.0211305653	0.0258465991	0.0201329923	0.0144695481	0.0192273403	0.0228528073	0.0186808923	0.019296333	0.0105809769	0.0104804805	0.0124683224
Lipid-B-P-0753	TG(18:1_24:0_18:3)	0.0738959764	0.0732366183	0.0850940666	0.0920716113	0.071611002	0.0766716196	0.104097117	0.0878758487	0.0957383548	0.0444215938	0.0465465465	0.0586923467
Lipid-B-P-0754	TG(18:2_24:0_18:2)	0.0438665358	0.0363181591	0.0379160637	0.040511509	0.0408153242	0.0364041605	0.0638846737	0.0567410281	0.0579781962	0.0215938303	0.0241741742	0.0310187532
Lipid-B-P-0755	TG(25:0_18:2_18:2)	0.0166339549	0.016058029	0.0163531114	0.0199488491	0.0191552063	0.0200594354	0.0261001517	0.024442289	0.0205153617	0.0129562982	0.0127027027	0.0132133806
Lipid-B-P-0756	TG(20:1_24:1_18:2)	0.0727183513	0.0741370685	0.0807525326	0.065370844	0.0742632613	0.0692421991	0.122610015	0.113191077	0.104955401	0.0428791774	0.0474474474	0.0492650786
Lipid-B-P-0760	TG(16:0_16:2_16:3)	0.033562316	0.0263831916	0.0332850941	0.0199795396	0.0315324165	0.0163447251	0.0336874052	0.0278758487	0.0283647175	0.033933162	0.0354354354	0.0371008616
Lipid-B-P-0766	TG(14:0_18:2_18:3)	0.456329735	0.387193597	0.437047757	0.386700767	0.380157171	0.374442793	0.603945372	0.640155189	0.526263627	0.410282776	0.426426426	0.477445514
Lipid-B-P-0769	TG(16:0_16:1_18:4)	0.150441609	0.117958979	0.141823444	0.147007673	0.169155206	0.15423477	0.182701062	0.138506305	0.132309217	0.100565553	0.104204204	0.104612266
Lipid-B-P-0770	TG(14:0_14:0_22:5)	0.026202159	0.0222111056	0.0261939219	0.0210230179	0.0228388998	0.0202080238	0.0280728376	0.029243453	0.0263131814	0.0120462725	0.0157657658	0.0155093766
Lipid-B-P-0771	TG(16:0_16:3_18:2)	0.0488714426	0.048024012	0.0578871201	0.0534015345	0.0386051081	0.0635958395	0.0707132018	0.0532492726	0.0410307235	0.0397943445	0.0399399399	0.0278864673
Lipid-B-P-0772	TG(16:0_16:2_18:3)	0.491658489	0.417208604	0.593342981	0.426598465	0.498035363	0.436849926	0.75569044	0.666343356	0.668979187	0.487403599	0.657657658	0.599087684
Lipid-B-P-0773	TG(14:0_18:1_18:4)	0.0627085378	0.055827914	0.0720694645	0.0509462916	0.0589390963	0.0466567608	0.0640364188	0.0730358875	0.0609514371	0.0413367609	0.0642642643	0.0602128738
Lipid-B-P-0775	TG(15:0_18:2_18:3)	0.376840039	0.327163582	0.396526773	0.270383632	0.303536346	0.323922734	0.582701062	0.439379243	0.49950446	0.293984576	0.306306306	0.340598074
Lipid-B-P-0810	TG(22:1_18:2_20:2)	0.0347399411	0.0243121561	0.0376266281	0.0337595908	0.0330058939	0.034769688	0.0573596358	0.0555771096	0.0555996036	0.0202982005	0.0170870871	0.0160263558
Lipid-B-P-0777	TG(13:0_16:0_22:5)	0.052404318	0.0510255128	0.0769898698	0.0770332481	0.0657170923	0.0650817236	0.100758725	0.0587778855	0.0773042616	0.0357840617	0.0486486486	0.0401419159
Lipid-B-P-0779	TG(16:1_18:2_18:2)	8.68498528	7.83391696	9.69609262	7.6112532	8.19253438	6.89450223	13.1107739	11.7264791	12.4281467	6.01542416	7.68768769	7.05524582
Lipid-B-P-0780	TG(16:0_18:2_18:3)	16.8105986	13.9269635	17.3371925	14.455243	15.913556	13.6701337	26.646434	23.7730359	23.7561943	12.277635	13.7537538	13.9280284
Lipid-B-P-0781	TG(14:0_16:0_22:5)	0.139842983	0.137768884	0.109406657	0.110792839	0.147937132	0.14115899	0.201517451	0.179825412	0.138553023	0.0740359897	0.0753753754	0.0842372022
Lipid-B-P-0784	TG(16:0_18:1_18:4)	0.116584887	0.140770385	0.142691751	0.119079284	0.159724951	0.138484398	0.224279211	0.19728419	0.175718533	0.083907455	0.103603604	0.0818043588
Lipid-B-P-0813	TG(24:0_18:2_18:3)	0.03562316	0.0330165083	0.0347322721	0.0414322251	0.0427308448	0.0416047548	0.062215478	0.0535402522	0.0508424182	0.024277635	0.0251351351	0.0213786113
Lipid-B-P-0827	TG(14:0_18:1_20:5)	0.662414132	0.549274637	0.596237337	0.604603581	0.565815324	0.576523031	0.746585736	0.643064985	0.627353816	0.453470437	0.597597598	0.589964521
Lipid-B-P-0822	TG(16:0_16:3_18:3)	0.0290873405	0.0296548274	0.0422575977	0.013258312	0.0330058939	0.0303120357	0.0503793627	0.0613967022	0.053518335	0.0279485861	0.0321321321	0.0205271161
Lipid-B-P-0863	TG(12:0_18:1_22:6)	0.0312070658	0.0261130565	0.0402315485	0.0349872123	0.0356581532	0.0284695394	0.0352048558	0.0436469447	0.0445986125	0.0413367609	0.0477477477	0.0462240243
Lipid-B-P-0865	TG(16:1_18:3_18:3)	0.886162905	0.727863932	0.865412446	0.758056266	0.800098232	0.780089153	0.969650986	0.902036857	0.912784936	0.609254499	0.747747748	0.763304612
Lipid-B-P-0869	TG(18:2_18:2_18:3)	11.5996075	9.42471236	11.9826339	11.8465473	12.7013752	9.62852897	17.0561457	14.4616877	14.5391477	7.89717224	10.3603604	9.76178409
Lipid-B-P-0870	TG(18:1_18:2_18:4)	2.27281649	2.12206103	2.59044863	2.37237852	2.82907662	2.2526003	2.74658574	2.24927255	2.34886026	1.47455013	1.63363363	1.76989356
Lipid-B-P-0874	TG(20:1_18:3_18:3)	0.0300294406	0.0306153077	0.0255861071	0.0316112532	0.0483300589	0.0457652303	0.0497723824	0.0334626576	0.0374628345	0.0186015424	0.0312312312	0.0279776989
Lipid-B-P-0875	TG(18:3_18:3_20:1)	0.0415112856	0.0411205603	0.0455861071	0.0458823529	0.0453831041	0.0450222883	0.057814871	0.0417555771	0.0454905847	0.0223650386	0.0346846847	0.0342118601
Lipid-B-P-0876	TG(18:2_18:3_20:2)	0.0394504416	0.0336168084	0.0344428365	0.0368286445	0.0554027505	0.0448736999	0.0430955994	0.0517943744	0.0410307235	0.0314652956	0.0312312312	0.0236898125
Lipid-B-P-0889	TG(14:0_18:3_20:5)	0.240529931	0.205602801	0.256150507	0.246751918	0.273182711	0.273402675	0.324734446	0.259553831	0.233696729	0.227043702	0.244144144	0.249670552
Lipid-B-P-0862	TG(16:0_18:3_18:4)	0.0638861629	0.0537268634	0.0541244573	0.0362148338	0.063654224	0.044576523	0.0610015175	0.0643064985	0.0668979187	0.0462724936	0.072972973	0.0605169792
Lipid-B-P-0892	TG(16:2_18:3_18:3)	0.100981354	0.0795397699	0.107091172	0.0942199488	0.0975442043	0.0950965825	0.126858877	0.0872938894	0.0868186323	0.0962467866	0.105705706	0.0894069944
Lipid-B-P-0896	TG(17:2_17:3_19:3)	0.0329735034	0.0287843922	0.0437047757	0.0365217391	0.0368369352	0.0416047548	0.0430955994	0.0587778855	0.0645193261	0.0314652956	0.0366366366	0.0386213887
Lipid-B-P-0897	TG(18:2_18:3_18:3)	2.54661433	2.07103552	2.50361795	2.42455243	2.81434185	2.58543834	3.45978756	2.79340446	3.06243806	1.66580977	2.1021021	2.18955905
Lipid-B-P-0900	TG(18:1_18:3_18:4)	0.0579980373	0.0354177089	0.0518089725	0.0398976982	0.0442043222	0.0451708767	0.0892261002	0.0654704171	0.0502477701	0.0267763496	0.0402402402	0.0617334009
Lipid-B-P-0905	TG(18:3_18:3_20:2)	0.00786064769	0.00625812906	0.00651230101	0.00745780051	0.0146316306	0.00684992571	0.00951441578	0.0033171678	0.0100644202	0.0043496144	0.00216216216	0.00354282818
Lipid-B-P-0911	TG(18:2_18:3_18:4)	0.065063788	0.0516258129	0.0515195369	0.0816368286	0.0884086444	0.0606240713	0.0594840668	0.0756547042	0.0538156591	0.0354755784	0.0408408408	0.0371008616
Lipid-B-P-0914	TG(18:3_18:3_18:3)	0.670264966	0.614307154	0.857694163	0.788746803	0.826129666	0.750866766	0.762771877	0.57613967	0.616451933	0.418508997	0.588588589	0.492650786
Lipid-B-P-0915	TG(18:1_18:4_18:4)	0.0428361138	0.0303151576	0.0513748191	0.0363682864	0.0542239686	0.041307578	0.0456752656	0.0338991271	0.0402874133	0.0195886889	0.0384384384	0.02691333
Lipid-B-P-0746	TG(23:0_18:2_18:2)	0.0153385672	0.0110455228	0.0106512301	0.0152225064	0.0172986248	0.0172659733	0.0230652504	0.017400582	0.015728444	0.00826735219	0.00912912913	0.01401926
Lipid-B-P-0893	TG(18:2_16:3_18:3)	0.0568204122	0.0501250625	0.0384949349	0.0491048593	0.0503929273	0.0499257058	0.0567526555	0.0456838021	0.0469772052	0.0317737789	0.0513513514	0.0468322352
Lipid-B-P-0859	TG(16:1_16:1_20:5)	0.250245339	0.225112556	0.266280753	0.247058824	0.291748527	0.249628529	0.314112291	0.251697381	0.263131814	0.195886889	0.241741742	0.256969083
Lipid-B-P-0853	TG(24:0_18:3_18:3)	0.00496074583	0.00502751376	0.00444283647	0.00484910486	0.00173870334	0.00200594354	0.00867981791	0.00568865179	0.00628840436	0.00124010283	0.00297297297	0.00142321338
Lipid-B-P-0850	TG(24:1_18:2_18:3)	0.0118056919	0.00828414207	0.0114037627	0.00871611253	0.010108055	0.00936106984	0.013383915	0.0119883608	0.0117145689	0.00484318766	0.00825825826	0.00769386721
Lipid-B-P-0823	TG(15:0_18:3_18:3)	0.0428361138	0.0577788894	0.0594790159	0.0411253197	0.043172888	0.049628529	0.0690440061	0.0632880698	0.057086224	0.038251928	0.0512012012	0.0586923467
Lipid-B-P-0824	TG(16:0_16:1_20:5)	0.423945044	0.3991996	0.602026049	0.475703325	0.559921415	0.546805349	0.549317147	0.506304559	0.493557978	0.294910026	0.33033033	0.358844399
Lipid-B-P-0825	TG(16:0_18:2_18:4)	0.141020608	0.105352676	0.161505065	0.131662404	0.115225933	0.12986627	0.19939302	0.183608147	0.169474727	0.0999485861	0.124924925	0.12559554
Lipid-B-P-0826	TG(14:0_16:0_22:6)	0.0644749755	0.0687343672	0.0515195369	0.0530946292	0.0745579568	0.0766716196	0.13292868	0.0951503395	0.0874132805	0.0438046272	0.0753753754	0.0748099341
Lipid-B-P-0828	TG(16:1_16:1_20:4)	1.5750736	1.43621811	1.69319826	1.51150895	1.57662083	1.53046062	2.35204856	2.2114452	2.1258672	1.23084833	1.38888889	1.4581855
Lipid-B-P-0829	TG(16:0_18:3_18:3)	2.4141315	2.11605803	2.47467438	2.16368286	2.34282908	2.09509658	3.12594841	2.89524733	2.72051536	1.66580977	2.02702703	1.93106944
Lipid-B-P-0830	TG(16:2_18:1_18:3)	1.23356232	1.08954477	1.11143271	1.12634271	1.15815324	1.05497771	1.83308042	1.71968962	1.5877106	1.16298201	1.30630631	1.23162696
Lipid-B-P-0832	TG(17:0_18:3_18:3)	0.140431796	0.120210105	0.156295224	0.114475703	0.14219057	0.14576523	0.207890744	0.164403492	0.153121903	0.0959383033	0.109309309	0.100202737
Lipid-B-P-0833	TG(18:1_18:2_18:3)	15.8096173	14.3771886	16.2083936	15.2838875	16.4440079	14.0861813	19.908953	18.4190107	19.147671	10.0565553	11.6516517	10.2483528
Lipid-B-P-0835	TG(18:2_18:2_18:2)	2.31599607	2.20110055	2.4409069	2.11764706	2.25933202	1.94155523	3.86444107	3.5499515	3.54806739	1.5218509	1.86186186	1.68271668
Lipid-B-P-0836	TG(16:0_18:0_20:6)	0.0674190383	0.0726363182	0.0564399421	0.0705882353	0.0559921415	0.0475482912	0.0831562974	0.100387973	0.078493558	0.0413367609	0.0402402402	0.049569184
Lipid-B-P-0837	TG(18:1_18:1_18:4)	8.77330716	7.74387194	8.1910275	7.85677749	8.44302554	7.0282318	9.90895296	9.67507274	9.76709613	5.36760925	6.23123123	6.03649265
Lipid-B-P-0838	TG(18:0_18:3_18:3)	0.0674190383	0.0726363182	0.0740955137	0.0383631714	0.0951866405	0.0734026746	0.0874051593	0.0966052376	0.0591674926	0.0367095116	0.0381381381	0.063253928
Lipid-B-P-0839	TG(17:2_19:2_19:2)	0.0403336605	0.0528264132	0.0531114327	0.0403580563	0.0449410609	0.0326894502	0.0948406677	0.0676527643	0.0698711596	0.036092545	0.0354354354	0.0577800304
Lipid-B-P-0841	TG(18:2_18:2_20:2)	0.131746811	0.113456728	0.140086831	0.114629156	0.13172888	0.108618128	0.159332322	0.158583899	0.153121903	0.0731105398	0.081981982	0.0903193107
Lipid-B-P-0843	TG(18:1_18:3_20:2)	0.0400392542	0.0351175588	0.0399421129	0.0263324808	0.0459724951	0.032986627	0.0455235205	0.0416100873	0.0350842418	0.0128020566	0.0208408408	0.0255752661
Lipid-B-P-0844	TG(18:2_18:3_20:1)	0.226692836	0.232916458	0.252677279	0.210230179	0.238998035	0.216641902	0.339908953	0.269156159	0.284539148	0.106735219	0.161861862	0.183071465
Lipid-B-P-0845	TG(16:0_20:3_20:3)	0.0056673209	0.00796898449	0.00610709117	0.00894629156	0.00612966601	0.00656760773	0.00766312595	0.0077400582	0.0125322101	0.00279177378	0.00421921922	0.00123162696
Lipid-B-P-0847	TG(18:2_18:3_22:1)	0.0359175662	0.031815908	0.0413892909	0.0371355499	0.0294695481	0.0332838039	0.0518968134	0.049757517	0.0327056492	0.021377892	0.0249249249	0.0225646224
Lipid-B-P-0821	TG(14:0_18:3_18:3)	0.0628557409	0.0705352676	0.0772793054	0.057084399	0.0805992141	0.067013373	0.0857359636	0.0881668283	0.0871159564	0.0664781491	0.075975976	0.0802838317
Lipid-B-P-0741	TG(18:3_20:0_20:1)	0.0222276742	0.011855928	0.0167004342	0.0205626598	0.0218074656	0.0207726597	0.0196661608	0.021299709	0.0196531219	0.00977892031	0.0117717718	0.0139888495
Lipid-B-P-0694	TG(16:1_16:1_16:2)	0.0518155054	0.0525262631	0.0830680174	0.0402046036	0.062475442	0.0632986627	0.0840667678	0.0771096023	0.0689791873	0.0675578406	0.0903903904	0.0717688799
Lipid-B-P-0739	TG(18:2_18:2_22:0)	0.0203140334	0.0121410705	0.016642547	0.019028133	0.0172396857	0.0237741456	0.0280728376	0.0138215325	0.0292864222	0.00984061697	0.0104654655	0.0185504308
Lipid-B-P-0566	TG(14:1_16:0_16:1)	0.113346418	0.0936468234	0.090593343	0.0626086957	0.0957760314	0.0742942051	0.0749620637	0.060814743	0.0844400396	0.0718766067	0.104804805	0.123466802
Lipid-B-P-0564	TG(13:0_14:0_18:2)	0.0207262022	0.0060030015	0.0201157742	0.00635294118	0.0231630648	0.0164338782	0.00834597876	0.00896217265	0.00410307235	0.0244627249	0.0339339339	0.0349721237
Lipid-B-P-0563	TG(12:0_14:0_18:2)	0.0247595682	0.0132666333	0.0167004342	0.0136265985	0.0186247544	0.00995542348	0.00810318665	0.0161784675	0.0175718533	0.0187557841	0.0105105105	0.0325392803
Lipid-B-P-0558	TG(16:0_26:0_18:1)	0.0173405299	0.0135067534	0.0142402315	0.0138107417	0.0140569745	0.0134323923	0.0193019727	0.0152764306	0.0176610505	0.00802056555	0.00837837838	0.0123770907
Lipid-B-P-0557	TG(16:0_25:0_18:1)	0.0101864573	0.00750375188	0.00665701881	0.00745780051	0.00810412574	0.00769687964	0.00846737481	0.0100096993	0.00710604559	0.00842159383	0.00795795796	0.0115560061
Lipid-B-P-0555	TG(16:0_24:0_18:1)	0.0242296369	0.0256928464	0.0180028944	0.0203478261	0.0204518664	0.0208915305	0.0211836115	0.0192046557	0.0244697721	0.0124935733	0.0183483483	0.0293461733
Lipid-B-P-0554	TG(16:0_23:0_18:1)	0.0169283611	0.0123361681	0.0156005789	0.0166342711	0.0104027505	0.0127786033	0.0149013657	0.0170514064	0.0112983152	0.0124627249	0.0103303303	0.0165737456
Lipid-B-P-0548	TG(16:0_18:1_22:0)	0.0289106968	0.0255127564	0.0219681621	0.0260255754	0.0183300589	0.0210104012	0.02892261	0.0248787585	0.0228939544	0.014344473	0.0186486486	0.0232032438
Lipid-B-P-0547	TG(18:0_18:1_20:0)	0.0144553484	0.0179789895	0.0126483357	0.015713555	0.0166797642	0.0108469539	0.013262519	0.0109699321	0.0161744301	0.0107352185	0.0168768769	0.00954891029
Lipid-B-P-0544	TG(16:0_18:1_20:0)	0.059764475	0.0636318159	0.0408104197	0.0503324808	0.0542239686	0.0451708767	0.0898330804	0.0677982541	0.0701684836	0.0450385604	0.0564564565	0.0562595033
Lipid-B-P-0542	TG(16:0_20:0_18:1)	0.0400392542	0.0285142571	0.0271780029	0.0251048593	0.0219548134	0.0241010401	0.0394537178	0.029970902	0.039246779	0.0198046272	0.0203903904	0.0252103396
Lipid-B-P-0541	TG(18:0_18:0_18:1)	0.0444553484	0.0535767884	0.0322720695	0.0319181586	0.0409626719	0.0307578009	0.0587253414	0.0440834142	0.0512884044	0.0465809769	0.0457957958	0.0580841358
Lipid-B-P-0538	TG(16:0_16:0_20:1)	0.0154268891	0.0251525763	0.0192185239	0.0214219949	0.0165618861	0.0190787519	0.0190895296	0.0190591659	0.0145986125	0.0155475578	0.0168168168	0.0301064369
Lipid-B-P-0537	TG(16:0_16:1_20:0)	0.0219627085	0.0197498749	0.0230969609	0.0245524297	0.0151473477	0.0163150074	0.0370257967	0.0174878758	0.0208721506	0.0144678663	0.021021021	0.0188849468
Lipid-B-P-0536	TG(16:0_18:0_18:1)	0.38861629	0.414207104	0.364688857	0.340664962	0.282612967	0.309063893	0.500758725	0.459747818	0.404360753	0.292442159	0.309309309	0.404460213
Lipid-B-P-0535	TG(16:0_17:0_18:1)	0.0836113837	0.0738369185	0.0590448625	0.054629156	0.0692534381	0.076077266	0.0837632777	0.0602327837	0.0761149653	0.0613881748	0.0501501502	0.0805879372
Lipid-B-P-0534	TG(16:0_16:0_18:1)	0.674190383	0.708354177	0.642547033	0.604603581	0.548133595	0.61218425	0.767830046	0.803103783	0.773042616	0.490488432	0.408408408	0.559553979
Lipid-B-P-0568	TG(12:0_16:1_18:1)	0.0491658489	0.027973987	0.0683068017	0.0561636829	0.0615913556	0.0424962853	0.0506828528	0.0293889428	0.0374628345	0.0592287918	0.0672672673	0.0535225545
Lipid-B-P-0569	TG(15:0_16:1_16:1)	0.0842001963	0.0675337669	0.0706222865	0.0607672634	0.0772102161	0.0945022288	0.077693475	0.0628516004	0.0829534192	0.114138817	0.0927927928	0.107045109
Lipid-B-P-0570	TG(16:0_16:1_16:1)	0.638861629	0.621310655	0.584659913	0.558567775	0.648330059	0.567607727	0.694992413	0.704170708	0.636273538	0.419537275	0.555555556	0.538266599
Lipid-B-P-0571	TG(14:0_16:0_18:2)	0.14013739	0.130265133	0.152243126	0.117851662	0.123182711	0.117384844	0.13414264	0.13443259	0.140931615	0.0953213368	0.113813814	0.12559554
Lipid-B-P-0589	TG(17:0_18:1_18:1)	0.050343474	0.0414207104	0.0535455861	0.0435805627	0.0468565815	0.0475482912	0.0594840668	0.0634335597	0.0648166501	0.0394858612	0.0309309309	0.0535225545
Lipid-B-P-0588	TG(16:0_16:0_20:2)	0.33562316	0.348174087	0.361794501	0.323785166	0.313850688	0.307578009	0.450682853	0.420465567	0.395441031	0.157326478	0.187687688	0.209832742
Lipid-B-P-0587	TG(16:0_18:0_18:2)	0.759568204	0.747373687	0.657018813	0.733503836	0.692534381	0.754829123	1.20182094	0.88457808	0.921704658	0.33933162	0.336336336	0.380131779
Lipid-B-P-0586	TG(16:0_18:1_18:1)	0.471050049	0.465232616	0.490593343	0.4342711	0.434675835	0.390787519	0.610015175	0.541222114	0.481665015	0.229820051	0.253753754	0.282818044
Lipid-B-P-0585	TG(16:0_17:0_18:2)	0.0894995093	0.0591295648	0.0772793054	0.0954475703	0.0831041257	0.0918276374	0.122306525	0.0881668283	0.0987115956	0.0496658098	0.0438438438	0.0714647745
Lipid-B-P-0584	TG(16:0_17:1_18:1)	0.300294406	0.243421711	0.221997106	0.187826087	0.214833006	0.212481426	0.2892261	0.196411251	0.239345887	0.174601542	0.227327327	0.265484034
Lipid-B-P-0583	TG(16:0_16:0_18:2)	3.85672228	3.1965983	3.92185239	3.72890026	3.86051081	3.67013373	6.32776935	5.38312318	5.38156591	2.02056555	2.22222222	2.34161176
Lipid-B-P-0582	TG(14:0_16:1_20:1)	1.23061825	1.28464232	1.47901592	1.05882353	1.17878193	1.05200594	1.5599393	1.66440349	1.4925669	0.746529563	0.888888889	1.06436898
Lipid-B-P-0533	TG(16:0_16:1_17:0)	0.0977428852	0.0834417209	0.089146165	0.0975959079	0.0972495088	0.0891530461	0.107738998	0.0645974782	0.101684836	0.0814395887	0.105405405	0.130765332
Lipid-B-P-0581	TG(16:0_16:1_18:1)	1.46025515	1.39869935	1.61794501	1.40255754	1.44695481	1.3640416	2.07890744	1.70514064	1.75421209	0.86066838	1.02102102	1.03395844
Lipid-B-P-0579	TG(16:0_16:0_17:2)	0.00900883219	0.00447223612	0.0133719247	0.0147621483	0.00524557957	0.0111441308	0.0271320182	0.015800194	0.0136769078	0.00638560411	0.00855855856	0.00161784085
Lipid-B-P-0578	TG(14:0_17:1_18:1)	0.0771344455	0.0996498249	0.0888567294	0.0868542199	0.0842829077	0.049628529	0.0728376328	0.0739088264	0.057086224	0.0684832905	0.0954954955	0.0994424734
Lipid-B-P-0577	TG(13:0_18:1_18:1)	0.0905299313	0.0715857929	0.0648335745	0.0719693095	0.0770628684	0.0780089153	0.0757207891	0.0689621726	0.0799801784	0.06	0.0983483483	0.0954891029
Lipid-B-P-0576	TG(15:0_16:0_18:2)	0.134838077	0.105652826	0.13487699	0.143017903	0.132023576	0.102228826	0.109863429	0.140543162	0.109117939	0.0703341902	0.0717717718	0.108565636
Lipid-B-P-0575	TG(16:0_16:1_17:1)	0.164573111	0.111955978	0.191895803	0.149769821	0.121709234	0.113818722	0.187556904	0.18128031	0.145986125	0.0761953728	0.14984985	0.091231627
Lipid-B-P-0574	TG(16:0_16:0_16:2)	0.0538763494	0.0525262631	0.0526772793	0.0635294118	0.0489194499	0.0570579495	0.0767830046	0.0628516004	0.0639246779	0.0419537275	0.0417417417	0.0386213887
Lipid-B-P-0573	TG(14:1_16:0_18:1)	0.0459273798	0.0567283642	0.0425470333	0.0319181586	0.0571709234	0.0306092125	0.0318664643	0.0730358875	0.039246779	0.0468894602	0.0768768769	0.0544348708
Lipid-B-P-0572	TG(14:0_16:1_18:1)	0.214916585	0.145872936	0.189580318	0.164194373	0.250196464	0.120950966	0.218816388	0.185063046	0.178989098	0.164421594	0.168468468	0.191890522
Lipid-B-P-0580	TG(16:1_16:1_17:0)	0.127183513	0.113606803	0.100868307	0.0909974425	0.117583497	0.0830609212	0.112594841	0.0996605238	0.0877106046	0.113213368	0.103003003	0.138215915
Lipid-B-P-0591	TG(18:0_18:1_18:1)	0.055642787	0.0667833917	0.0603473227	0.043887468	0.0468565815	0.0560178306	0.0702579666	0.0744907856	0.0646679881	0.023907455	0.036036036	0.0407501267
Lipid-B-P-0532	TG(16:0_16:0_17:1)	0.0924435721	0.0969484742	0.088422576	0.0988235294	0.103290766	0.0903417533	0.106525038	0.109117362	0.0981169475	0.115526992	0.109009009	0.119665484
Lipid-B-P-0530	TG(14:0_16:0_18:1)	0.27232581	0.191795898	0.19536903	0.264245524	0.202750491	0.215750371	0.218816388	0.242095053	0.22864222	0.198354756	0.21951952	0.220780537
Lipid-B-P-0495	TG(16:0_18:0_18:0)	5.65260059	6.3931966	5.19536903	5.7544757	6.10019646	6.24071322	6.31259484	6.99806014	5.53022795	6.84832905	6.24624625	6.94880892
Lipid-B-P-0494	TG(16:0_17:0_18:0)	0.0727183513	0.0768384192	0.0613603473	0.0534015345	0.0586444008	0.0781575037	0.0919575114	0.0768186227	0.0773042616	0.0956298201	0.0882882883	0.0760263558
Lipid-B-P-0493	TG(15:0_17:0_18:0)	0.0471050049	0.0372186093	0.0402315485	0.0392838875	0.0297642436	0.044576523	0.0406676783	0.0311348206	0.032111001	0.0305089974	0.0336336336	0.0343639128
Lipid-B-P-0492	TG(16:0_16:0_18:0)	7.09519136	7.75887944	5.89001447	6.2455243	6.98428291	6.86478455	7.69347496	7.9728419	6.37760159	7.04884319	6.92192192	8.71262038
Lipid-B-P-0491	TG(15:0_16:0_18:0)	0.0526987242	0.0324162081	0.0237626628	0.0233248082	0.0303536346	0.0493313522	0.0309559939	0.0398642095	0.0341922696	0.0357840617	0.0465465465	0.049569184
Lipid-B-P-0490	TG(16:0_16:0_17:0)	0.11437684	0.13851926	0.0991316932	0.105575448	0.106827112	0.105052006	0.107132018	0.12599418	0.106144698	0.113984576	0.118318318	0.153573239
Lipid-B-P-0489	TG(15:0_16:0_17:0)	0.098626104	0.0585292646	0.0729377713	0.0669053708	0.0719056974	0.0632986627	0.0974203338	0.0503394762	0.0624380575	0.0885347044	0.0645645646	0.0918398378
Lipid-B-P-0488	TG(14:0_16:0_18:0)	0.21609421	0.196898449	0.165846599	0.131662404	0.167387033	0.180980684	0.193019727	0.166440349	0.138255699	0.161645244	0.152252252	0.254536239
Lipid-B-P-0487	TG(16:0_16:0_16:0)	2.35525025	2.56128064	2.18041486	1.91304348	2.11198428	2.15948489	2.47850278	2.15324927	1.90287413	2.04627249	2.16216216	2.79776989
Lipid-B-P-0486	TG(14:0_16:0_17:0)	0.119823356	0.102651326	0.0989869754	0.0868542199	0.118172888	0.101040119	0.122913505	0.0648884578	0.0796828543	0.103033419	0.105105105	0.142017233
Lipid-B-P-0485	TG(15:0_16:0_16:0)	0.263493621	0.234117059	0.2170767	0.250127877	0.207760314	0.197622585	0.262518968	0.213870029	0.21407334	0.251413882	0.264264264	0.351241764
Lipid-B-P-0484	TG(14:0_16:0_16:0)	0.301766438	0.259629815	0.234442836	0.193350384	0.257858546	0.243684993	0.256449165	0.199321048	0.24975223	0.229820051	0.189189189	0.252407501
Lipid-B-P-0483	TG(14:0_15:0_16:0)	0.254367026	0.219409705	0.176555716	0.158976982	0.220726916	0.171471025	0.194537178	0.121047527	0.121010902	0.163496144	0.163663664	0.218651799
Lipid-B-P-0480	TG(14:0_14:0_16:0)	0.100834151	0.102351176	0.0552821997	0.0503324808	0.0844302554	0.0646359584	0.0793626707	0.0581959263	0.0599108028	0.0566066838	0.0654654655	0.0944247339
Lipid-B-P-0479	TG(13:0_14:0_16:0)	0.126594701	0.0900450225	0.0735166425	0.116930946	0.184184676	0.120356612	0.0840667678	0.0916585839	0.0680872151	0.0984061697	0.0960960961	0.115255955
Lipid-B-P-0478	TG(12:0_14:0_16:0)	0.0853778214	0.0705352676	0.0448625181	0.0432736573	0.0598231827	0.0362555721	0.0701062215	0.0768186227	0.0731417245	0.0777377892	0.0585585586	0.110086163
Lipid-B-P-0475	TG(12:0_12:0_13:0)	0.0103925417	0.0092146073	0.0112590449	0.0105268542	0.0135854617	0.0103120357	0.0124734446	0.00669253152	0.00692765114	0.0116298201	0.0140540541	0.0193106944
Lipid-B-P-0496	TG(16:0_16:0_20:0)	3.06182532	3.6168084	2.80752533	3.25319693	3.37426326	3.53640416	3.52048558	3.88457808	3.18136769	3.77892031	3.39339339	3.83172833
Lipid-B-P-0497	TG(15:0_18:0_20:0)	0.0435721295	0.0549274637	0.0405209841	0.0454219949	0.0400785855	0.0478454681	0.0582701062	0.0462657614	0.0454905847	0.0536760925	0.0447447447	0.0644703497
Lipid-B-P-0499	TG(17:0_17:0_19:0)	0.170755643	0.157578789	0.167872648	0.152225064	0.148821218	0.157503715	0.15629742	0.139524733	0.165014866	0.174293059	0.166666667	0.180942727
Lipid-B-P-0500	TG(18:0_18:0_18:0)	2.49263984	2.99149575	2.41196334	2.55754476	2.70137525	2.83308569	2.66059686	3.14258002	2.35877106	3.02313625	2.89289289	3.23365433
Lipid-B-P-0529	TG(16:0_16:0_16:1)	0.694798822	0.550775388	0.665701881	0.558567775	0.573182711	0.521545319	0.783004552	0.61542192	0.60654113	0.462724936	0.400900901	0.551951343
Lipid-B-P-0528	TG(16:0_16:0_15:1)	0.0220804711	0.0303151576	0.0217655572	0.0152225064	0.0279076621	0.015423477	0.0243095599	0.0249951503	0.0353815659	0.0188791774	0.0243243243	0.0364926508
Lipid-B-P-0527	TG(13:0_16:0_18:1)	0.0609421001	0.0882441221	0.0764109986	0.0837851662	0.0680746562	0.0597325409	0.0761760243	0.0506304559	0.0603567889	0.0678663239	0.0786786787	0.0735935124
Lipid-B-P-0526	TG(15:0_16:0_16:1)	0.246712463	0.295947974	0.247467438	0.256265985	0.338899804	0.326894502	0.271016692	0.171677983	0.273240833	0.21470437	0.351351351	0.437911809
Lipid-B-P-0525	TG(14:0_14:0_18:1)	0.139842983	0.156078039	0.124891462	0.149616368	0.150294695	0.138632987	0.174506829	0.117992241	0.12740337	0.14529563	0.159159159	0.206791688
Lipid-B-P-0524	TG(14:1_16:0_16:0)	0.0332679097	0.0669334667	0.0361794501	0.0494117647	0.0306483301	0.0481426449	0.0728376328	0.0302618817	0.0190287413	0.0589203085	0.0315315315	0.0398378104
Lipid-B-P-0523	TG(14:0_16:0_16:1)	0.594700687	0.462231116	0.437047757	0.469565217	0.456777996	0.481426449	0.470409712	0.407371484	0.3567889	0.533676093	0.522522523	0.389254942
Lipid-B-P-0520	TG(14:0_15:0_16:1)	0.18842002	0.221510755	0.156005789	0.191815857	0.23870334	0.186329866	0.173596358	0.156547042	0.100792864	0.166272494	0.157957958	0.239635073
Lipid-B-P-0531	TG(15:0_16:0_18:1)	0.153091266	0.104152076	0.138350217	0.0828644501	0.109037328	0.110846954	0.15477997	0.0942774006	0.0865213082	0.108586118	0.126726727	0.0802838317
Lipid-B-P-0519	TG(14:0_14:0_16:1)	0.0504906771	0.0429214607	0.0406657019	0.0750383632	0.0555500982	0.0604754829	0.0705614568	0.0436469447	0.0374628345	0.0481233933	0.0584084084	0.0965534719
Lipid-B-P-0517	TG(12:0_16:0_16:1)	0.182531894	0.0942471236	0.090593343	0.0975959079	0.124656189	0.0653789004	0.0901365706	0.11057226	0.0996035679	0.116915167	0.167567568	0.231120122
Lipid-B-P-0515	TG(12:0_14:0_16:1)	0.0300294406	0.0153076538	0.0347322721	0.0564705882	0.015589391	0.0142347697	0.024552352	0.0255480116	0.032111001	0.0261902314	0.0369369369	0.0380131779
Lipid-B-P-0509	TG(16:0_18:0_23:0)	0.00856722277	0.012156078	0.00908827786	0.0112327366	0.0121414538	0.0105200594	0.0103186646	0.00785645005	0.00984142716	0.0111362468	0.0128828829	0.0138976178
Lipid-B-P-0508	TG(16:0_20:0_20:0)	0.0210500491	0.0174087044	0.0169319826	0.0150230179	0.0179764244	0.017384844	0.0220030349	0.0170223084	0.0156095144	0.0160411311	0.0165165165	0.021591485
Lipid-B-P-0507	TG(16:0_16:0_24:0)	0.0136604514	0.0133866933	0.00998552822	0.00748849105	0.00957760314	0.00864784547	0.00919575114	0.00890397672	0.00832507433	0.0111979434	0.00693693694	0.0131373543
Lipid-B-P-0506	TG(16:0_18:0_22:0)	0.074484789	0.0654327164	0.0671490593	0.0650639386	0.0657170923	0.0742942051	0.0746585736	0.079728419	0.0668979187	0.0687917738	0.0741741742	0.0854536239
Lipid-B-P-0504	TG(15:0_16:0_24:0)	0.0347399411	0.0235017509	0.02170767	0.0228030691	0.0303536346	0.0232095097	0.0268285281	0.0182735209	0.0270267592	0.0243084833	0.0245345345	0.0367967562
Lipid-B-P-0501	TG(16:0_18:0_20:0)	0.0927379784	0.0984492246	0.0859623734	0.0828644501	0.0931237721	0.0843982169	0.0965098634	0.100096993	0.0790882061	0.0925449871	0.0918918919	0.106436898
Lipid-B-P-0518	TG(12:0_14:0_18:1)	0.0447497547	0.0429214607	0.0356005789	0.0171253197	0.0273182711	0.023268945	0.0282245827	0.0314258002	0.0138553023	0.033933162	0.0354354354	0.0331474911
Lipid-B-P-0740	TG(20:1_20:1_18:2)	0.00694798822	0.00297148574	0.00610709117	0.0016112532	0.00567288802	0.00641901932	0.00875569044	0.00733268671	0.00673439049	0.00348586118	0.00373873874	0.00325392803
Lipid-B-P-0592	TG(16:0_18:1_20:1)	0.146025515	0.163581791	0.143849493	0.133503836	0.17151277	0.166419019	0.203641882	0.183026188	0.184638256	0.0906940874	0.0762762763	0.0909275215
Lipid-B-P-0594	TG(16:0_16:1_22:1)	0.012747792	0.0117958979	0.0113748191	0.0131355499	0.0170333988	0.0188707281	0.0171471927	0.0146944714	0.0132309217	0.0083907455	0.0118618619	0.00538266599
Lipid-B-P-0710	TG(16:0_16:3_18:1)	0.0248184495	0.0144972486	0.0324167873	0.0283273657	0.0309430255	0.02448737	0.0336874052	0.0274684772	0.0250049554	0.00869922879	0.0127927928	0.0167562088
Lipid-B-P-0708	TG(14:0_18:1_18:3)	0.40922473	0.357178589	0.434153401	0.359079284	0.3978389	0.320950966	0.552352049	0.430649855	0.466798811	0.296143959	0.363363363	0.349721237
Lipid-B-P-0706	TG(16:0_16:1_18:3)	1.30127576	1.1855928	1.31403763	1.4915601	1.49705305	1.40861813	1.91198786	1.52182347	1.69772052	0.950128535	1.11711712	0.951849975
Lipid-B-P-0705	TG(16:1_16:1_18:2)	1.69283611	1.66583292	1.93921852	1.41943734	1.6502947	1.54531947	2.65553869	2.25509214	2.30426165	1.36658098	1.62162162	1.65737456
Lipid-B-P-0704	TG(14:0_18:2_18:2)	0.171638862	0.176188094	0.160057887	0.0932992327	0.145284872	0.107578009	0.223672231	0.178661494	0.203666997	0.106735219	0.118318318	0.117992904
Lipid-B-P-0703	TG(13:0_16:0_20:4)	0.0159273798	0.0171985993	0.0273806078	0.0179232737	0.0202750491	0.011679049	0.0170257967	0.0282832202	0.017185332	0.0123084833	0.02003003	0.0158743031
Lipid-B-P-0701	TG(15:1_17:1_17:2)	0.109519136	0.105652826	0.126772793	0.0804092072	0.0842829077	0.0772659733	0.15599393	0.122502425	0.122200198	0.0805141388	0.0597597598	0.0936644703
Lipid-B-P-0700	TG(16:0_16:1_16:3)	0.0167222767	0.011885943	0.0173371925	0.0117544757	0.00957760314	0.0126894502	0.0286191199	0.018942774	0.0209018831	0.00737275064	0.0105405405	0.00662949823
Lipid-B-P-0699	TG(14:0_14:0_20:4)	0.00768400393	0.00444222111	0.00525325615	0.00547826087	0.00548133595	0.00729569094	0.00500758725	0.0052085354	0.00581268583	0.0029151671	0.0042042042	0.0121338064
Lipid-B-P-0687	TG(18:1_18:2_26:0)	0.101275761	0.0963481741	0.0914616498	0.0742710997	0.0836935167	0.079346211	0.119575114	0.11086324	0.118037661	0.0394858612	0.0546546547	0.0580841358
Lipid-B-P-0685	TG(18:2_20:1_22:0)	0.106575074	0.0978489245	0.105065123	0.100051151	0.0898821218	0.0956909361	0.147799697	0.12628516	0.12814668	0.055218509	0.0525525526	0.0659908768
Lipid-B-P-0682	TG(24:0_18:1_18:2)	0.126889107	0.136568284	0.141534009	0.114475703	0.113163065	0.111144131	0.187860395	0.175751697	0.157879088	0.055218509	0.0711711712	0.0723770907
Lipid-B-P-0681	TG(23:0_18:1_18:2)	0.0239646712	0.0207403702	0.0237626628	0.0240306905	0.0213359528	0.0170876672	0.0223975721	0.0268865179	0.0224777007	0.0134190231	0.0121321321	0.0174860618
Lipid-B-P-0678	TG(18:3_20:0_20:0)	0.010451423	0.00816408204	0.00740955137	0.0130434783	0.00907662083	0.0072808321	0.00816388467	0.0123957323	0.00823587711	0.00586118252	0.00624624625	0.00434870755
Lipid-B-P-0675	TG(18:1_18:1_22:1)	0.0362119725	0.0297148574	0.0280752533	0.0270076726	0.0229862475	0.0248142645	0.0382397572	0.033171678	0.0367195243	0.0139434447	0.00764264264	0.0173340091
Lipid-B-P-0674	TG(18:1_18:2_22:0)	0.0712463199	0.0582291146	0.0619392185	0.0543222506	0.0618860511	0.06448737	0.0867981791	0.0709990301	0.0805748266	0.0305089974	0.0336336336	0.0404460213
Lipid-B-P-0672	TG(18:0_18:3_20:0)	0.174288518	0.156978489	0.162952243	0.152225064	0.153831041	0.163150074	0.263429439	0.219107662	0.22864222	0.0715681234	0.0744744745	0.0714647745
Lipid-B-P-0711	TG(16:1_16:2_18:1)	0.856722277	0.684342171	0.830680174	0.84398977	0.857563851	0.778603269	1.28679818	1.13773036	1.15956392	0.650899743	0.813813814	0.726811961
Lipid-B-P-0712	TG(16:0_16:2_18:2)	2.13150147	1.82191096	2.13024602	1.70025575	1.85952849	1.67904903	2.87101669	2.74684772	2.87809713	1.44987147	1.88288288	1.70603142
Lipid-B-P-0713	TG(15:0_18:2_18:2)	0.232580962	0.220610305	0.256150507	0.222506394	0.20481336	0.228826152	0.443095599	0.359359845	0.377601586	0.174293059	0.220720721	0.182463254
Lipid-B-P-0714	TG(16:0_17:1_18:3)	0.162806673	0.148274137	0.138639653	0.12797954	0.152062868	0.134026746	0.240971168	0.217652764	0.195341923	0.136658098	0.117117117	0.117688799
Lipid-B-P-0738	TG(18:1_18:3_22:0)	0.0444553484	0.0495247624	0.0529667149	0.0558567775	0.0592337917	0.0597325409	0.0658573596	0.0637245393	0.0746283449	0.0261902314	0.0336336336	0.0325392803
Lipid-B-P-0736	TG(18:1_22:1_18:2)	0.182531894	0.2008004	0.201736614	0.176470588	0.176522593	0.192570579	0.275265554	0.269738118	0.260158573	0.0888431877	0.0888888889	0.106436898
Lipid-B-P-0734	TG(20:0_18:2_18:2)	0.244357213	0.244622311	0.282199711	0.263938619	0.234282908	0.251114413	0.383915023	0.318622696	0.350842418	0.134190231	0.142192192	0.140344653
Lipid-B-P-0733	TG(18:1_18:1_20:2)	0.273797841	0.235617809	0.263386397	0.224040921	0.229862475	0.243684993	0.364188164	0.324442289	0.298810704	0.122159383	0.133783784	0.15813482
Lipid-B-P-0731	TG(18:0_18:3_20:1)	0.518155054	0.459229615	0.558610709	0.466496164	0.498035363	0.454680535	0.722306525	0.672162949	0.660059465	0.239383033	0.298798799	0.310187532
Lipid-B-P-0729	TG(18:1_18:3_20:0)	0.112168793	0.0915457729	0.111432706	0.105575448	0.115520629	0.118276374	0.143854325	0.141707081	0.137958375	0.0564524422	0.0561561562	0.071160669
Lipid-B-P-0728	TG(16:0_20:2_20:2)	0.0107752699	0.0128014007	0.0153400868	0.00753452685	0.0113605108	0.0101337296	0.0137481032	0.0120174588	0.0115659068	0.00461182519	0.00761261261	0.00918398378
Lipid-B-P-0727	TG(16:0_18:3_22:1)	0.0262315996	0.0242521261	0.0266570188	0.0218823529	0.0324165029	0.0416047548	0.0406676783	0.0427740058	0.0300297324	0.0120616967	0.0172372372	0.0170299037
Lipid-B-P-0671	TG(16:0_18:2_22:1)	0.0579980373	0.0684342171	0.0599131693	0.0558567775	0.0654223969	0.0591381872	0.0995447648	0.10242483	0.085629336	0.0301388175	0.0384384384	0.0349721237
Lipid-B-P-0726	TG(18:1_19:1_18:2)	0.0794896958	0.0699349675	0.0726483357	0.0534015345	0.0663064833	0.0662704309	0.103186646	0.103588749	0.100198216	0.0407197943	0.0690690691	0.0492650786
Lipid-B-P-0723	TG(16:0_18:2_20:2)	0.0653581943	0.0564282141	0.0850940666	0.0638363171	0.0589390963	0.067756315	0.08892261	0.0730358875	0.0603567889	0.0285347044	0.0345345345	0.0443993918
Lipid-B-P-0722	TG(16:0_18:3_20:1)	0.31501472	0.28154077	0.315484805	0.251355499	0.226031434	0.252897474	0.403641882	0.357904947	0.353815659	0.167506427	0.188588589	0.190369995
Lipid-B-P-0721	TG(18:1_18:1_18:2)	3.1501472	2.85142571	3.54558611	2.88491049	2.94695481	2.67459138	4.56752656	4.29194956	4.05847374	1.58868895	1.93693694	1.71819564
Lipid-B-P-0720	TG(17:0_18:2_18:2)	0.3047105	0.295647824	0.306801737	0.254731458	0.275540275	0.27191679	0.449165402	0.435014549	0.447472745	0.168123393	0.193693694	0.212873796
Lipid-B-P-0719	TG(16:0_16:0_21:4)	0.0340039254	0.0309154577	0.0270622287	0.0204092072	0.0235756385	0.0225854383	0.0562974203	0.0468477207	0.0506937562	0.0174293059	0.0246246246	0.0221996959
Lipid-B-P-0718	TG(17:1_18:1_18:2)	0.341511286	0.282741371	0.344428365	0.271918159	0.324165029	0.280832095	0.46737481	0.485935984	0.466798811	0.173059126	0.218018018	0.201013685
Lipid-B-P-0717	TG(16:0_18:1_18:3)	2.44946026	2.10705353	2.45441389	2.39079284	2.59037328	2.24665676	2.98634294	2.96799224	2.85728444	1.17840617	1.57357357	1.36543335
Lipid-B-P-0716	TG(16:0_18:2_18:2)	14.9852797	12.2161081	14.7322721	14.6393862	14.2632613	13.3729569	23.5508346	20.9505335	22.9236868	9.37789203	11.1711712	10.1571211
Lipid-B-P-0725	TG(18:0_18:1_18:3)	0.169872424	0.162981491	0.131403763	0.185370844	0.15	0.121842496	0.172989378	0.183608147	0.161744301	0.0749614396	0.0900900901	0.0830207805
Lipid-B-P-0593	TG(16:1_18:0_20:1)	0.057703631	0.0618309155	0.0602026049	0.0610741688	0.0506876228	0.0457652303	0.0731411229	0.0538312318	0.0722497522	0.0416452442	0.0293393393	0.0340598074
Lipid-B-P-0669	TG(16:0_18:3_22:0)	0.00512266928	0.00690345173	0.00465991317	0.00448081841	0.00456777996	0.00523031204	0.0108345979	0.00375363725	0.00663032706	0.00285347044	0.00054954955	0.00282209833
Lipid-B-P-0667	TG(18:1_18:1_20:1)	0.141315015	0.112556278	0.137771346	0.109872123	0.113752456	0.110549777	0.148710167	0.155383123	0.123686819	0.0595372751	0.0630630631	0.0784591992
Lipid-B-P-0636	TG(14:0_16:0_18:3)	0.0091265947	0.016178089	0.0152243126	0.0128286445	0.0142927308	0.0130757801	0.0145978756	0.00407371484	0.0151635282	0.0131722365	0.0109309309	0.00620375063
Lipid-B-P-0635	TG(14:0_16:1_18:2)	0.694798822	0.684342171	0.581765557	0.623017903	0.574656189	0.570579495	0.883156297	0.593598448	0.734390486	0.542930591	0.741741742	0.897110998
Lipid-B-P-0623	TG(28:0_18:1_18:1)	0.00872914622	0.00924462231	0.00735166425	0.0065831202	0.00673379175	0.00580980684	0.00993930197	0.00865664403	0.00979682854	0.00450385604	0.0040990991	0.00433350228
Lipid-B-P-0622	TG(26:0_18:1_18:1)	0.0226692836	0.0211605803	0.0198263386	0.0184143223	0.0210707269	0.0172362556	0.0298937785	0.0229873909	0.0236372646	0.00866838046	0.00975975976	0.0125443487
Lipid-B-P-0619	TG(24:0_18:1_18:1)	0.0286751717	0.0266533267	0.0287698987	0.0232941176	0.0224557957	0.0260326895	0.0379362671	0.0296799224	0.0347869177	0.01218509	0.0112312312	0.0138672073
Lipid-B-P-0618	TG(23:0_18:1_18:1)	0.0064033366	0.00528264132	0.00788712012	0.00537084399	0.00537819253	0.00585438336	0.00575113809	0.00526673133	0.0075074331	0.004781491	0.00355855856	0.00824125697
Lipid-B-P-0613	TG(16:0_24:0_18:2)	0.110696762	0.101750875	0.0926193922	0.0936061381	0.107858546	0.0956909361	0.119271624	0.127740058	0.130525273	0.0576863753	0.060960961	0.0699442473
Lipid-B-P-0612	TG(16:0_18:1_24:1)	0.0105691855	0.0125762881	0.0101013025	0.00705882353	0.00680746562	0.00924219911	0.0135053111	0.00916585839	0.0110604559	0.00422622108	0.00297897898	0.00696401419
Lipid-B-P-0611	TG(18:0_22:0_18:2)	0.0609421001	0.0579289645	0.0547033285	0.0524808184	0.0503929273	0.0531946508	0.0731411229	0.066343356	0.0737363726	0.0302005141	0.0384384384	0.031626964
Lipid-B-P-0610	TG(22:0_18:1_18:1)	0.0189597645	0.0180990495	0.0162373372	0.014455243	0.0123182711	0.0180683507	0.0251289833	0.018128031	0.0174529237	0.00808226221	0.00564564565	0.00979219463
Lipid-B-P-0609	TG(16:0_23:0_18:2)	0.0146614328	0.0179489745	0.0111432706	0.0118772379	0.018654224	0.0144725111	0.0210622155	0.0144907856	0.0165609514	0.0091311054	0.0148648649	0.010765332
Lipid-B-P-0606	TG(18:1_18:1_20:0)	0.044013739	0.0411205603	0.0448625181	0.0369820972	0.0411100196	0.0402674591	0.0611532625	0.0618331717	0.0551536174	0.0249871465	0.0237237237	0.0205271161
Lipid-B-P-0604	TG(16:0_18:2_22:0)	0.0362119725	0.0414207104	0.0361794501	0.0402046036	0.0335952849	0.0320950966	0.0430955994	0.0337536372	0.0398414272	0.0160719794	0.0202102102	0.0213786113
Lipid-B-P-0603	TG(16:0_18:1_22:1)	0.0198429833	0.01983992	0.0174240232	0.0130127877	0.0173280943	0.0205349183	0.0284673748	0.0248205626	0.0280079286	0.0140359897	0.00867867868	0.0102787633
Lipid-B-P-0602	TG(18:0_18:2_20:0)	0.0518155054	0.0420210105	0.0457308249	0.0469565217	0.0450884086	0.0383358098	0.062215478	0.0677982541	0.0630327056	0.0203907455	0.021021021	0.0278560568
Lipid-B-P-0597	TG(18:0_18:0_18:2)	0.184003925	0.172586293	0.167872648	0.143171355	0.16502947	0.163447251	0.235204856	0.194956353	0.21407334	0.098714653	0.1	0.098073999
Lipid-B-P-0595	TG(16:0_18:2_20:0)	0.115112856	0.117058529	0.120694645	0.133810742	0.117583497	0.125408618	0.175417299	0.170514064	0.175123885	0.0635475578	0.0714714715	0.0842372022
Lipid-B-P-0638	TG(16:0_16:1_16:2)	0.102747792	0.0768384192	0.0995658466	0.0880818414	0.104027505	0.0627043091	0.125948407	0.10300679	0.089197225	0.0922365039	0.078978979	0.123162696
Lipid-B-P-0640	TG(16:0_15:1_18:2)	0.103925417	0.087943972	0.093487699	0.0939130435	0.115815324	0.0885586924	0.15477997	0.123084384	0.157879088	0.0601542416	0.0918918919	0.0714647745
Lipid-B-P-0641	TG(16:1_16:1_18:1)	2.42885182	2.13106553	2.56150507	2.01023018	2.31335953	2.13967311	3.49013657	2.95344326	3.27056492	1.63496144	1.87687688	1.71819564
Lipid-B-P-0642	TG(16:0_16:1_18:2)	3.03238469	2.76738369	3.21273517	2.74987212	2.93222004	2.86478455	4.79514416	4.30649855	4.07333994	2.10385604	2.46546547	1.97972631
Lipid-B-P-0666	TG(18:1_18:2_20:0)	0.184003925	0.162981491	0.167583213	0.179232737	0.157072692	0.182169391	0.246737481	0.243840931	0.234886026	0.0768123393	0.0876876877	0.0863659402
Lipid-B-P-0663	TG(16:0_18:3_20:0)	0.0106575074	0.00531265633	0.0131403763	0.0149769821	0.0202750491	0.0100445765	0.0164795144	0.00579049467	0.0139742319	0.00558354756	0.00417417417	0.00465281298
Lipid-B-P-0662	TG(20:0_18:1_18:2)	0.0385672228	0.0486243122	0.0538350217	0.0555498721	0.0548133595	0.0410104012	0.0552352049	0.0637245393	0.0654112983	0.0237532134	0.0318318318	0.0236898125
Lipid-B-P-0661	TG(16:0_18:2_20:1)	0.265554465	0.259329665	0.268306802	0.229872123	0.274656189	0.240713224	0.370257967	0.337536372	0.353815659	0.162262211	0.167567568	0.155397871
Lipid-B-P-0660	TG(18:0_18:0_18:3)	0.456329735	0.47873937	0.471780029	0.417391304	0.440569745	0.41307578	0.705614568	0.635790495	0.637760159	0.177377892	0.22972973	0.206791688
Lipid-B-P-0659	TG(16:0_18:1_20:2)	0.158390579	0.143171586	0.172793054	0.158056266	0.165324165	0.131649331	0.258270106	0.22085354	0.219127849	0.0826735219	0.108408408	0.103699949
Lipid-B-P-0658	TG(18:0_18:1_18:2)	0.874386654	0.792396198	0.755426918	0.813299233	0.813359528	0.67756315	1.14719272	1.13482056	1.0852329	0.330077121	0.456456456	0.483527623
Lipid-B-P-0657	TG(18:1_18:1_18:1)	0.580961727	0.566283142	0.612638688	0.421483376	0.485265226	0.4299158	0.623166414	0.605237633	0.57086224	0.20874036	0.29029029	0.300050684
Lipid-B-P-0668	TG(20:1_18:2_18:0)	0.0130127576	0.0134767384	0.010593343	0.011202046	0.0143811395	0.021307578	0.0160242792	0.016614937	0.0271159564	0.00370179949	0.00798798799	0.013684744
Lipid-B-P-0655	TG(17:0_18:1_18:2)	0.163395486	0.155477739	0.167583213	0.139641944	0.156188605	0.139673105	0.210925645	0.22900097	0.181962339	0.0857583548	0.104804805	0.108565636
Lipid-B-P-0652	TG(16:1_18:1_18:1)	2.57605496	2.52126063	2.87988423	2.29565217	2.03929273	2.32392273	3.30804249	2.93889428	2.92864222	1.36966581	1.52852853	1.5083629
Lipid-B-P-0651	TG(16:0_18:1_18:2)	1.91658489	1.55477739	2.25759768	1.70332481	1.98624754	1.75631501	2.86191199	2.81377304	2.76214073	0.879177378	1.02102102	1.0430816
Lipid-B-P-0650	TG(16:0_17:0_18:3)	0.0462217861	0.0723361681	0.0691751085	0.0441943734	0.0618860511	0.0576523031	0.0752655539	0.0561590689	0.0561942517	0.028781491	0.048048048	0.0413583376
Lipid-B-P-0647	TG(16:0_17:1_18:2)	0.211089303	0.212806403	0.245151954	0.17831202	0.193614931	0.182763744	0.294992413	0.280795344	0.28543112	0.158251928	0.147147147	0.153877344
Lipid-B-P-0646	TG(15:0_18:1_18:2)	0.0989205103	0.0807403702	0.096382055	0.0810230179	0.0963654224	0.0731054978	0.114719272	0.106498545	0.114469772	0.0546015424	0.0801801802	0.0623416118
Lipid-B-P-0645	TG(14:0_18:1_18:2)	0.145436703	0.164182091	0.136613603	0.120306905	0.145284872	0.109955423	0.183915023	0.131522793	0.133795837	0.0848329049	0.0738738739	0.0745058287
Lipid-B-P-0644	TG(16:0_16:0_18:3)	0.293523062	0.303151576	0.309696093	0.316112532	0.362475442	0.353640416	0.364188164	0.363724539	0.330029732	0.154550129	0.184084084	0.179118094
Lipid-B-P-0643	TG(16:0_16:2_18:1)	0.221393523	0.23951976	0.237626628	0.23140665	0.23280943	0.255869242	0.254021244	0.255189137	0.275322101	0.16688946	0.185285285	0.161175874
Lipid-B-P-0654	TG(16:0_18:0_18:3)	0.323846909	0.309154577	0.434153401	0.309974425	0.388998035	0.383358098	0.579666161	0.480116392	0.529236868	0.173367609	0.185285285	0.15083629
Lipid-B-P-0503	TG(16:0_16:0_22:0)	0.0528459274	0.0670835418	0.0477568741	0.0460358056	0.051129666	0.0454680535	0.0468892261	0.0551406402	0.0469772052	0.0558354756	0.0462462462	0.0494171313
