# Supplementary material for: Combined Metabolomics and Network Pharmacology Analysis Reveal the Effect of Rootstocks on Anthocyanins, Lipids, and Potential Pharmacological Ingredients of Tarroco Blood Orange (Citrus sinensis L. Osbeck)
Source: Plants (Basel). 2024 Aug 14;13(16):2259. doi: 10.3390/plants13162259 (PMC11358934; doi:10.3390/plants13162259)
Supplement: Supplementary file 1 [file plants-13-02259-s001.zip › Table S8 total content of each subclass.xlsx]

## Sheet: sheet 1
	all	CE	Cer	Cert	CoQ	DG	DGCC	DGDG	DGGA	DGTS	FFA	HexCer	LPA	LPC	LPE	LPG	LPI	MG	MGDG	PA	PC	PE	PG	PI	PMeOH	PS	SPH	SQDG	TG
Z-1	1980.41660444441	2.465161926	14.311197249449998	15.87085378315	1.7955839052	73.1159666249	3.3601570204	1.58256133387	0.40235525	2.89216879257	671.560353687	10.47234544234	1.23368498517	24.04666339568	37.6442590559	0.5518155051	2.052208048	162.292443613	3.57106967061	0.38687929387	207.80541702674	353.61635864272	33.00696766482	48.40302255095	0.047109911670000004	121.707556427	0.9193326788	1.47434739917	183.82876356033
Z-2	2014.43910509062	2.735367684	12.60531267955	14.863391694519999	1.9363681814	70.39330164117	2.9922961527000003	1.33779890074	0.286143072	2.58367183687	741.761880876	10.59482740736	1.26413206642	24.87886442964	37.492045981	0.5496748379	2.0762381202999998	173.632816488	3.26075037637	0.35462731395	203.01554784351	340.2014811618	29.942471249900002	45.59621808589	0.04699349682	120.338669319	0.9836918459	1.37190595325	167.34261639465998
Z-3	1824.0823028837901	2.471780032	13.159826381910001	16.72871202169	1.9040038554999998	55.245065077469995	3.5438494899	1.1303135549	0.355041003	2.2713555229	632.562469526	11.00523877881	1.52831645001	24.98316449582	35.877954607199996	0.5150988907	1.9658466004000001	155.111432664	2.765479982	0.33292812385	184.05873627509	297.7047372466	29.6342981092	48.86979255976	0.04989869749	111.73420162000001	0.7826338639	1.01653835022	186.77358910347
ZC-1	1951.3683171492	2.884910483	16.6346393626	19.435754480259998	1.7878260893	79.89139639195	3.3452685396999997	1.65403580498	0.270076726	3.33035294457	583.937186514	12.26966751792	1.08982097141	21.95695651789	30.8761636564	0.5570332481	2.0554475704	166.0421483438	4.01778005642	0.33471611212	234.0834680686	401.33638885941	38.1039898175	50.606322222850004	0.05020971871	103.425575493	0.7379028129	1.59635805596	169.05692076945
ZC-2	1929.70884514171	2.70039293	15.6079371179	19.01353632435	1.8331041304	73.31911593475999	3.0015717044	1.55432220132	0.222003929	3.04094303006	563.7582510087	11.30962671621	1.03045186708	20.25876718574	30.869351707499998	0.4561886051	1.8337917481	170.2626719113	3.8441060911	0.31572200379	222.94156189702	407.74028466873	35.03133598887	51.84267186371	0.04743614937	104.518172871	0.7330058942000001	1.4682711199	181.1542485421
ZC-3	1826.06700810554	2.874690446	13.293085676610001	16.27674095686	1.803863303	77.10158487839	2.7562159469	1.47788013863	0.275383853	2.78904408188	578.091133863	10.06958889686	1.02625061814	21.78400198244	27.5210500222	0.5407627536	1.8337790983	151.100940995	3.5868647827899998	0.32421495774000003	211.43800899287	344.37065887044	32.7532937328	52.94874693251	0.05001485885	104.256067315	0.735017335	1.32741951421	163.66070330252
H-1	2687.0696309271	4.880121394	18.40072836986	24.04538189733	2.417804757	91.13580173971	4.4056651518	3.56139605518	0.455235205	5.22953970533	731.71067299	14.1697723894	1.22377339487	46.31623672897	58.0345978751	0.7838138595	4.0754678765	157.01669190299998	8.67346484593	0.34307536727	335.20012149693	597.26895283091	67.5056651303	95.77260491175	0.0561001518	158.42185123	1.0672534139	3.10755690414	251.79028335162
H-2	2694.4833659747	4.265761396	16.85933076045	21.84878760695	2.190106693	98.48129476565	4.8898157122	3.41991270682	0.521823472	5.22413191221	818.632395691	17.330630442340002	1.1727934039699999	48.02031997964	60.1241512859	0.7248302614000001	4.1460717724	138.52376337200002	8.58494665787	0.32631425805000003	320.6324345729	567.7324930446	64.5806014223	93.8424053992	0.05602812796	159.864209582	1.0919107666999999	3.0583317175399998	228.33776919165
H-3	2733.08509835482	3.529236864	20.494410351299997	23.8369276239	2.420218034	90.54370660309	4.3508424208	3.68687809425	0.491575818	5.11857284114	726.8325073660001	15.547552071	1.18751238718	47.558201249730004	58.5827551473	0.7377601592	3.8107036627	163.598612422	8.70053518574	0.35255698752000003	350.67535171942	646.83677850857	71.40600589099	97.53405349565	0.06199702679	154.273538075	1.0937165506	3.12322101119	226.69937078776
X-1	1914.04398621225	3.051928024	13.58482257633	15.745110535950001	1.9339845729	69.0105810549	2.8649871432	1.97407711997	0.23033419	2.60804112987	699.702827996	10.9596503873	1.06735218478	25.9213624643	40.2221079686	0.6223136246	2.3212339318	158.5523908417	3.70461696524	0.22898200515	208.47209253962	339.39013906507	33.68138820632	51.03956810397	0.04782005138	95.60462716800001	0.8137789207	1.58185089944	129.10601654116
X-2	1869.43552466432	3.594594592	16.39093091475	18.4270870719	1.6257257240999998	64.22786788543999	2.563743741	1.68377377427	0.148148148	2.41961962049	677.520519858	10.27102102106	1.00155155241	24.69196696963	40.140640613100004	0.5499499496	2.2980980949	149.055055106	3.52008007859	0.21686686683	199.9611410918	326.21545525466996	32.2711211129	49.94392389032	0.05242742738	90.974474412	0.7974974979	1.3486986975200002	147.52354369776
X-3	1935.91603068756	3.681702991	10.488220987370001	14.16718702023	1.8528129731	68.90940699789	3.2519006562999997	2.15849974638	0.31829701	2.5840040540399998	734.368981468	9.3810745091	0.99290420687	27.132285860590002	37.963507374500004	0.5323872275	2.2716675166	150.305119036	4.35740496675	0.22086670031	201.72741000877	332.69065400189	32.81039027785	48.89029897457	0.046224024350000004	95.293461716	0.7932488596999999	1.71797263004	147.00813889186
mean(group T1)	1939.64600387631	2.5574365439999998	13.35877880394	15.82098582143	1.8786519807	66.25144447571	3.2987675507	1.35022459553	0.347846442	2.58239871724	681.961568056	10.6908038801	1.34204449917	24.63623077378	37.004753242	0.5388630782	2.0314309229	163.678897622	3.19910000898	0.35814491026	198.29323362788	330.507525413	30.8612456742	47.62301103242	0.048000702060000004	117.92680915300001	0.8952194626000001	1.28759723399	179.31498965252
mean(group T2)	1902.3813903529801	2.819997953	15.178554052540001	18.24201056005	1.8082645109	76.77069907305	3.0343520667	1.56207938163	0.255821503	3.0534466888400003	575.2621907656	11.21629437654	1.04884115128	21.33324189265	29.7555218284	0.5179948689	1.9076728056	162.4685870837	3.8162503137	0.32488435758	222.82101293839	384.48244416513	35.29620654452	51.79924697543	0.04922024231	104.066605235	0.7353086810999999	1.46401622925	171.29062410819
mean(group T3)	2704.8793656228	4.225039881	18.58482319424	23.24369908029	2.342709831	93.38693447792	4.5487744313	3.55606228602	0.489544832	5.19074815686	759.058525681	15.682651647310001	1.19469306107	47.29825258872	58.9138347094	0.7488014263	4.0107477671	153.046355899	8.65298222358	0.34064887095	335.50263591876	603.94607473323	67.8307575186	95.71635470606999	0.05804176888	157.519866372	1.0842935768	3.0963698767	235.6091411067
mean(group T4)	1906.4651809638501	3.442741869	13.487991480009999	16.11312820676	1.8041744234000001	67.38261871811	2.8935438472	1.93878354665	0.232259783	2.5372216015199998	703.864109762	10.20391530689	1.02060264839	25.91520509451	39.4420853517	0.5682169335	2.2969998478	152.637521695	3.86070067173	0.22223852397	203.38688110599	332.76541647581	32.92096657899	49.95793035575	0.048823834340000004	93.95752111899999	0.8015084258	1.54950741035	141.21256634668
