# Supplementary material for: Combined Metabolomics and Network Pharmacology Analysis Reveal the Effect of Rootstocks on Anthocyanins, Lipids, and Potential Pharmacological Ingredients of Tarroco Blood Orange (Citrus sinensis L. Osbeck)
Source: Plants (Basel). 2024 Aug 14;13(16):2259. doi: 10.3390/plants13162259 (PMC11358934; doi:10.3390/plants13162259)
Supplement: Supplementary file 1 [file plants-13-02259-s001.zip › Table S9 unsaturation levels of FFAs.xlsx]

## Sheet: CE
	0	2	3
Z-1	0.509322866	1.59960746	0.3562316
Z-2	0.486243122	2.0010005	0.248124062
Z-3	0.418716836	1.80414858	0.248914616
ZC-1	0.54629156	1.86189258	0.476726343
ZC-2	0.428290766	1.72888016	0.543222004
ZC-3	0.489351164	1.89202576	0.493313522
H-1	0.61406171	3.86444107	0.401618614
H-2	0.463627546	3.43355965	0.3685742
H-3	0.440039643	2.65609514	0.433102081
X-1	0.484318766	2.17994859	0.387660668
X-2	0.508508509	2.8028028	0.283283283
X-3	0.624429802	2.73694881	0.320324379

## Sheet: Cer
	0	1	2	3	4	5
Z-1	0.458292444	0.05444553486	0.2493621198	13.482041213599999	0.0483807655	0.01867517169
Z-2	0.41620810399999997	0.05369684839	0.264832416	11.813506776899999	0.0412206103	0.01584792396
Z-3	0.490110951	0.06986010613	0.238687892	12.290689864	0.0547033285	0.015774240279999997
ZC-1	0.428644501	0.0467109974	0.18015345259999999	15.9102813067	0.0451150895	0.023734015400000003
ZC-2	0.37229862399999997	0.0759430255	0.2127701375	14.8803536217	0.0483300589	0.0182416503
ZC-3	0.3157999006	0.0496681526	0.168598316	12.701337286600001	0.0415056959	0.016176324909999998
H-1	0.443095599	0.06709155276	0.2176024279	17.6071825939	0.0387455741	0.0270106222
H-2	0.494665373	0.07058195935	0.1997090203	16.0310378413	0.0412221145	0.022114452
H-3	0.503468781	0.0760753221	0.2793855302	19.5597621848	0.0507433102	0.024975222999999998
X-1	0.377583548	0.06658097684	0.2415424164	12.8439074088	0.0355784062	0.01962982009
X-2	0.4371371368	0.04712712708	0.2863863862	15.5599599444	0.0441441441	0.01617617617
X-3	0.3081601626	0.060172326400000004	0.2507856053	9.8277749661	0.0303091738	0.01101875317

## Sheet: Cert
	0	1	2
Z-1	2.14416094305	13.712953880299999	0.0137389598
Z-2	1.90451225602	12.9434717346	0.0154077039
Z-3	2.10845151909	14.5658466097	0.0544138929
ZC-1	2.15687979536	17.2668030736	0.0120716113
ZC-2	1.99832023522	17.0054027296	0.00981335953
ZC-3	1.95062902378	14.3169886047	0.00912332838
H-1	2.6965705621300002	21.333839155099998	0.0149721801
H-2	2.66585838905	19.1706110802	0.0123181377
H-3	2.6103666995	21.2120911523	0.0144697721
X-1	2.45256555375	13.2808226172	0.011722365
X-2	2.7393293287200002	15.67114112658	0.0166166166
X-3	2.44686264463	11.7082615271	0.0120628485

## Sheet: DG
	0	1	2	3	4	5	6
Z-1	44.09926396785	1.5014229638999999	7.662757609200001	8.14315015105	10.7771344454	0.7845436705000001	0.147693817
Z-2	44.61900949898	1.45702851344	6.51435717621	7.34230614961	9.64869434973	0.6690845422	0.142821411
Z-3	33.46632893946	1.16357935352	5.9966714935	5.9136034760200005	7.88418716947	0.6376266285	0.183068017
ZC-1	46.68992325466	1.6695140619000002	8.50792838578	9.13611253058	12.84858312013	0.8825575448999999	0.156777494
ZC-2	42.132269168629996	1.4706778005999999	8.220776033	8.3547053025	12.14613949663	0.8592337914	0.135314342
ZC-3	46.5183258388	1.4161466071200002	8.5782565578	8.05028727324	11.563828631029999	0.8372956914	0.137444279
H-1	39.859838130600004	2.2133029821	13.970308551	12.048411739099999	21.64823977911	1.2196762788	0.176024279
H-2	46.57819100948	2.1614936946	14.825024212799999	12.70412221058	20.61750728529	1.4155189139000002	0.179437439
H-3	39.4092665405	2.1957383584	14.1596630485	11.88587710867	21.377304263019997	1.355302279	0.160555005
X-1	46.5374807941	1.12205655595	5.528740361820001	5.8212956264599995	9.16090488847	0.7295629820999999	0.110539846
X-2	40.93593595737	1.17202202197	5.8019018974100005	5.9387737736199995	9.672727728169999	0.6101601606	0.0963463463
X-3	44.0546882887	1.2128231119	6.35681703192	6.29739483088	10.051343136889999	0.8258489606	0.110491637

## Sheet: DGCC
	0	1	5
Z-1	0.367026497	2.94406281	0.0490677134
Z-2	0.216108054	2.74137069	0.0348174087
Z-3	0.179257115	3.31886155	0.0457308249
ZC-1	0.148337596	3.13043478	0.0664961637
ZC-2	0.184479371	2.77013752	0.0469548134
ZC-3	0.147399703	2.57553244	0.0332838039
H-1	0.197066262	4.12746586	0.0811330298
H-2	0.290979631	4.53928225	0.0595538312
H-3	0.223984143	4.06342914	0.0634291378
X-1	0.131002571	2.6940874	0.0398971722
X-2	0.145345345	2.4024024	0.015995996
X-3	0.216928535	3.00050684	0.0344652813

## Sheet: DGDG
	0	1	2	3	4	5	6
Z-1	0.00324828263	0.0802747792	0.56255152084	0.3514033366	0.27144259049999997	0.0683022571	0.245338567
Z-2	0.00539269635	0.0690345173	0.45376688419	0.2997498758	0.2623311656	0.0658329165	0.181690845
Z-3	0.00469850458	0.0582730342	0.42875060337000004	0.25576459195	0.20588519049999998	0.0468885673	0.130053063
ZC-1	0.00235294118	0.0861381074	0.6069360619	0.3896061374	0.3449616365	0.0675191816	0.156521739
ZC-2	0.00444007859	0.0721021611	0.56611002003	0.3560707267	0.3090373285	0.0776031434	0.168958743
ZC-3	0.00307082714	0.0778603269	0.52707280816	0.30048538883	0.3316493316	0.077662209	0.160079247
H-1	0.00469398078	0.183510369	1.3157309054	0.757309054	0.72453212	0.134547294	0.441072332
H-2	0.00516973812	0.184093113	1.3557710967	0.680504365	0.701066926	0.159650824	0.333656644
H-3	0.00553022795	0.198216056	1.4285034652000002	0.7567096131	0.771258672	0.177799802	0.348860258
X-1	0.00531619537	0.0983033419	0.8296349614999999	0.4542930591	0.3204113111	0.106323907	0.159794344
X-2	0.00505505506	0.0808808809	0.70016016071	0.4214014014	0.2874874873	0.0808808809	0.107907908
X-3	0.00508869742	0.101368474	0.8331272172599999	0.4724379117	0.431626964	0.104004055	0.210846427

## Sheet: DGGA
	2
Z-1	0.40235525
Z-2	0.286143072
Z-3	0.355041003
ZC-1	0.270076726
ZC-2	0.222003929
ZC-3	0.275383853
H-1	0.455235205
H-2	0.521823472
H-3	0.491575818
X-1	0.23033419
X-2	0.148148148
X-3	0.31829701

## Sheet: DGTS
	3	4	5	6	7	8
Z-1	0.00374877331	0.40822374878	1.62013738998	0.4447497541	0.347399411	0.0679097154
Z-2	0.00588294147	0.3439319665	1.4412606303	0.414207104	0.328164082	0.0502251126
Z-3	0.00410998553	0.33250361759	1.29142305778	0.3469368065	0.260492041	0.0358900145
ZC-1	0.00452173913	0.43300255770999996	1.82295652553	0.5346291553	0.454219949	0.0810230179
ZC-2	0.00438113949	0.4036345772	1.62605108537	0.4897838905	0.436149312	0.0809430255
ZC-3	0.00489351164	0.34430906416	1.50096087218	0.49965329389999996	0.376423972	0.062803368
H-1	0.00789074355	0.66478502708	2.8243399082	0.7937278705	0.807283763	0.131512393
H-2	0.00593598448	0.66727449003	2.8923375387	0.799418041	0.744907856	0.114258002
H-3	0.00549058474	0.6248761146	2.841030721	0.7244796828	0.790882061	0.131813677
X-1	0.0034344473	0.28024678627	1.4998868883	0.435578406	0.33933162	0.049562982
X-2	0.00272272272	0.28488488531	1.36124124176	0.3689689692	0.35035035	0.0514514515
X-3	0.00285859098	0.27223517526	1.4776887987	0.3967562081	0.379118094	0.055347187

## Sheet: FFA
	0	1	2	3	4	5	6
Z-1	591.287537185	35.682041226	35.313052019	4.01373896	2.303238466	0.301275761	2.65947007
Z-2	646.317158469	47.366683388	38.461230611	4.081040522	2.281140568	0.473236618	2.7813907
Z-3	558.790158829	32.48528702	32.115774277999996	3.6237337160000003	2.835504104	0.357935359	2.35407622
ZC-1	516.002659676	29.568286474	29.94168794	3.0434782570000003	2.370332484	0.535038363	2.47570332
ZC-2	500.1944002377	28.789783941	27.020628717999998	2.912573675	2.378192534	0.350687623	2.11198428
ZC-3	513.4056460510001	29.653293699	27.12630011	3.005448244	2.460624067	0.310054482	2.12976721
H-1	616.392514263	40.408700001	64.077895759	5.5063227139999995	2.539200804	0.368234699	2.41780475
H-2	695.99418037	44.773035844999995	66.473326896	5.542192051	2.912706111	0.386032978	2.55092144
H-3	600.9663031790001	43.555996052	71.48364719	5.701684833	2.341922695	0.344895937	2.43805748
X-1	601.646272728	42.32185094	44.772236454	4.587146534	2.677634966	0.376349614	3.32133676
X-2	590.089088512	35.832832798	42.058058016000004	4.195195191	2.462462461	0.45045045	2.43243243
X-3	644.059807657	39.224531148000004	41.290420665999996	4.140902178	2.93157628	0.461226559	2.26051698

## Sheet: HexCer
	1	2	3
Z-1	2.42226692863	7.92740922971	0.122669284
Z-2	2.6094547246100004	7.90233116195	0.0830415208
Z-3	2.5852291329100003	8.3331789657	0.0868306802
ZC-1	2.67799488397	9.499396419149999	0.0922762148
ZC-2	2.62147347502	8.60544204279	0.0827111984
ZC-3	2.34702327531	7.652828127749999	0.0697374938
H-1	3.21670207613	10.79727871027	0.155791603
H-2	3.27554801306	13.939660509280001	0.11542192
H-3	3.26518335292	12.168394486079999	0.113974232
X-1	2.56772236492	8.30473007898	0.0871979434
X-2	2.35871871647	7.837727729989999	0.0745745746
X-3	2.08511910998	7.121601623119999	0.174353776

[truncated: 17 more sheets: LPA, LPC, LPE, LPG, LPI, MG, MGDG, PA, PC, PE, PG, PI, PMeOH, PS, SPH, SQDG, TG]
